# Supplementary material for: Diverse paths to broadly neutralizing antibody escape among HIV-1 strains
Source: Nat Microbiol. 2026 May 11;11(6):1573–84. doi: 10.1038/s41564-026-02347-x (PMC13236584; doi:10.1038/s41564-026-02347-x)
Supplement: Supplementary file 4 — Number of isolates sequenced from each experiment included. [file 41564_2026_2347_MOESM4_ESM.xlsx]

## Sheet: Sheet1
Table 1: number of isolates sequenced from each experiment included
3BNC117 selections
viral_env	IMC backbone	3BNC117 selection condition	cell_line	number_of_clones_sequenced
Q23.17	NHG	1-to-10	MT4	5
Q23.17	NHG	10	MT4	24
3365v2c20	NHG	1-to-10	MT4	19
3365v2c20	NHG	10	MT4	1
9004SDM	native	1-to-10	MT4	16
9004SDM	native	10	MT4	5
0260v5c36	NHG	1-to-10	MT4	7
2C5-56	NHG	1-to-10	MT4-CD4high	22
REJO	native	1-to-10	MT4	12
REJO	native	1-to-10	MT4-CD4high	18
REJO	native	10	MT4-CD4high	10
REJO	native	1-to-10	MT4	27
REJO	native	10	MT4	2
SUMA	native	1-to-10	MT4	30
SUMA	native	10	MT4	7
CH607	native	1	MT4	14
TRO.11	NHG	1-to-10	MT4	19
CH269	native	1-to-10	MT4	4
CH269	native	1-to-10	MT4	3
CH269	native	1-to-10	MT4	27
CH269	native	10	MT4	5
CH200v2	native	10-to-100	MT4	17
CH200v2	native	100	MT4	8
CH457	native	100	MT4	8
190049	native	1-to-10	MT4	13
190049	native	1-to-10	MT4	8
190049	native	10	MT4	5
SC191727	native	10	MT4	11
SC191727	native	1-to-10	MT4	8
SC191727	native	1	MT4	15
191647	native	1-to-10	MT4	9
191647	native	1-to-10	MT4	11
191647	native	10	MT4	12
191647	native	100xIC50	MT4	1
191647	native	10xIC50-to-100xIC50-to-1000xIC50	MT4	1
191647	native	10xIC50-to-100xIC50	MT4	1
191647	native	10xIC50	MT4	1
10-1074 selections
viral_env	IMC backbone	10-1074 selection conditions	cell_line	number_of_clones_sequenced
Q23.17	NHG	10	MT4	5
3365v2c20	NHG	10	MT4	13
9004SDM	native	10	MT4	17
SUMA	native	10	MT4	6
SUMA	native	100	MT4	8
CH607	native	10	MT4	14
CH607	native	100	MT4	15
CH269	native	100	MT4	20
CH200v2	NHG	1	MT4	11
CH200v2	NHG	10	MT4	3
SC191727	native	100	MT4	22
191647	native	1	MT4	12
191647	native	10	MT4	4
191647	native	100	MT4	5
