# Supplementary material for: Diverse paths to broadly neutralizing antibody escape among HIV-1 strains
Source: Nat Microbiol. 2026 May 11;11(6):1573–84. doi: 10.1038/s41564-026-02347-x (PMC13236584; doi:10.1038/s41564-026-02347-x)
Supplement: Supplementary file 5 — IC50/IC80 values for individual 3BNC117 and 10-1074 putative resistance mutations. [file 41564_2026_2347_MOESM5_ESM.xlsx]

## Sheet: Sheet1
Table 2: IC50/IC80 values for individual 3BNC117 and 10-1074 putative resistance mutations.xlsx
					3BNC117
Parental ENV name	AA position (HxB2, 0-based numbering)	Parental AA	Substitution	AA position in parental ENV (0-based numbering)	parental IC50	parental IC80	mutant IC50	mutant IC80
0260v5c36	457	G	D	461	0.152	0.616	4.218	25
0260v5c36	278	N	Y	287	0.152	0.616	25	25
0260v5c36	278	N	K	287	0.152	0.616	25	25
190049	275	N	D	269	0.423	2.21	25	25
190049	280	T	N	274	0.423	2.21	25	25
190049	460	N	Y	441	0.423	2.21	25	25
190049	460	N	S	441	0.423	2.21	13.013	25
190049	462	S	G	443	0.423	2.21	4.466	25
190049	462	S	N	443	0.423	2.21	3.002	25
190049	150	E	K	145	0.423	2.21	0.849	25
190049	493	L	I	474	0.423	2.21	1.455	9.355
190049	147	T	N	142	0.423	2.21	1.191	4.758
190049	189	S	R	183	0.423	2.21	0.216	1.138
191647	280	A	D	268	0.091	0.245	25	25
191647	455	R	I	438	0.091	0.245	25	25
191647	470	G	E	454	0.091	0.245	25	25
191647	278	N	S	266	0.091	0.245	23.277	25
191647	354	R	L	341	0.091	0.245	12.281	25
191647	273	S	Y	261	0.091	0.245	1.283	8.519
191647	428	G	R	411	0.091	0.245	1.396	7.429
191647	412	T	I	395	0.091	0.245	0.607	1.698
191647	352	L	I	339	0.091	0.245	0.271	1.479
191647	476	D	N	460	0.091	0.245	0.245	1.353
191647	184	G	D	171	0.091	0.245	0.0494	0.178
191647	616	K	R	600	0.091	0.245	0.064	0.106
191647	695	R	G	679	0.091	0.245	0.02	0.068
2C5-56	457	G	D	448	0.074	0.263	21.649	25
2C5-56	280	A	D	279	0.074	0.263	0.228	0.597
2C5-56	163	G	D	162	0.074	0.263	0.095	0.283
2C5-56	457	G	V	448	0.074	0.263	0.058	0.212
2C5-56	601	L	F	597	0.074	0.263	0.057	0.208
3365v2c20	457	G	N	449	0.027	0.158	8.342	25
3365v2c20	278	N	K	274	0.027	0.158	25	25
3365v2c20	278	N	Y	274	0.027	0.158	25	25
3365v2c20	457	G	D	449	0.027	0.158	25	25
3365v2c20	278	N	H	274	0.027	0.158	1.183	20.369
3365v2c20	493	L	I	486	0.027	0.158	0.109	0.886
3365v2c20	470	G	E	463	0.027	0.158	0.101	0.544
3365v2c20	636	N	K	629	0.027	0.158	0.033	0.251
3365v2c20	587	R	M	580	0.027	0.158	0.035	0.123
3365v2c20	152	E	V	146	0.027	0.158	0.036	0.106
3365v2c20	280	A	T	276	0.027	0.158	0.02	0.097
9004SDM	458	G	del2:9	456	0.075	0.229	17.563	25
9004SDM	459	S	del0:12	457	0.075	0.229	0.522	7.432
9004SDM	458	G	del1:6	456	0.075	0.229	0.554	3.887
9004SDM	566	K	S	565	0.075	0.229	0.165	0.521
9004SDM	142	S	N	144	0.075	0.229	0.124	0.433
9004SDM	269	V	I	274	0.075	0.229	0.124	0.415
9004SDM	406	N	K	404	0.075	0.229	0.114	0.415
9004SDM	320	A	D	324	0.075	0.229	0.105	0.344
9004SDM	181	V	E	186	0.075	0.229	0.06	0.265
9004SDM	458	G	del1:9	456	0.075	0.229	0.044	0.158
9004SDM	461	S	N	460	0.075	0.229	0.047	0.134
9004SDM	279	N	Y	284	0.075	0.229	NT	NT
9004SDM	457	G	C	455	0.075	0.229	NT	NT
9004SDM	457	G	D	455	0.075	0.229	NT	NT
CH200v2	278	D	E	276	0.248	1.017	25	25
CH200v2	280	A	D	278	0.248	1.017	25	25
CH200v2	279	N	D	277	0.248	1.017	22.912	25
CH200v2	458	G	E	448	0.248	1.017	8.057	25
CH200v2	275	N	D	273	0.248	1.017	1.96	20.381
CH200v2	470	G	E	459	0.248	1.017	0.964	9.435
CH200v2	281	K	E	279	0.248	1.017	0.59	2.626
CH200v2	459	N	D	449	0.248	1.017	0.63	2.348
CH269	278	N	K	288	0.145	0.548	25	25
CH269	278	N	Y	288	0.145	0.548	25	25
CH269	279	N	D	289	0.145	0.548	25	25
CH269	455	R	S	456	0.145	0.548	10.913	25
CH269	458	G	del2:9	459	0.145	0.548	8.418	25
CH269	278	N	H	288	0.145	0.548	4.286	25
CH269	458	G	E	459	0.145	0.548	0.941	4.501
CH269	540	A	V	541	0.145	0.548	0.301	3.118
CH269	493	L	I	494	0.145	0.548	0.597	2.685
CH269	459	G	E	460	0.145	0.548	0.487	2.243
CH269	672	F	Y	673	0.145	0.548	0.621	1.674
CH269	281	K	E	291	0.145	0.548	0.281	1.505
CH269	368	L	P	376	0.145	0.548	0.181	0.851
CH269	274	E	D	284	0.145	0.548	0.085	0.397
CH269	275	N	D	285	0.145	0.548	0.047	0.132
CH457	470	T	I	452	0.204	0.797	15.43	25
CH457	333	S	N	326	0.204	0.797	0.502	1.603
CH457	331	N	S	324	0.204	0.797	0.385	1.05
CH607	493	L	I	494	0.082	0.245	0.075	0.461
CH607	188	D	E	193	0.082	0.245	0.093	0.332
CH607	539	Q	R	541	0.082	0.245	0.056	0.3
CH607	534	I	L	536	0.082	0.245	0.052	0.3
CH607	459	S	G	459	0.082	0.245	0.078	0.276
CH607	464	N	D	465	0.082	0.245	0.072	0.165
CH607	428	E	K	428	0.082	0.245	0.073	0.143
Q23.17	279	N	D	271	0.021	0.072	25	25
Q23.17	455	R	W	445	0.021	0.072	4.463	25
Q23.17	470	G	E	460	0.021	0.072	2.56	22.386
Q23.17	281	K	E	273	0.021	0.072	0.118	20.184
Q23.17	458	G	E	448	0.021	0.072	0.62	7.589
Q23.17	278	N	K	270	0.021	0.072	0.069	0.448
Q23.17	281	K	N	273	0.021	0.072	0.041	0.29
Q23.17	203	A	E	195	0.021	0.072	0.061	0.277
Q23.17	368	L	P	358	0.021	0.072	0.034	0.123
Q23.17	458	G	R	448	0.021	0.072	0.027	0.077
Q23.17	466	T	I	456	0.021	0.072	0.02	0.056
Q23.17	235	T	A	227	0.021	0.072	0.012	0.044
Q23.17	457	G	D	447	0.021	0.072	NT	NT
Q23.17	457	G	A	447	0.021	0.072	NT	NT
REJO	278	D	E	279	0.065	0.221	25	25
REJO	280	A	F	281	0.065	0.221	25	25
REJO	280	A	D	281	0.065	0.221	25	25
REJO	457	G	D	455	0.065	0.221	25	25
REJO	458	G	del1:15	456	0.065	0.221	11.823	25
REJO	275	N	D	276	0.065	0.221	3.905	25
REJO	470	G	E	469	0.065	0.221	2.745	25
REJO	458	G	D	456	0.065	0.221	1.943	25
REJO	422	I	N	420	0.065	0.221	0.387	6.252
REJO	421	Q	P	419	0.065	0.221	0.264	4.017
REJO	457	G	S	455	0.065	0.221	0.104	1.055
REJO	407	P	T	405	0.065	0.221	0.472	0.914
REJO	299	N	S	300	0.065	0.221	0.227	0.584
REJO	445	L	S	443	0.065	0.221	0.223	0.547
REJO	235	T	I	236	0.065	0.221	0.145	0.462
REJO	233	N	Y	234	0.065	0.221	0.047	0.346
REJO	281	K	R	282	0.065	0.221	0.048	0.319
REJO	476	D	N	475	0.065	0.221	0.096	0.314
REJO	601	L	F	600	0.065	0.221	0.07	0.24
REJO	672	F	S	671	0.065	0.221	0.052	0.224
REJO	458	G	S	456	0.065	0.221	0.063	0.223
REJO	672	F	L	671	0.065	0.221	0.079	0.21
REJO	606	T	N	605	0.065	0.221	0.076	0.194
REJO	401	G	E	399	0.065	0.221	0.033	0.194
REJO	730	E	K	729	0.065	0.221	0.044	0.184
REJO	687	V	I	686	0.065	0.221	0.041	0.166
REJO	165	R	K	166	0.065	0.221	0.046	0.165
REJO	280	A	T	281	0.065	0.221	0.037	0.158
REJO	237	P	L	238	0.065	0.221	0.029	0.131
REJO	459	N	D	457	0.065	0.221	0.007	0.084
SC191727	280	A	D	285	0.023	0.064	20.827	25
SC191727	281	K	Q	286	0.023	0.064	15.689	25
SC191727	470	G	E	469	0.023	0.064	6.381	25
SC191727	272	R	I	277	0.023	0.064	0.083	9.279
SC191727	96	K	E	95	0.023	0.064	0.059	2.37
SC191727	233	N	Y	238	0.023	0.064	0.083	0.635
SC191727	590	Q	H	589	0.023	0.064	0.034	0.093
SC191727	280	A	V	285	0.023	0.064	0.03	0.087
SC191727	636	N	K	635	0.023	0.064	0.028	0.082
SC191727	16	W	R	15	0.023	0.064	0.016	0.055
SC191727	812	S	N	811	0.023	0.064	0.014	0.052
SC191727	537	T	A	536	0.023	0.064	0.013	0.04
SUMA	278	N	K	277	0.079	0.26	25	25
SUMA	278	N	Y	277	0.079	0.26	25	25
SUMA	280	A	del1:3	279	0.079	0.26	25	25
SUMA	280	A	D	279	0.079	0.26	8.382	25
SUMA	470	G	E	469	0.079	0.26	7.001	25
SUMA	280	A	D	279	0.079	0.26	2.397	15.521
SUMA	275	N	K	274	0.079	0.26	0.158	0.708
SUMA	275	N	S	274	0.079	0.26	0.137	0.66
SUMA	470	G	V	469	0.079	0.26	0.187	0.555
SUMA	594	I	F	593	0.079	0.26	0.128	0.327
SUMA	742	D	G	741	0.079	0.26	0.079	0.24
TRO.11	458	G	E	464	0.044	0.16	0.341	2.435
TRO.11	280	A	D	290	0.044	0.16	0.167	0.972
TRO.11	299	N	D	309	0.044	0.16	0.325	0.668
TRO.11	313	G	E	321	0.044	0.16	0.113	0.441
TRO.11	751	L	S	759	0.044	0.16	0.098	0.303
TRO.11	164	I	K	170	0.044	0.16	0.098	0.293
TRO.11	166	D	E	172	0.044	0.16	0.087	0.278
TRO.11	435	A	G	441	0.044	0.16	0.068	0.267
TRO.11	176	Y	D	182	0.044	0.16	0.081	0.265
TRO.11	433	M	I	439	0.044	0.16	0.072	0.252
TRO.11	321	I	M	330	0.044	0.16	0.055	0.236
TRO.11	171	E	K	177	0.044	0.16	0.065	0.22
TRO.11	298	P	T	308	0.044	0.16	0.077	0.219
TRO.11	619	N	S	627	0.044	0.16	0.073	0.207
TRO.11	184	E	G	190	0.044	0.16	0.066	0.202
TRO.11	594	I	F	602	0.044	0.16	0.053	0.197
TRO.11	368	T	A	378	0.044	0.16	0.066	0.196
TRO.11	319	T	A	327	0.044	0.16	0.073	0.195
TRO.11	681	I	M	689	0.044	0.16	0.072	0.19
TRO.11	438	I	V	444	0.044	0.16	0.07	0.18
TRO.11	352	L	M	361	0.044	0.16	0.038	0.132
TRO.11	133	N	del0:57	134	0.044	0.16	0.035	0.111
TRO.11	275	N	D	285	0.044	0.16	0.028	0.089
TRO.11	277	T	M	287	0.044	0.16	0.014	0.042
TRO.11	457	G	D	463	0.044	0.16	NT	NT
					10-1074
Parental ENV name	AA position (HxB2, 0-based numbering)	Parental AA	Substitution	AA position in parental ENV (0-based numbering)	parental IC50	parental IC80	mutant IC50	mutant IC80
191647	560	A	V	544	0.086	0.276	0.759	8.067
191647	331	N	D	318	0.086	0.276	25	25
191647	331	N	K	318	0.086	0.276	25	25
191647	333	S	N	320	0.086	0.276	25	25
191647	333	S	I	320	0.086	0.276	25	25
3365v2c20	274	E	Q	270	0.441	1.79	25	25
3365v2c20	331	N	T	326	0.441	1.79	25	25
3365v2c20	331	N	D	326	0.441	1.79	25	25
3365v2c20	333	S	R	328	0.441	1.79	25	25
3365v2c20	333	S	N	328	0.441	1.79	25	25
9004SDM	148	N	K	153	0.052	0.142	0.012	0.033
9004SDM	150	T	N	155	0.052	0.142	0.014	0.036
9004SDM	199	A	V	204	0.052	0.142	0.06	0.155
9004SDM	810	A	V	816	0.052	0.142	0.043	0.272
9004SDM	181	V	E	186	0.052	0.142	0.13	0.381
9004SDM	331	N	S	335	0.052	0.142	25	25
9004SDM	331	N	K	335	0.052	0.142	25	25
9004SDM	333	S	N	337	0.052	0.142	25	25
CH200v2	800	Q	R	796	0.031	0.111	0.039	0.118
CH200v2	331	N	S	328	0.031	0.111	25	25
CH200v2	331	N	I	328	0.031	0.111	25	25
CH200v2	331	N	D	328	0.031	0.111	25	25
CH200v2	333	S	R	330	0.031	0.111	25	25
CH200v2	333	S	N	330	0.031	0.111	25	25
CH269	59	A	S	58	3.494	8.161	0.827	4.107
CH269	331	N	I	340	3.494	8.161	25	25
CH269	331	N	D	340	3.494	8.161	25	25
CH269	331	N	K	340	3.494	8.161	25	25
CH269	333	S	N	342	3.494	8.161	25	25
CH269	333	S	R	342	3.494	8.161	25	25
CH269	334	T	P	343	3.494	8.161	25	25
CH607	324	D	E	328	0.183	1.124	25	25
CH607	331	N	K	335	0.183	1.124	25	25
CH607	331	N	I	335	0.183	1.124	25	25
CH607	333	S	I	337	0.183	1.124	25	25
CH607	333	S	N	337	0.183	1.124	25	25
Q23.17	331	N	K	322	0.012	0.023	25	25
Q23.17	333	T	N	324	0.012	0.023	25	25
Q23.17	333	T	I	324	0.012	0.023	25	25
SC191727	344	V	I	347	0.66	2.798	0.464	2.068
SC191727	169	K	R	176	0.66	2.798	0.477	2.337
SC191727	702	S	A	701	0.66	2.798	0.414	2.791
SC191727	639	G	E	638	0.66	2.798	0.849	3.803
SC191727	62	P	Q	61	0.66	2.798	0.828	5.433
SC191727	334	E	K	337	0.66	2.798	1.876	8.799
SC191727	130	C	del2:6	129	0.66	2.798	18.087	25
SC191727	299	S	F	304	0.66	2.798	25	25
SC191727	324	N	K	327	0.66	2.798	25	25
SC191727	326	R	K	329	0.66	2.798	25	25
SC191727	328	A	V	331	0.66	2.798	25	25
SC191727	329	H	Q	332	0.66	2.798	25	25
SC191727	329	H	Y	332	0.66	2.798	25	25
SC191727	331	N	S	334	0.66	2.798	25	25
SC191727	331	N	I	334	0.66	2.798	25	25
SC191727	332	I	L	335	0.66	2.798	6.702	25
SC191727	333	S	I	336	0.66	2.798	25	25
SC191727	333	S	N	336	0.66	2.798	25	25
SC191727	414	T	K	413	0.66	2.798	21.967	25
SC191727	414	T	R	413	0.66	2.798	25	25
SUMA	331	N	K	329	0.115	0.412	25	25
SUMA	333	S	R	331	0.115	0.412	25	25
SUMA	333	S	N	331	0.115	0.412	25	25
SUMA	333	S	I	331	0.115	0.412	25	25
