# Supplementary material for: Diverse paths to broadly neutralizing antibody escape among HIV-1 strains
Source: Nat Microbiol. 2026 May 11;11(6):1573–84. doi: 10.1038/s41564-026-02347-x (PMC13236584; doi:10.1038/s41564-026-02347-x)
Supplement: Supplementary file 6 — Swap mutants from heterologous selections. [file 41564_2026_2347_MOESM6_ESM.xlsx]

## Sheet: Sheet1
Table 3: Swap mutants from heterologous selections
					3BNC117
Parental ENV name	AA position (HxB2, 0-based numbering)	Parental AA	Substitution	AA position in parental ENV (0-based numbering)	parental IC50	parental IC80	mutant IC50	mutant IC80
REJO	272	R	I	273	0.036	0.093	0.051	0.156
REJO	273	S	Y	274	0.036	0.093	0.057	0.246
REJO	278	D	K	279	0.036	0.093	25	25
REJO	279	N	D	280	0.036	0.093	15.17	25
REJO	280	A	del1:3	281	0.036	0.093	NT	NT
REJO	281	K	Q	282	0.036	0.093	0.087	0.361
REJO	354	N	L	354	0.036	0.093	0.022	0.076
REJO	455	R	I	453	0.036	0.093	0.116	0.295
REJO	458	G	del2:9	456	0.036	0.093	0.013	0.046
REJO	460	S	Y	458	0.036	0.093	0.038	0.096
REJO	462	S	G	461	0.036	0.093	0.037	0.104
REJO	462	S	N	461	0.036	0.093	0.039	0.117
REJO	278	D	E	279	0.036	0.093	9.008	25
REJO	280	A	F	281	0.036	0.093	25	25
REJO	280	A	D	281	0.036	0.093	25	25
REJO	457	G	D	455	0.036	0.093	25	25
REJO	275	N	D	276	0.036	0.093	9.008	25
REJO	470	G	E	469	0.036	0.093	25	25
REJO	458	G	D	456	0.036	0.093	25	25
REJO	422	I	N	420	0.036	0.093	0.299	3.425
REJO	421	Q	P	419	0.036	0.093	0.872	6.75
REJO	458	G	del1:15	456	0.036	0.093	25	25
CH269	458	G	del2:9	459	0.239	0.715	25	25
CH269	150	I	K	159	0.239	0.715	0.085	0.195
CH269	272	R	I	282	0.239	0.715	0.192	0.515
CH269	273	S	Y	283	0.239	0.715	NT	NT
CH269	280	V	N	290	0.239	0.715	NT	NT
CH269	280	V	D	290	0.239	0.715	0.636	1.25
CH269	280	V	del1:3	290	0.239	0.715	NT	NT
CH269	281	K	Q	291	0.239	0.715	0.271	0.632
CH269	354	N	L	363	0.239	0.715	0.153	0.541
CH269	422	I	N	423	0.239	0.715	NT	NT
CH269	428	E	R	429	0.239	0.715	0.16	0.398
CH269	457	G	D	458	0.239	0.715	NT	NT
CH269	460	N	Y	461	0.239	0.715	0.043	0.116
CH269	462	T	G	463	0.239	0.715	0.071	0.158
CH269	470	G	E	471	0.239	0.715	0.168	0.497
CH269	278	N	K	288	0.239	0.715	25	25
CH269	278	N	Y	288	0.239	0.715	25	25
CH269	278	N	H	288	0.239	0.715	11.489	25
CH269	279	N	D	289	0.239	0.715	25	25
CH269	455	R	S	456	0.239	0.715	23.211	25
2C5-56	150	E	K	149	0.037	0.117	0.031	0.088
2C5-56	272	R	I	271	0.037	0.117	0.038	0.118
2C5-56	273	S	Y	272	0.037	0.117	0.038	0.101
2C5-56	275	N	D	274	0.037	0.117	0.016	0.044
2C5-56	278	D	E	277	0.037	0.117	0.047	0.155
2C5-56	278	D	K	277	0.037	0.117	4.639	12.803
2C5-56	279	N	D	278	0.037	0.117	0.078	0.084
2C5-56	280	A	N	279	0.037	0.117	0.036	0.092
2C5-56	281	K	Q	280	0.037	0.117	0.052	0.125
2C5-56	354	N	L	352	0.037	0.117	0.03	0.094
2C5-56	422	I	N	413	0.037	0.117	NT	NT
2C5-56	428	E	R	419	0.037	0.117	0.061	0.154
2C5-56	455	R	I	446	0.037	0.117	0.078	0.084
2C5-56	458	G	E	449	0.037	0.117	0.054	1.56
2C5-56	459	N	Y	450	0.037	0.117	0.041	0.102
2C5-56	460	G	Y	451	0.037	0.117	0.033	0.084
2C5-56	461	N	Y	453	0.037	0.117	0.014	0.022
2C5-56	462	N	G	458	0.037	0.117	0.027	0.058
2C5-56	470	A	E	466	0.037	0.117	0.052	0.105
2C5-56	457	G	D	448	0.037	0.117	1.134	9.359
					10-1074
Parental ENV name	AA position (HxB2, 0-based numbering)	Parental AA	Substitution	AA position in parental ENV (0-based numbering)	parental IC50	parental IC80	mutant IC50	mutant IC80
CH269	328	A	V	337	1.688	6.98	1.447	7.342
CH269	329	H	Q	338	1.688	6.98	25	25
CH269	334	T	K	343	1.688	6.98	4.429	22.668
CH269	324	D	K	333	1.688	6.98	25	25
CH269	326	R	K	335	1.688	6.98	4.758	25
CH269	328	A	V	337	1.688	6.98	7.417	25
CH269	329	H	Q	338	1.688	6.98	25	25
CH269	329	H	Y	338	1.688	6.98	25	25
CH269	332	I	L	341	1.688	6.98	15.483	25
CH269	334	T	K	343	1.688	6.98	8.547	25
CH269	414	T	R	415	1.688	6.98	25	25
CH269	414	T	K	415	1.688	6.98	20.302	25
CH269	331	N	D	340	1.688	6.98	25	25
CH269	333	S	R	342	1.688	6.98	25	25
CH269	134	N	del0:6	133	1.688	6.98	0.455	2.122
CH269	324	D	K	333	1.688	6.98	25	25
CH269	134	N	del0:6	133	1.688	6.98	0.954	3.305
CH269	290	S	F	300	1.688	6.98	NT	NT
CH269	324	D	K	333	1.688	6.98	25	25
CH269	326	R	K	335	1.688	6.98	3.008	17.51
CH269	328	A	V	337	1.688	6.98	0.925	5.163
CH269	329	H	Q	338	1.688	6.98	25	25
CH269	329	H	Y	338	1.688	6.98	25	25
CH269	332	I	L	341	1.688	6.98	3.175	25
CH269	334	T	K	343	1.688	6.98	2.571	10.402
CH269	414	T	R	415	1.688	6.98	25	25
CH269	414	T	K	415	1.688	6.98	23.847	25
Q23.17	414	T	K	404	0.017	0.055	0.03	0.098
Q23.17	299	N	F	291	0.017	0.055	0.017	0.054
Q23.17	414	T	K	404	0.017	0.055	0.051	0.156
Q23.17	331	N	K	322	0.017	0.055	25	25
Q23.17	328	A	V	319	0.017	0.055	0.015	0.047
Q23.17	329	H	Q	320	0.017	0.055	0.03	0.107
Q23.17	329	H	Y	320	0.017	0.055	0.01	0.027
Q23.17	332	V	L	323	0.017	0.055	0.017	0.046
Q23.17	334	R	K	325	0.017	0.055	0.017	0.045
Q23.17	414	T	R	404	0.017	0.055	0.044	0.121
Q23.17	333	T	I	324	0.017	0.055	25	25
Q23.17	134	T	del0:6	133	0.017	0.055	0.005	0.015
Q23.17	299	N	F	291	0.017	0.055	0.005	0.048
Q23.17	324	D	K	315	0.017	0.055	11.507	25
Q23.17	326	R	K	317	0.017	0.055	0.039	0.088
Q23.17	134	T	del0:6	133	0.017	0.055	0.005	0.016
Q23.17	299	N	F	291	0.017	0.055	0.017	0.051
Q23.17	324	D	K	315	0.017	0.055	7.253	25
Q23.17	326	R	K	317	0.017	0.055	0.018	0.059
Q23.17	328	A	V	319	0.017	0.055	0.015	0.051
Q23.17	329	H	Q	320	0.017	0.055	0.031	0.097
Q23.17	329	H	Y	320	0.017	0.055	0.011	0.035
Q23.17	332	V	L	323	0.017	0.055	0.02	0.059
Q23.17	334	R	K	325	0.017	0.055	0.015	0.046
Q23.17	414	T	R	404	0.017	0.055	0.037	0.14
Q23.17	340	N	K	331	0.017	0.055	25	25
Q23.17	333	T	I	324	0.017	0.055	25	25
SUMA	134	V	del0:6	131	0.343	1.052	0.062	0.169
SUMA	290	S	F	289	0.343	1.052	0.373	1.521
SUMA	324	D	K	322	0.343	1.052	25	25
SUMA	332	I	L	330	0.343	1.052	0.275	0.974
SUMA	414	K	R	410	0.343	1.052	0.154	0.502
SUMA	331	N	K	329	0.343	1.052	25	25
SUMA	333	S	N	331	0.343	1.052	25	25
SUMA	326	R	K	324	0.343	1.052	0.212	0.697
SUMA	328	A	V	326	0.343	1.052	0.13	0.41
SUMA	329	H	Q	327	0.343	1.052	0.424	1.533
SUMA	329	H	Y	327	0.343	1.052	0.385	2.316
SUMA	134	V	del0:6	131	0.343	1.052	0.09	0.326
SUMA	290	S	F	289	0.343	1.052	0.467	1.569
SUMA	333	S	N	331	0.343	1.052	25	25
SUMA	324	D	K	322	0.343	1.052	25	25
SUMA	326	R	K	324	0.343	1.052	0.306	1.077
SUMA	328	A	V	326	0.343	1.052	0.192	0.771
SUMA	329	H	Q	327	0.343	1.052	0.464	1.892
SUMA	329	H	Y	327	0.343	1.052	0.571	3.261
SUMA	332	I	L	330	0.343	1.052	0.425	1.709
SUMA	331	N	K	329	0.343	1.052	25	25
SUMA	414	K	R	410	0.343	1.052	0.277	1.067
SC191727	415	T	R	414	0.607	2.702	25	25
SC191727	329	H	Y	332	0.607	2.702	25	25
SC191727	329	H	Y	332	0.607	2.702	25	25
SC191727	415	T	R	414	0.607	2.702	25	25
