# Supplementary material for: Diverse paths to broadly neutralizing antibody escape among HIV-1 strains
Source: Nat Microbiol. 2026 May 11;11(6):1573–84. doi: 10.1038/s41564-026-02347-x (PMC13236584; doi:10.1038/s41564-026-02347-x)
Supplement: Supplementary file 7 — Testing 3BNC117 or 10-1074 resistance mutations against a bnAb panel. [file 41564_2026_2347_MOESM7_ESM.xlsx]

## Sheet: Sheet1
Table 4: Testing 3BNC117 or 10-1074 resistance mutations against a bnAb panel
Mutations selected against 3BNC117
Virus_and_mutant	3BNC117-LS-J			b12			N6.LS			VRC07-523.LS			VRC01			VRC01-23.LS			04-A06			10-1074-LS-J			PGDM1400			PG9			4E10
(native ENV numbering, 0-based)	IC50	IC80	MPI	IC50	IC80	MPI	IC50	IC80	MPI	IC50	IC80	MPI	IC50	IC80	MPI	IC50	IC80	MPI	IC50	IC80	MPI	IC50	IC80	MPI	IC50	IC80	MPI	IC50	IC80	MPI	IC50	IC80	MPI
0260v5c36_G461D	NT	NT	NT	NT	NT	NT	NT	NT	NT	NT	NT	NT	NT	NT	NT	NT	NT	NT	NT	NT	NT	NT	NT	NT	NT	NT	NT	NT	NT	NT	NT	NT	NT
0260v5c36_N287K	>25	>25	12	>25	>25	6	0.035	0.078	100	19.076	>25	59	>25	>25	8	0.318	1.535	98	0.026	0.086	100	0.032	0.133	100	0.04	0.185	100	4.13	22.683	84	>25		50
0260v5c36_N287Y	>25	>25	6	>25	>25	0	0.026	0.093	100	0.946	9.499	89	>25	>25	28	0.03	0.103	100	0.054	0.178	100	0.044	0.155	100	0.029	0.096	100	3.151	15.697	86	22.804	>25	52
0260v5c36_WT	0.09	0.398	100	>25	>25	9	0.125	0.408	100	0.119	0.398	100	0.366	1.011	100	0.056	0.162	100	0.078	0.184	100	0.073	0.219	100	0.059	0.184	100	6.266	>25	74	24.098	>25	51
190049_E145K	0.849	>25	68	0.004	0.012	100	0.039	0.103	100	0.007	0.025	100	0.113	0.568	98	0.019	0.055	100	0.349	0.789	100	>25	>25	0	>25	>25	36	>25	>25	0	1.205	7.889	92
190049_N269D	>25	>25	34	0.04	0.135	100	0.018	0.06	100	0.014	0.038	100	0.152	0.735	99	0.027	0.118	100	0.037	0.12	100	>25	>25	0	>25	>25	47	17.086	>25	55	6.22	>25	79
190049_N441S	13.013	>25	58	0.028	0.11	100	0.051	0.15	100	0.008	0.024	100	0.06	0.346	97	0.02	0.072	100	0.071	0.272	100	>25	>25	0	>25	>25	44	19.849	>25	52	5.81	>25	76
190049_N441Y	>25	>25	45	0.029	0.099	100	0.012	0.042	100	0.009	0.021	100	0.077	0.595	96	0.014	0.047	100	0.07	0.185	100	>25	>25	14	>25	>25	50	7.465	>25	57	6.795	>25	75
190049_S183R	0.216	1.138	91	0.005	0.01	100	0.035	0.126	100	0.013	0.04	100	0.075	0.333	100	0.02	0.089	100	0.099	0.668	100	>25	>25	12	0.421	>25	61	0.399	>25	63	4.514	23.059	82
190049_S443G	5.238	>25	57	0.02	0.098	100	0.05	0.175	100	0.01	0.03	100	0.042	0.149	99	0.011	0.033	100	0.037	0.129	100	>25	>25	6	5.232	>25	58	5.298	>25	66	5.468	>25	75
190049_S443G	3.807	>25	66	0.042	0.101	100	0.015	0.045	100	0.01	0.033	100	0.072	0.255	99	0.023	0.066	100	0.068	0.247	100	>25	>25	0	15.413	>25	52	9.769	>25	61	5.386	>25	75
190049_S443N	3.002	>25	61	0.026	0.088	100	0.051	0.172	100	0.01	0.029	100	0.054	0.252	98	0.022	0.074	100	0.076	0.325	100	>25	>25	7	0.818	>25	60	5.918	>25	59	5.875	>25	78
190049_T274N	>25	>25	36	0.031	0.138	100	0.283	2.051	98	0.04	0.188	100	0.232	0.826	100	0.051	0.173	100	0.091	0.33	100	>25	>25	16	1.235	>25	65	3.064	>25	77	4.676	>25	79
190049_WT	0.401	1.97	97	0.05	0.142	100	0.137	0.394	100	0.054	0.155	100	0.232	1.095	100	0.077	0.275	100	0.132	0.672	100	>25	>25	2	>25	>25	46	4.807	>25	61	7.687	>25	72
191647_A268D	>25	>25	0	0.177	0.871	100	>25	>25	0	0.002	0.008	100	3.502	22.017	82	0.004	0.012	100	0.019	0.057	100	0.007	0.022	100	>25	>25	1	2.518	>25	64	3.01	16.306	88
191647_D460N	0.245	1.353	98	2.732	12.845	94	1.844	19.503	84	0.018	0.058	100	>25	>25	18	0.014	0.041	100	0.027	0.084	100	0.038	0.105	100	>25	>25	3	1.17	>25	75	2.628	>25	79
191647_G171D	0.0494	0.178	100	0.042	0.193	100	0.107	0.394	97	0.016	0.058	100	15.263	>25	57	0.015	0.05	100	0.023	0.081	100	0.076	0.269	99	>25	>25	2	>25	>25	48	3.585	>25	79
191647_G454E	>25	>25	5	0.569	2.647	100	0.037	0.126	100	0.012	0.043	100	>25	>25	14	0.01	0.035	100	0.01	0.034	100	0.062	0.288	99	>25	>25	11	2.836	>25	67	5.784	>25	70
191647_G454E	>25	>25	0	0.402	1.761	100	0.014	0.046	100	0.015	0.053	100	>25	>25	24	0.013	0.035	100	0.015	0.042	100	0.027	0.096	99	>25	>25	2	9.577	>25	56	7.732	>25	66
191647_L339I	0.271	1.479	96	0.476	1.279	100	0.093	0.335	98	0.023	0.063	100	>25	>25	28	0.015	0.042	100	0.027	0.094	100	0.131	0.516	97	>25	>25	11	ND	ND	ND	4.507	>25	76
191647_N266S	23.277	>25	53	1.126	4.218	100	>25	>25	25	0.048	0.396	100	>25	>25	12	0.006	0.021	100	0.01	0.036	100	0.022	0.073	100	>25	>25	0	1.182	>25	76	1.595	15.037	85
191647_R341L	12.281	>25	58	0.354	1.627	100	0.047	0.323	97	0.014	0.038	100	21.644	>25	55	0.01	0.028	100	0.017	0.057	100	0.035	0.161	99	>25	>25	4	>25	>25	48	5.58	>25	77
191647_R438I	>25	>25	3	0.464	2.219	100	0.017	0.076	100	0.013	0.067	100	>25	>25	0	0.006	0.021	100	0.007	0.024	100	0.019	0.07	100	>25	>25	0	2.314	>25	80	1.006	9.082	91
191647_R679G	0.02	0.068	100	0.534	1.817	100	0.037	0.129	100	0.011	0.049	100	5.057	>25	73	0.006	0.018	100	0.009	0.034	100	0.04	0.143	100	>25	>25	0	1.989	>25	69	1.682	11.735	90
191647_S261Y	1.283	8.519	91	1.672	8.768	98	0.072	0.253	100	0.031	0.087	100	>25	>25	14	0.027	0.097	100	0.034	0.101	100	0.033	0.091	100	>25	>25	23	ND	ND	ND	4.766	>25	77
191647_WT	0.035	0.121	100	1.711	5.971	99	0.097	0.419	99	0.019	0.052	100	10.105	>25	63	0.01	0.037	100	0.02	0.068	100	0.048	0.173	99	>25	>25	13	8.931	>25	66	3.751	22.369	82
2C5-56_G448D	21.649	>25	54	0.157	0.843	100	0.062	0.219	100	0.025	0.07	100	0.411	1.496	99	0.009	0.027	100	0.052	0.149	100	0.016	0.049	100	0.054	0.371	100	0.299	1.615	97	1.098	3.604	98
2C5-56_G448V	0.058	0.212	100	0.181	1.524	100	0.053	0.238	100	0.015	0.054	100	0.142	0.675	100	0.006	0.018	100	0.035	0.169	100	0.015	0.055	100	0.087	0.322	100	ND	ND	ND	1.955	6.432	99
2C5-56_L597F	0.057	0.208	100	0.026	0.134	100	0.136	0.468	100	0.031	0.115	100	0.337	0.944	100	0.014	0.049	100	0.034	0.114	100	0.036	0.13	100	0.202	0.994	99	ND	ND	ND	0.095	0.703	99
2C5-56_WT	0.041	0.143	100	1.148	5.578	98	0.174	0.566	100	0.047	0.165	100	0.272	0.758	100	0.013	0.037	100	0.082	0.23	100	0.018	0.07	100	0.09	0.416	100	0.923	3.604	95	2.448	12.843	86
3365v2c20_A276T	0.02	0.097	100	>25	>25	28	0.038	0.158	100	0.032	0.132	100	0.111	0.409	100	0.011	0.042	100	0.035	0.155	100	0.012	0.06	100	0.069	0.413	95	0.203	1.417	98	3.048	15.876	94
3365v2c20_G449D	>25	>25	5	>25	>25	18	0.006	0.019	100	0.073	0.434	94	>25	>25	39	0.005	0.015	100	0.017	0.045	100	0.009	0.024	100	0.033	0.26	98	0.132	0.655	100	2.09	7.345	96
3365v2c20_N274H	1.183	20.369	83	>25	>25	40	0.012	0.037	100	0.019	0.055	100	0.122	0.56	99	0.003	0.011	100	0.013	0.048	100	0.013	0.054	100	0.051	0.267	97	0.158	0.775	99	3.654	14.458	91
3365v2c20_N274K	>25	>25	35	>25	>25	40	0.017	0.064	100	>25	>25	41	>25	>25	12	0.02	0.065	100	0.008	0.026	100	0.013	0.064	100	0.087	0.392	96	0.168	0.773	100	3.006	15.556	90
3365v2c20_N274Y	>25	>25	16	>25	>25	34	0.017	0.059	100	0.908	9.08	88	>25	>25	49	0.005	0.016	100	0.02	0.055	100	0.018	0.064	100	0.09	0.423	97	0.218	0.73	99	3.462	13.041	94
3365v2c20_WT	0.012	0.033	100	12.151	>25	60	0.019	0.065	100	0.017	0.06	100	0.036	0.153	100	0.007	0.019	100	0.03	0.09	100	0.019	0.088	100	0.07	0.525	93	0.249	1.024	97	4.931	20.264	86
9004SDM_G456del2:9	17.563	>25	55	>25	>25	0	0.014	0.037	100	5.72	>25	61	1.765	>25	65	0.025	0.186	96	0.022	0.059	100	0.002	0.011	100	0.005	0.013	100	0.121	0.411	99	3.669	>25	79
9004SDM_WT	0.035	0.099	100	>25	>25	20	0.043	0.12	100	0.102	0.358	100	0.237	0.697	100	0.033	0.092	100	0.058	0.202	100	0.005	0.011	100	0.004	0.009	100	0.131	0.54	98	1.808	15.276	89
CH200v2_A278D	>25	>25	23	14.89	>25	62	2.91	11.982	92	0.014	0.058	100	0.186	0.799	100	0.052	0.17	100	0.116	0.306	100	0.006	0.013	100	>25	>25	2	>25	>25	18	8.345	>25	74
CH200v2_D276E	>25	>25	40	>25	>25	19	0.105	0.36	100	6.635	>25	75	>25	>25	50	0.168	0.547	100	0.135	0.464	100	0.004	0.011	100	>25	>25	0	>25	>25	0	12.35	>25	62
CH200v2_G448E	8.057	>25	77	>25	>25	45	0.047	0.214	100	0.122	0.616	100	0.844	3.074	100	0.202	0.891	100	0.113	0.369	100	0.001	0.005	100	>25	>25	5	>25	>25	22	6.125	>25	74
CH200v2_G459E	0.964	9.435	92	>25	>25	25	0.065	0.238	100	0.055	0.221	100	0.529	1.964	100	0.171	0.585	100	0.12	0.338	100	0.002	0.008	100	>25	>25	49	>25	>25	47	12.272	>25	65
CH200v2_K279E	0.59	2.626	98	>25	>25	13	0.043	0.187	100	0.019	0.086	100	0.388	1.665	100	0.081	0.261	100	0.113	0.479	100	0.002	0.007	100	>25	>25	6	>25	>25	1	21.141	>25	55
CH200v2_N273D	1.96	20.381	83	>25	>25	19	0.014	0.033	100	0.016	0.047	100	0.077	0.287	100	0.022	0.065	100	0.025	0.093	100	0.006	0.044	100	>25	>25	4	>25	>25	10	9.249	>25	61
CH200v2_N277D	22.912	>25	51	18.537	>25	57	0.022	0.082	100	20.463	>25	55	7.836	>25	75	0.086	0.275	100	0.053	0.187	100	0.003	0.007	100	>25	>25	32	>25	>25	39	2.086	18.186	83
CH200v2_WT	0.137	0.707	100	>25	>25	19	0.134	0.548	100	0.084	0.436	100	0.766	2.83	99	0.109	0.388	100	0.134	0.396	100	0.002	0.01	100	>25	>25	3	>25	>25	16	9.507	>25	62
CH269_E284D	0.085	0.397	100	>25	>25	13	0.141	0.686	100	0.066	0.31	100	0.29	1.27	100	0.032	0.0848	100	0.117	0.521	100	0.243	0.82	100	0.242	1.851	95	0.02	0.054	100	>25	>25	27
CH269_G459del2:9	8.418	>25	65	>25	>25	9	0.112	0.39	100	0.049	0.174	100	0.226	1.086	98	0.008	0.022	100	0.05	0.168	100	0.323	1.487	100	0.275	1.449	96	0.023	0.076	100	>25	>25	14
CH269_G460E	0.487	2.243	100	>25	>25	12	0.352	1.9	100	0.248	1.257	100	1.369	4.843	100	0.064	0.217	100	0.274	0.927	100	0.53	1.479	100	0.491	4.578	89	0.029	0.104	100	>25	>25	22
CH269_K291E	0.281	1.505	97	>25	>25	35	0.065	0.447	100	0.024	0.09	100	0.092	0.474	100	0.01	0.037	100	0.118	0.412	100	0.198	1.006	100	0.225	1.872	96	0.019	0.07	100	>25	>25	24
CH269_L376P	0.181	0.851	100	>25	>25	14	0.491	2.256	100	0.301	1.047	100	0.679	2.356	100	0.071	0.238	100	0.291	0.76	100	0.279	1.465	99	0.361	1.98	96	ND	ND	ND	>25	>25	20
CH269_N285D	0.047	0.132	100	>25	>25	12	0.212	0.712	100	0.038	0.129	100	0.096	0.331	100	0.012	0.031	100	0.061	0.161	100	1.197	4.155	99	0.856	4.072	91	ND	ND	ND	>25	>25	15
CH269_N288H	4.286	>25	77	>25	>25	15	2.244	13.702	91	0.484	2.516	99	0.831	3.931	99	0.025	0.085	100	0.092	0.426	100	0.111	0.504	100	0.405	2.286	94	0.022	0.102	100	>25	>25	23
CH269_N288K	>25	>25	0	>25	>25	0	>25	>25	7	>25	>25	22	>25	>25	12	0.057	0.194	100	0.079	0.325	100	0.153	0.73	100	0.328	1.878	94	0.033	0.109	100	>25	>25	22
CH269_N288Y	>25	>25	2	>25	>25	11	10.681	>25	70	0.516	1.76	99	15.804	>25	60	0.016	0.057	100	0.072	0.251	100	0.168	0.781	99	0.15	0.995	98	0.02	0.054	100	>25	>25	24
CH269_N289D	>25	>25	23	>25	>25	25	11.439	>25	61	2.1519	10.312	90	>25	>25	22	0.01	0.04	100	0.081	0.312	100	0.241	1.21	100	0.178	1.872	92	0.015	0.056	100	>25	>25	22
CH269_R456S	10.913	>25	64	>25	>25	18	0.081	0.283	100	0.069	0.335	100	1.422	8.226	95	0.028	0.069	100	0.16	0.442	100	0.1	0.486	100	0.297	1.301	95	0.02	0.066	100	>25	>25	22
CH269_WT	0.11	0.388	100	>25	>25	14	0.244	1.173	100	0.148	0.569	100	0.514	2.351	100	0.037	0.106	100	0.139	0.523	100	0.419	2.076	99	0.314	2.01	93	0.025	0.07	100	>25	>25	21
CH457_T452I	15.43	>25	52	0.366	3.437	96	0.057	0.277	100	0.11	0.397	100	0.969	3.439	100	0.039	0.111	100	0.105	0.293	100	0.003	0.01	100	0.002	0.058	94	0.017	0.07	98	1.207	16.237	86
CH457_WT	0.142	0.488	100	0.339	1.757	98	0.079	0.283	100	0.106	0.291	100	0.534	1.835	100	0.044	0.119	100	0.103	0.282	100	0.003	0.009	100	0.005	0.145	97	0.027	0.107	99	2.071	15.521	87
Q23.17_A195E	0.061	0.277	98	>25	>25	16	0.019	0.051	100	0.032	0.102	100	0.149	0.511	99	0.052	0.14	100	0.13	0.284	100	0.007	0.023	100	2.858	>25	61	2.994	>25	65	1.055	6.92	91
Q23.17_G447A	NT	NT	NT	NT	NT	NT	NT	NT	NT	NT	NT	NT	NT	NT	NT	NT	NT	NT	NT	NT	NT	NT	NT	NT	NT	NT	NT	NT	NT	NT	NT	NT	NT
Q23.17_G447D	NT	NT	NT	NT	NT	NT	NT	NT	NT	NT	NT	NT	NT	NT	NT	NT	NT	NT	NT	NT	NT	NT	NT	NT	NT	NT	NT	NT	NT	NT	NT	NT	NT
Q23.17_G448E	0.62	7.589	88	>25	>25	11	0.054	0.152	100	0.07	0.367	97	19.197	>25	57	0.005	0.018	100	0.02	0.07	100	0.005	0.014	100	0.0004	0.003	99	0.011	0.037	100	8.967	>25	71
Q23.17_G448R	0.027	0.077	100	>25	>25	13	0.131	0.289	100	0.047	0.167	100	0.271	1.156	100	0.012	0.034	100	0.03	0.079	100	0.003	0.013	100	<0.0003	0.002	99	0.007	0.021	100	3.268	20.021	81
Q23.17_G460E	2.56	22.386	82	>25	>25	18	0.075	0.252	100	0.021	0.059	100	0.031	0.154	100	0.004	0.016	100	0.013	0.047	100	0.007	0.022	100	0.0007	0.009	97	0.011	0.038	100	22.613	>25	54
Q23.17_K273E	0.118	20.184	81	>25	>25	20	0.025	0.083	100	0.012	0.033	100	0.039	0.145	100	0.004	0.016	100	0.031	0.111	100	0.0006	0.005	96	0.0005	0.045	97	0.01	0.038	100	5.757	>25	80
Q23.17_K273N	0.041	0.29	93	>25	>25	28	0.058	0.216	100	0.011	0.032	100	0.03	0.116	100	0.004	0.016	100	0.029	0.083	100	0.002	0.009	100	0.0005	0.006	97	0.009	0.026	100	3.477	24.493	81
Q23.17_L358P	0.034	0.123	100	>25	>25	3	0.318	0.283	100	0.107	0.283	100	0.244	0.902	100	0.016	0.046	100	0.046	0.15	100	0.004	0.012	100	0.0006	0.007	97	0.01	0.037	100	11.023	>25	70
Q23.17_N271D	>25	>25	19	>25	>25	7	0.051	0.233	99	1.404	12.053	85	>25	>25	18	0.112	0.925	93	0.036	0.097	100	0.002	0.007	100	0.002	0.064	95	0.017	0.06	100	3.737	20.231	83
Q23.17_R445W	4.463	>25	75	>25	>25	27	0.067	0.224	100	0.038	0.129	99	1.087	18.111	83	0.006	0.015	100	0.028	0.075	100	0.005	0.02	100	0.0008	0.005	98	0.012	0.032	100	11.204	>25	64
Q23.17_T227A	0.012	0.044	100	>25	>25	12	0.058	0.205	100	0.015	0.045	100	0.048	0.141	100	0.006	0.015	100	0.026	0.073	100	0.004	0.016	100	0.0007	0.01	95	0.009	0.044	99	8.215	>25	69
Q23.17_T456I	0.02	0.056	100	>25	>25	11	0.083	0.29	100	0.025	0.07	100	0.051	0.147	100	0.004	0.014	100	0.027	0.084	100	0.002	0.01	100	0.0005	0.006	97	0.008	0.035	100	15.328	>25	65
Q23.17_WT	0.016	0.058	100	>25	>25	1	0.119	0.404	100	0.03	0.132	100	0.083	0.229	100	0.008	0.027	100	0.044	0.124	100	0.006	0.021	100	0.003	0.047	93	0.009	0.035	100	11.805	>25	64
REJO_A281D	>25	>25	0	0.207	>25	76	>25	>25	0	0.004	0.011	100	0.021	0.109	100	0.006	0.027	100	0.017	0.101	100	>25	>25	0	0.009	0.05	99	0.016	0.164	96	2.941	>25	78
REJO_A281F	>25	>25	24	>25	>25	47	1.991	>25	74	0.005	0.02	100	0.024	0.11	100	0.005	0.024	100	0.006	0.04	100	>25	>25	11	0.019	0.206	98	0.026	0.403	94	2.932	>25	76
REJO_A281T	0.037	0.158	100	>25	>25	48	0.03	0.129	100	0.012	0.039	100	0.061	0.224	100	0.015	0.045	100	0.021	0.085	100	>25	>25	0	0.016	0.122	96	0.015	0.167	90	2.761	>25	73
REJO_D279E	>25	>25	32	>25	>25	39	0.034	0.178	100	0.009	0.033	100	0.376	8.073	88	0.011	0.052	100	0.017	0.071	100	>25	>25	0	0.02	0.287	94	0.015	0.264	86	7.793	>25	72
REJO_E729K	0.044	0.184	100	5.031	>25	72	0.048	0.218	100	0.017	0.055	100	0.072	0.315	100	0.012	0.041	100	0.014	0.063	100	>25	>25	0	0.011	0.077	97	0.015	0.142	92	8.393	>25	74
REJO_F671L	0.079	0.21	100	0.424	>25	71	0.088	0.274	100	0.019	0.049	100	0.112	0.521	100	0.032	0.138	100	0.028	0.124	100	>25	>25	0	0.05	2.627	90	0.103	>25	59	>25	>25	26
REJO_F671S	0.052	0.224	100	0.1	>25	60	0.079	0.316	100	0.019	0.057	100	0.125	0.514	100	0.036	0.111	100	0.034	0.106	100	>25	>25	0	0.161	6.377	91	2.478	>25	34	0.374	8.669	87
REJO_G399E	0.033	0.194	100	13.624	>25	63	0.046	0.204	100	0.019	0.079	100	0.074	0.435	100	0.015	0.083	100	0.02	0.122	100	>25	>25	0	0.016	0.106	97	0.023	0.27	89	7.256	>25	72
REJO_G455D	>25	>25	0	>25	>25	0	0.01	0.041	100	0.008	0.025	100	0.108	0.864	100	0.004	0.018	100	0.006	0.026	100	>25	>25	0	0.005	0.031	99	0.006	0.041	98	1.686	11.006	91
REJO_G455S	0.104	1.055	99	>25	>25	0	0.019	0.098	100	0.006	0.019	100	0.035	0.118	100	0.008	0.028	100	0.007	0.027	100	>25	>25	0	0.009	0.05	99	0.007	0.027	98	1.782	14.08	90
REJO_G456D	1.943	>25	77	>25	>25	40	0.015	0.077	100	0.007	0.021	100	0.046	0.29	100	0.006	0.019	100	0.01	0.051	100	>25	>25	0	0.008	0.045	99	0.017	0.114	96	2.181	>25	77
REJO_G456del1:15	11.823	>25	53	>25	>25	3	0.003	0.008	100	0.002	0.005	100	0.009	0.03	100	0.002	0.008	100	0.006	0.029	100	>25	>25	0	0.015	0.093	100	0.019	0.134	97	3.246	23.298	81
REJO_G469E	2.745	>25	77	>25	>25	50	0.028	0.127	100	0.007	0.021	100	0.046	0.173	100	0.008	0.03	100	0.011	0.041	100	>25	>25	0	0.027	0.177	97	0.032	0.309	91	4.662	>25	76
REJO_I420N	0.387	6.252	85	0.162	10.642	82	0.126	0.427	100	0.039	0.106	100	0.306	0.991	100	0.081	0.208	100	1.339	5.56	92	>25	>25	0	>25	>25	5	>25	>25	30	0.309	1.392	99
REJO_K282R	0.048	0.319	99	22.836	>25	51	0.022	0.13	100	0.008	0.028	100	0.082	0.271	100	0.017	0.057	100	0.026	0.084	100	>25	>25	0	0.013	0.101	96	0.019	0.202	90	4.688	>25	77
REJO_L600F	0.07	0.24	100	>25	>25	0	0.031	0.185	100	0.015	0.052	100	0.107	0.524	100	0.017	0.062	100	0.014	0.081	100	>25	>25	0	0.123	8.263	82	0.108	>25	55	0.747	5.193	92
REJO_N234Y	0.047	0.346	96	18.279	>25	54	0.019	0.105	100	0.007	0.023	100	0.046	0.295	100	0.01	0.046	100	0.014	0.067	100	>25	>25	0	0.028	0.347	95	0.016	0.281	86	4.335	>25	77
REJO_N276D	3.905	>25	67	16.859	>25	61	0.013	0.057	100	0.003	0.012	100	0.022	0.074	100	0.009	0.025	100	0.01	0.032	100	>25	>25	0	0.022	0.344	94	0.034	1.56	86	8.332	>25	73
REJO_N457D	0.007	0.084	97	>25	>25	45	0.003	0.01	100	0.002	0.005	100	0.012	0.046	100	0.002	0.007	100	0.006	0.024	100	>25	>25	0	0.021	0.309	95	0.02	0.245	89	2.121	19.685	83
REJO_P238L	0.029	0.131	100	8.814	>25	66	0.026	0.127	100	0.009	0.028	100	0.084	0.249	100	0.019	0.056	100	0.027	0.081	100	>25	>25	0	0.024	0.388	93	0.018	0.358	86	4.134	>25	76
REJO_Q419P	0.264	4.017	85	1.281	>25	67	0.021	0.057	100	0.021	0.068	100	0.171	0.553	100	0.04	0.166	100	3.427	>25	78	>25	>25	22	>25	>25	14	>25	>25	44	0.167	0.726	99
REJO_R166K	0.046	0.165	100	1.682	>25	78	0.036	0.19	100	0.011	0.039	100	0.059	0.221	100	0.017	0.066	100	0.02	0.076	100	>25	>25	0	0.301	15.391	83	0.029	>25	73	2.372	>25	77
REJO_V686I	0.041	0.166	100	17.613	>25	55	0.039	0.22	100	0.011	0.034	100	0.062	0.275	100	0.012	0.052	100	0.018	0.078	100	>25	>25	0	0.023	0.277	95	0.031	1.137	86	6.792	>25	69
REJO_WT	0.039	0.146	100	9.743	>25	64	0.039	0.177	100	0.009	0.028	100	0.058	0.222	100	0.014	0.044	100	0.015	0.066	100	>25	>25	0	0.015	0.113	95	0.019	0.265	88	3.017	>25	75
SC191727_A285D	20.827	>25	53	0.49	2.995	100	4.037	21.257	83	0.003	0.007	100	0.019	0.064	100	0.007	0.025	100	0.007	0.019	100	0.092	0.573	100	>25	>25	14	>25	>25	30	7.021	>25	65
SC191727_G469E	6.381	>25	66	1.593	9.482	96	0.039	0.122	100	0.006	0.019	100	0.114	0.892	93	0.059	0.178	100	0.009	0.025	100	0.976	10.316	90	>25	>25	5	>25	>25	14	24.872	>25	50
SC191727_K286Q	15.689	>25	55	5.222	19.885	85	0.005	0.014	100	0.0003	0.008	100	0.048	0.177	97	0.032	0.109	100	0.005	0.018	100	0.104	0.721	100	>25	>25	10	>25	>25	19	14.86	>25	64
SC191727_K95E	0.059	2.37	89	4.632	19.43	85	0.006	0.02	100	0.005	0.011	100	0.081	0.484	93	0.028	0.106	100	0.007	0.025	100	0.145	0.956	98	>25	>25	8	>25	>25	12	20.09	>25	55
SC191727_R277I	0.083	9.279	83	0.797	4.059	99	0.009	0.029	100	0.011	0.029	100	0.119	1.024	89	0.03	0.107	100	0.011	0.032	100	0.42	3.318	96	>25	>25	5	>25	>25	15	>25	>25	45
SC191727_S811N	0.014	0.052	100	6.954	>25	78	0.044	0.155	100	0.014	0.04	100	0.067	0.233	100	0.037	0.121	100	0.011	0.036	100	0.725	4.523	93	>25	>25	0	>25	>25	0	>25	>25	39
SC191727_W15R	0.016	0.055	100	6.802	>25	77	0.042	0.187	100	0.011	0.039	100	0.065	0.218	100	0.03	0.102	100	0.01	0.029	100	0.667	9.475	94	>25	>25	6	>25	>25	16	>25	>25	41
SC191727_WT	0.022	0.062	100	7.438	23.54	82	0.063	0.17	1100	0.018	0.05	100	0.063	0.219	100	0.037	0.098	100	0.014	0.038	100	0.392	3.041	94	>25	>25	6	>25	>25	10	>25	>25	43
SC191727_WT	0.022	0.062	100	7.438	23.54	82	0.063	0.17	1100	0.018	0.05	100	0.063	0.219	100	0.037	0.098	100	0.014	0.038	100	0.392	3.041	94	>25	>25	6	>25	>25	10	>25	>25	43
SUMA_A279D	8.382	>25	63	0.393	4.093	99	0.069	0.161	100	0.024	0.056	100	0.278	0.754	100	0.031	0.111	100	0.034	0.094	100	0.017	0.071	100	0.032	0.093	100	1.386	8.04	96	5.514	>25	71
SUMA_A279del1:3-I281N	>25	>25	2	1.092	5.956	99	0.061	0.215	100	0.137	0.492	99	>25	>25	35	0.033	0.088	100	0.044	0.155	100	0.021	0.062	100	0.043	0.121	100	1.411	9.079	92	8.5	>25	73
SUMA_G469E	7.001	>25	73	0.376	2.713	99	0.031	0.103	100	0.046	0.125	100	0.387	1.86	100	0.038	0.134	100	0.035	0.158	100	0.026	0.11	100	0.033	0.143	100	1.491	14.384	90	15.795	>25	57
SUMA_N274K	0.158	0.708	100	2.421	12.869	95	0.018	0.05	100	2.916	23.509	83	>25	>25	0	0.035	0.127	100	0.016	0.055	100	0.017	0.056	100	0.028	0.1	100	1.641	7.823	91	>25	>25	50
SUMA_N274S	0.137	0.66	99	1.11	5.922	98	0.014	0.052	100	0.091	0.422	99	>25	>25	31	0.018	0.064	100	0.025	0.089	100	0.025	0.107	100	0.027	0.102	100	1.23	7.742	92	12.501	>25	68
SUMA_N277Y	>25	>25	0	3.946	15.024	92	0.392	1.306	97	>25	>25	0	>25	>25	0	>25	>25	0	0.038	0.163	100	0.016	0.059	100	0.035	0.113	100	1.927	8.506	91	4.218	>25	80
SUMA_WT	0.033	0.147	100	1.939	7.765	97	0.061	0.216	100	0.076	0.264	100	0.731	2.54	100	0.055	0.127	100	0.051	0.182	100	0.024	0.098	100	0.03	0.098	100	1.135	5.546	92	14.08	>25	58
TRO.11_A290D	0.167	0.972	94	>25	>25	0	0.032	0.09	100	0.011	0.036	100	0.105	0.35	100	0.007	0.02	100	0.048	0.166	100	0.005	0.014	100	0.307	1.483	100	>25	>25	42	0.509	2.926	97
TRO.11_G321E-G464E	>25	>25	40	>25	>25	10	0.073	0.246	100	12.254	>25	58	>25	>25	14	0.048	0.134	100	0.059	0.21	100	0.005	0.015	100	1.107	3.816	100	>25	>25	33	0.887	8.724	93
TRO.11_G321E-G464E-L551M	>25	>25	42	>25	>25	9	0.074	0.259	100	7.479	>25	65	>25	>25	25	0.05	0.171	100	0.077	0.215	100	0.01	0.031	100	1.032	3.649	99	>25	>25	33	3.029	15.339	88
TRO.11_G464E	0.341	2.435	97	>25	>25	15	0.045	0.121	100	0.656	2.471	97	>25	>25	24	0.012	0.041	100	0.062	0.172	100	0.008	0.028	100	0.492	1.478	99	>25	>25	34	0.975	5.253	96
TRO.11_P308T-I330M-G464E	6.472	>25	64	>25	>25	0	0.063	0.225	100	17.122	>25	56	>25	>25	0	0.015	0.055	100	0.04	0.149	100	0.002	0.013	100	0.417	2.039	100	>25	>25	44	0.37	1.943	97
TRO.11_V209G-T287M-A290D	>25	>25	21	>25	>25	0	>25	>25	3	0.014	0.056	100	0.924	12.106	89	0.002	0.008	100	0.018	0.052	100	0.006	0.021	100	0.334	1.041	100	>25	>25	33	0.917	6.996	96
TRO.11_WT	0.02	0.062	100	>25	>25	17	0.081	0.299	100	0.057	0.168	100	0.44	1.489	100	0.019	0.054	100	0.09	0.254	100	0.009	0.028	100	0.69	3.494	98	>25	>25	27	1.423	9.368	94
TRO.11_Y182D-G464E	5.668	>25	64	>25	>25	20	0.134	0.445	100	19.676	>25	56	>25	>25	17	0.024	0.109	99	0.069	0.233	100	0.004	0.018	100	0.595	1.642	99	>25	>25	21	0.771	4.171	94
TRO.11_Y182D-G464E-N627S	13.77	>25	57	>25	>25	0	0.156	0.534	100	>25	>25	49	>25	>25	24	0.025	0.084	99	0.078	0.351	100	0.006	0.015	100	0.498	2.412	99	>25	>25	37	0.739	3.782	95
Mutations selected against 10-1074
Virus_and_mutant	3BNC117-LS-J			VRC07-523.LS			10-1074-LS-J			PGT121			PGDM1400
(native ENV numbering, 0-based)	IC50	IC80	MPI	IC50	IC80	MPI	IC50	IC80	MPI	IC50	IC80	MPI	IC50	IC80	MPI
SC191727_WT	0.022	0.062	100	0.018	0.05	100	0.392	3.041	94	>25	>25	0	>25	>25	6
SC191727_C129del2:9	0.004	0.013	100	0.012	0.041	100	6.623	>25	68	>25	>25	5	>25	>25	0
SC191727_S304F	0.004	0.016	100	0.018	0.056	100	>25	>25	50	>25	>25	10	>25	>25	12
SC191727_N327K	0.008	0.029	100	0.014	0.046	100	>25	>25	0	>25	>25	0	>25	>25	18
SC191727_R329K	0.005	0.018	100	0.013	0.036	100	>25	>25	8	>25	>25	13	>25	>25	19
SC191727_H332Q	0.006	0.021	100	0.011	0.031	100	>25	>25	0	>25	>25	0	>25	>25	6
SC191727_H332Y	0.005	0.013	100	0.014	0.038	100	>25	>25	25	>25	>25	0	>25	>25	11
SC191727_N334I	0.006	0.017	100	0.013	0.029	100	>25	>25	0	>25	>25	3	>25	>25	6
SC191727_A331V	0.005	0.017	100	0.016	0.037	100	>25	>25	41	>25	>25	6	>25	>25	14
SC191727_N334S	0.006	0.014	100	0.008	0.025	100	>25	>25	6	>25	>25	13	>25	>25	20
SC191727_I335L	0.007	0.016	100	0.017	0.05	100	6.426	>25	63	>25	>25	0	>25	>25	1
SC191727_S336N	0.006	0.019	100	0.012	0.03	100	>25	>25	0	>25	>25	0	>25	>25	8
SC191727_S336I	0.006	0.017	100	0.013	0.035	100	>25	>25	0	>25	>25	2	>25	>25	7
SC191727_E337K	0.005	0.017	100	0.012	0.035	100	0.581	3.962	91	>25	>25	0	>25	>25	9
SC191727_T414R	0.004	0.016	100	0.012	0.034	100	>25	>25	8	>25	>25	0	>25	>25	16
SC191727_T414K	0.006	0.014	100	0.011	0.032	100	21.832	>25	52	>25	>25	0	>25	>25	22
Q23.17_WT	0.016	0.058	100	0.03	0.132	100	0.006	0.021	100	0.003	0.01	100	0.003	0.047	93
Q23.17_N322K	0.009	0.021	100	0.036	0.083	100	>25	>25	0	0.008	0.046	99	0.003	0.116	92
Q23.17_T324N	0.012	0.034	100	0.03	0.102	100	>25	>25	13	0.002	0.033	99	0.002	0.035	94
Q23.17_T324I	0.008	0.021	100	0.027	0.064	100	>25	>25	14	0.003	0.024	100	0.001	0.044	93
CH607_WT	0.038	0.132	100	0.049	0.112	100	0.075	0.261	100	0.264	0.958	100	>25	>25	30
CH607_D328E	0.032	0.089	100	0.028	0.083	100	>25	>25	7	>25	>25	3	>25	>25	12
CH607_N335K	0.042	0.1	99	0.043	0.109	99	>25	>25	6	>25	>25	2	>25	>25	13
CH607_N335I	0.032	0.117	100	0.037	0.108	100	>25	>25	11	>25	>25	5	>25	>25	10
CH607_S337N	0.03	0.108	100	0.032	0.089	100	>25	>25	4	>25	>25	8	>25	>25	15
CH607_S337I	0.029	0.087	100	0.041	0.121	100	>25	>25	6	>25	>25	7	>25	>25	8
3365v2c20_WT	0.012	0.033	100	0.017	0.06	100	0.019	0.088	100	0.298	1.978	92	0.07	0.525	93
3365v2c20_N326D	0.007	0.024	100	0.019	0.053	100	>25	>25	12	>25	>25	7	0.053	0.624	93
3365v2c20_N326T	0.009	0.02	100	0.017	0.047	100	>25	>25	10	>25	>25	7	0.098	0.644	92
3365v2c20_S328N	0.007	0.018	100	0.014	0.038	100	>25	>25	0	>25	>25	5	0.06	0.645	93
3365v2c20_S328R	0.007	0.017	100	0.014	0.04	100	>25	>25	16	>25	>25	13	0.043	0.516	92
3365v2c20_E270Q	0.011	0.033	100	0.026	0.076	100	0.022	0.106	99	0.341	4.494	91	0.093	0.645	94
CH269_WT	0.11	0.388	100	0.148	0.569	100	0.419	2.076	99	>25	>25	47	0.314	2.01	93
CH269_N340I	0.075	0.271	100	0.231	0.646	100	>25	>25	8	>25	>25	5	0.442	6.63	89
CH269_N340D	0.084	0.248	100	0.322	1.115	100	>25	>25	3	>25	>25	4	0.646	6.603	87
CH269_N340K	0.073	0.237	100	0.31	1.072	100	>25	>25	0	>25	>25	0	0.588	5.839	90
CH269_S342N	0.062	0.218	100	0.256	0.868	100	>25	>25	5	>25	>25	1	0.513	5.091	88
CH269_S342R	0.08	0.262	100	0.29	1.33	100	>25	>25	0	>25	>25	0	0.86	5.472	88
CH269_T343P	0.061	0.275	100	0.213	0.705	100	>25	>25	1	>25	>25	0	0.484	3.251	91
SUMA_WT	0.033	0.147	100	0.076	0.264	100	0.024	0.098	100	0.038	0.128	100	0.03	0.098	100
SUMA_N329K	0.029	0.098	100	0.111	0.293	100	>25	>25	0	>25	>25	37	0.06	0.165	100
SUMA_S331I	0.025	0.085	100	0.08	0.344	100	>25	>25	4	>25	>25	36	0.034	0.113	100
SUMA_S331N	0.021	0.059	100	0.053	0.234	100	>25	>25	3	>25	>25	42	0.021	0.106	100
SUMA_S331R	0.022	0.074	100	0.073	0.338	100	>25	>25	0	>25	>25	19	0.044	0.102	100
191647_WT	0.035	0.121	100	0.019	0.052	100	0.048	0.173	99	3.664	>25	78	>25	>25	13
191647_N318D	0.028	0.103	99	0.014	0.04	100	>25	>25	2	>25	>25	0	>25	>25	16
191647_N318K	0.021	0.063	100	0.02	0.057	100	>25	>25	4	>25	>25	3	>25	>25	7
191647_S320N	0.019	0.068	100	0.014	0.04	100	>25	>25	0	>25	>25	0	>25	>25	0
191647_S320I	0.019	0.069	100	0.017	0.057	100	>25	>25	0	>25	>25	7	>25	>25	11
191647_A544V	0.02	0.072	100	0.028	0.078	100	0.027	0.08	99	7.083	23.266	82	>25	>25	6
CH200v2_WT	0.137	0.707	100	0.084	0.436	100	0.002	0.01	100	0.012	0.036	100	>25	>25	3
CH200v2_N328S	0.134	0.446	100	0.128	0.563	100	>25	>25	6	13.461	>25	66	>25	>25	8
CH200v2_N328I	0.215	0.877	100	0.185	0.766	100	>25	>25	1	>25	>25	46	>25	>25	4
CH200v2_N328D	0.15	0.489	100	0.095	0.404	100	>25	>25	0	>25	>25	49	>25	>25	6
CH200v2_S330N	0.162	0.448	100	0.154	0.651	100	>25	>25	0	22.427	>25	56	>25	>25	17
CH200v2_S330R	0.178	0.505	100	0.152	0.444	100	>25	>25	11	>25	>25	45	>25	>25	22
9004SDM_WT	0.035	0.099	100	0.102	0.358	100	0.005	0.011	100	0.003	0.01	100	0.004	0.009	100
9004SDM_N335K	0.036	0.103	100	0.096	0.327	100	>25	>25	3	>25	>25	11	0.004	0.013	100
9004SDM_N335S	0.035	0.097	100	0.095	0.252	100	>25	>25	5	>25	>25	21	0.004	0.011	100
9004SDM_S337N	0.037	0.107	100	0.078	0.281	100	>25	>25	9	>25	>25	21	0.003	0.012	100
