# Supplementary material for: Diverse paths to broadly neutralizing antibody escape among HIV-1 strains
Source: Nat Microbiol. 2026 May 11;11(6):1573–84. doi: 10.1038/s41564-026-02347-x (PMC13236584; doi:10.1038/s41564-026-02347-x)
Supplement: Supplementary file 8 — Source data for Figs. 1–6. [file 41564_2026_2347_MOESM8_ESM.xlsx]

## Sheet: data_source_for_figures
Figure	raw_data_source	notes
1a	https://www.hiv.lanl.gov/components/sequence/HIV/neutralization/main.comp	catnap database
1b	NA
1c	RDF_1.csv
1d	RDF_2.csv	top two graphs
1d	RDF_3.csv	bottom graph
1e	RDF_1.csv
2a	RDF_2.csv
2b	RDF_2.csv
3a	RDF_3.csv
3b	RDF_3.csv
3c	RDF_3.csv
3d	RDF_3.csv
4a	RDF_5.csv
4b	RDF_6.csv
4c	RDF_3.csv
4d	RDF_3.csv
5a	RDF_2.csv, RDF_3.csv
5b	RDF_2.csv, RDF_3.csv
5c	RDF_3.csv
6a	RDF_3.csv
6b	RDF_3.csv
6c	NA
6d	https://www.hiv.lanl.gov/content/sequence/HIV/mainpage.html
S1b	RDF_1.csv
S2a	RDF_2.csv
S2b	RDF_2.csv
S3a	NA
S3b	RDF_2.csv
S3c	RDF_2.csv, RDF_3.csv
S3d	RDF_2.csv, RDF_3.csv
S4	NA
S5a	RDF_4.csv
S5b	RDF_3.csv
S5c	RDF_3.csv
S5d	RDF_5.csv
S5e	NA
S5f	RDF_3.csv
S6a	RDF_2.csv, RDF_3.csv
S6b	RDF_2.csv, RDF_3.csv
S6c	RDF_3.csv
S7a	RDF_3.csv
S7b	RDF_3.csv
S8A	RDF_3.csv
S8b	RDF_3.csv

## Sheet: RDF_1
	well	date	percent_infected	virus	condition	start_date
0	A1	240227	1	9004SDM	10nguL	240227
1	A2	240227	1	9004SDM	10nguL	240227
2	A3	240227	1	9004SDM	10nguL	240227
3	A4	240227	1	9004SDM	10nguL	240227
4	A5	240227	1	9004SDM	10nguL	240227
5	A6	240227	1	9004SDM	10nguL	240227
6	A7	240227	1	9004SDM	10nguL	240227
7	A8	240227	1	9004SDM	10nguL	240227
8	A9	240227	1	9004SDM	10nguL	240227
9	A10	240227	1	9004SDM	10nguL	240227
10	A11	240227	1	9004SDM	10nguL	240227
11	A12	240227	1	9004SDM	10nguL	240227
12	B1	240227	1	9004SDM	10nguL	240227
13	B2	240227	1	9004SDM	10nguL	240227
14	B3	240227	1	9004SDM	10nguL	240227
15	B4	240227	1	9004SDM	10nguL	240227
16	B5	240227	1	9004SDM	10nguL	240227
17	B6	240227	1	9004SDM	10nguL	240227
18	B7	240227	1	9004SDM	10nguL	240227
19	B8	240227	1	9004SDM	10nguL	240227
20	B9	240227	1	9004SDM	10nguL	240227
21	B10	240227	1	9004SDM	10nguL	240227
22	B11	240227	1	9004SDM	10nguL	240227
23	B12	240227	1	9004SDM	10nguL	240227
24	C1	240227	1	9004SDM	10nguL	240227
25	C2	240227	1	9004SDM	10nguL	240227
26	C3	240227	1	9004SDM	10nguL	240227
27	C4	240227	1	9004SDM	10nguL	240227
28	C5	240227	1	9004SDM	10nguL	240227
29	C6	240227	1	9004SDM	10nguL	240227
30	C7	240227	1	9004SDM	10nguL	240227
31	C8	240227	1	9004SDM	10nguL	240227
32	C9	240227	1	9004SDM	10nguL	240227
33	C10	240227	1	9004SDM	10nguL	240227
34	C11	240227	1	9004SDM	10nguL	240227
35	C12	240227	1	9004SDM	10nguL	240227
36	D1	240227	1	9004SDM	10nguL	240227
37	D2	240227	1	9004SDM	10nguL	240227
38	D3	240227	1	9004SDM	10nguL	240227
39	D4	240227	1	9004SDM	10nguL	240227
40	D5	240227	1	9004SDM	10nguL	240227
41	D6	240227	1	9004SDM	10nguL	240227
42	D7	240227	1	9004SDM	10nguL	240227
43	D8	240227	1	9004SDM	10nguL	240227
44	D9	240227	1	9004SDM	10nguL	240227
45	D10	240227	1	9004SDM	10nguL	240227
46	D11	240227	1	9004SDM	10nguL	240227
47	D12	240227	1	9004SDM	10nguL	240227
48	E1	240227	1	9004SDM	10nguL	240227
49	E2	240227	1	9004SDM	10nguL	240227
50	E3	240227	1	9004SDM	10nguL	240227
51	E4	240227	1	9004SDM	10nguL	240227
52	E5	240227	1	9004SDM	10nguL	240227
53	E6	240227	1	9004SDM	10nguL	240227
54	E7	240227	1	9004SDM	10nguL	240227
55	E8	240227	1	9004SDM	10nguL	240227
56	E9	240227	1	9004SDM	10nguL	240227
57	E10	240227	1	9004SDM	10nguL	240227
58	E11	240227	1	9004SDM	10nguL	240227
59	E12	240227	1	9004SDM	10nguL	240227
60	F1	240227	1	9004SDM	10nguL	240227
61	F2	240227	1	9004SDM	10nguL	240227
62	F3	240227	1	9004SDM	10nguL	240227
63	F4	240227	1	9004SDM	10nguL	240227
64	F5	240227	1	9004SDM	10nguL	240227
65	F6	240227	1	9004SDM	10nguL	240227
66	F7	240227	1	9004SDM	10nguL	240227
67	F8	240227	1	9004SDM	10nguL	240227
68	F9	240227	1	9004SDM	10nguL	240227
69	F10	240227	1	9004SDM	10nguL	240227
70	F11	240227	1	9004SDM	10nguL	240227
71	F12	240227	1	9004SDM	10nguL	240227
72	G1	240227	1	9004SDM	10nguL	240227
73	G2	240227	1	9004SDM	10nguL	240227
74	G3	240227	1	9004SDM	10nguL	240227
75	G4	240227	1	9004SDM	10nguL	240227
76	G5	240227	1	9004SDM	10nguL	240227
77	G6	240227	1	9004SDM	10nguL	240227
78	G7	240227	1	9004SDM	10nguL	240227
79	G8	240227	1	9004SDM	10nguL	240227
80	G9	240227	1	9004SDM	10nguL	240227
81	G10	240227	1	9004SDM	10nguL	240227
82	G11	240227	1	9004SDM	10nguL	240227
83	G12	240227	1	9004SDM	10nguL	240227
84	H1	240227	1	9004SDM	10nguL	240227
85	H2	240227	1	9004SDM	10nguL	240227
86	H3	240227	1	9004SDM	10nguL	240227
87	H4	240227	1	9004SDM	10nguL	240227
88	H5	240227	1	9004SDM	10nguL	240227
89	H6	240227	1	9004SDM	10nguL	240227
90	H7	240227	1	9004SDM	10nguL	240227
91	H8	240227	1	9004SDM	10nguL	240227
92	H9	240227	1	9004SDM	10nguL	240227
93	H10	240227	1	9004SDM	10nguL	240227
94	H11	240227	1	9004SDM	10nguL	240227
95	H12	240227	1	9004SDM	10nguL	240227
96	A1	240301	0.33	9004SDM	10nguL	240227
97	A2	240301	0.19	9004SDM	10nguL	240227
98	A3	240301	0.3	9004SDM	10nguL	240227
99	A4	240301	0.45	9004SDM	10nguL	240227
100	A5	240301	0.28	9004SDM	10nguL	240227
101	A6	240301	0.28	9004SDM	10nguL	240227
102	A7	240301	0.32	9004SDM	10nguL	240227
103	A8	240301	0.31	9004SDM	10nguL	240227
104	A9	240301	0.32	9004SDM	10nguL	240227
105	A10	240301	0.34	9004SDM	10nguL	240227
106	A11	240301	0.23	9004SDM	10nguL	240227
107	A12	240301	0.23	9004SDM	10nguL	240227
108	B1	240301	0.28	9004SDM	10nguL	240227
109	B2	240301	0.35	9004SDM	10nguL	240227
110	B3	240301	0.32	9004SDM	10nguL	240227
111	B4	240301	0.34	9004SDM	10nguL	240227
112	B5	240301	0.26	9004SDM	10nguL	240227
113	B6	240301	0.29	9004SDM	10nguL	240227
114	B7	240301	0.45	9004SDM	10nguL	240227
115	B8	240301	0.34	9004SDM	10nguL	240227
116	B9	240301	0.24	9004SDM	10nguL	240227
117	B10	240301	0.33	9004SDM	10nguL	240227
118	B11	240301	0.27	9004SDM	10nguL	240227
119	B12	240301	0.28	9004SDM	10nguL	240227
120	C1	240301	0.28	9004SDM	10nguL	240227
121	C2	240301	0.37	9004SDM	10nguL	240227
122	C3	240301	0.26	9004SDM	10nguL	240227
123	C4	240301	0.36	9004SDM	10nguL	240227
124	C5	240301	0.24	9004SDM	10nguL	240227
125	C6	240301	0.26	9004SDM	10nguL	240227
126	C7	240301	0.53	9004SDM	10nguL	240227
127	C8	240301	0.39	9004SDM	10nguL	240227
128	C9	240301	0.27	9004SDM	10nguL	240227
129	C10	240301	0.31	9004SDM	10nguL	240227
130	C11	240301	0.35	9004SDM	10nguL	240227
131	C12	240301	0.17	9004SDM	10nguL	240227
132	D1	240301	0.2	9004SDM	10nguL	240227
133	D2	240301	0.35	9004SDM	10nguL	240227
134	D3	240301	0.39	9004SDM	10nguL	240227
135	D4	240301	0.39	9004SDM	10nguL	240227
136	D5	240301	0.32	9004SDM	10nguL	240227
137	D6	240301	0.44	9004SDM	10nguL	240227
138	D7	240301	0.29	9004SDM	10nguL	240227
139	D8	240301	0.38	9004SDM	10nguL	240227
140	D9	240301	0.35	9004SDM	10nguL	240227
141	D10	240301	0.31	9004SDM	10nguL	240227
142	D11	240301	0.2	9004SDM	10nguL	240227
143	D12	240301	0.25	9004SDM	10nguL	240227
144	E1	240301	0.38	9004SDM	10nguL	240227
145	E2	240301	0.32	9004SDM	10nguL	240227
146	E3	240301	0.29	9004SDM	10nguL	240227
147	E4	240301	0.31	9004SDM	10nguL	240227
148	E5	240301	0.38	9004SDM	10nguL	240227
149	E6	240301	0.43	9004SDM	10nguL	240227
150	E7	240301	0.27	9004SDM	10nguL	240227
151	E8	240301	0.25	9004SDM	10nguL	240227
152	E9	240301	0.26	9004SDM	10nguL	240227
153	E10	240301	0.24	9004SDM	10nguL	240227
154	E11	240301	0.29	9004SDM	10nguL	240227
155	E12	240301	0.16	9004SDM	10nguL	240227
156	F1	240301	0.28	9004SDM	10nguL	240227
157	F2	240301	0.21	9004SDM	10nguL	240227
158	F3	240301	0.38	9004SDM	10nguL	240227
159	F4	240301	0.33	9004SDM	10nguL	240227
160	F5	240301	0.22	9004SDM	10nguL	240227
161	F6	240301	0.32	9004SDM	10nguL	240227
162	F7	240301	0.45	9004SDM	10nguL	240227
163	F8	240301	0.46	9004SDM	10nguL	240227
164	F9	240301	0.23	9004SDM	10nguL	240227
165	F10	240301	0.3	9004SDM	10nguL	240227
166	F11	240301	0.29	9004SDM	10nguL	240227
167	F12	240301	0.32	9004SDM	10nguL	240227
168	G1	240301	0.34	9004SDM	10nguL	240227
169	G2	240301	0.16	9004SDM	10nguL	240227
170	G3	240301	0.34	9004SDM	10nguL	240227
171	G4	240301	0.33	9004SDM	10nguL	240227
172	G5	240301	0.26	9004SDM	10nguL	240227
173	G6	240301	0.25	9004SDM	10nguL	240227
174	G7	240301	0.27	9004SDM	10nguL	240227
175	G8	240301	0.24	9004SDM	10nguL	240227
176	G9	240301	0.31	9004SDM	10nguL	240227
177	G10	240301	0.32	9004SDM	10nguL	240227
178	G11	240301	0.32	9004SDM	10nguL	240227
179	G12	240301	0.29	9004SDM	10nguL	240227
180	H1	240301	0.39	9004SDM	10nguL	240227
181	H2	240301	0.33	9004SDM	10nguL	240227
182	H3	240301	0.15	9004SDM	10nguL	240227
183	H4	240301	0.32	9004SDM	10nguL	240227
184	H5	240301	0.2	9004SDM	10nguL	240227
185	H6	240301	0.24	9004SDM	10nguL	240227
186	H7	240301	0.29	9004SDM	10nguL	240227
187	H8	240301	0.31	9004SDM	10nguL	240227
188	H9	240301	0.18	9004SDM	10nguL	240227
189	H10	240301	0.32	9004SDM	10nguL	240227
190	H11	240301	0.36	9004SDM	10nguL	240227
191	H12	240301	0.43	9004SDM	10nguL	240227
192	A1	240305	0.24	9004SDM	10nguL	240227
193	A2	240305	0.13	9004SDM	10nguL	240227
194	A3	240305	0.23	9004SDM	10nguL	240227
195	A4	240305	0.18	9004SDM	10nguL	240227
196	A5	240305	0.2	9004SDM	10nguL	240227
197	A6	240305	0.17	9004SDM	10nguL	240227
198	A7	240305	0.22	9004SDM	10nguL	240227
199	A8	240305	0.19	9004SDM	10nguL	240227
200	A9	240305	0.18	9004SDM	10nguL	240227
201	A10	240305	0.17	9004SDM	10nguL	240227
202	A11	240305	0.087	9004SDM	10nguL	240227
203	A12	240305	0.033	9004SDM	10nguL	240227
204	B1	240305	0.13	9004SDM	10nguL	240227
205	B2	240305	0.28	9004SDM	10nguL	240227
206	B3	240305	0.16	9004SDM	10nguL	240227
207	B4	240305	0.27	9004SDM	10nguL	240227
208	B5	240305	0.13	9004SDM	10nguL	240227
209	B6	240305	0.21	9004SDM	10nguL	240227
210	B7	240305	0.13	9004SDM	10nguL	240227
211	B8	240305	0.19	9004SDM	10nguL	240227
212	B9	240305	0.18	9004SDM	10nguL	240227
213	B10	240305	0.16	9004SDM	10nguL	240227
214	B11	240305	0.17	9004SDM	10nguL	240227
215	B12	240305	0.066	9004SDM	10nguL	240227
216	C1	240305	0.13	9004SDM	10nguL	240227
217	C2	240305	0.27	9004SDM	10nguL	240227
218	C3	240305	0.17	9004SDM	10nguL	240227
219	C4	240305	0.28	9004SDM	10nguL	240227
220	C5	240305	0.099	9004SDM	10nguL	240227
221	C6	240305	0.18	9004SDM	10nguL	240227
222	C7	240305	0.17	9004SDM	10nguL	240227
223	C8	240305	0.19	9004SDM	10nguL	240227
224	C9	240305	0.16	9004SDM	10nguL	240227
225	C10	240305	0.17	9004SDM	10nguL	240227
226	C11	240305	0.12	9004SDM	10nguL	240227
227	C12	240305	0.16	9004SDM	10nguL	240227
228	D1	240305	0.19	9004SDM	10nguL	240227
229	D2	240305	0.21	9004SDM	10nguL	240227
230	D3	240305	0.26	9004SDM	10nguL	240227
231	D4	240305	0.19	9004SDM	10nguL	240227
232	D5	240305	0.13	9004SDM	10nguL	240227
233	D6	240305	0.16	9004SDM	10nguL	240227
234	D7	240305	0.17	9004SDM	10nguL	240227
235	D8	240305	0.076	9004SDM	10nguL	240227
236	D9	240305	0.12	9004SDM	10nguL	240227
237	D10	240305	0.055	9004SDM	10nguL	240227
238	D11	240305	0.19	9004SDM	10nguL	240227
239	D12	240305	0.083	9004SDM	10nguL	240227
240	E1	240305	0.29	9004SDM	10nguL	240227
241	E2	240305	0.18	9004SDM	10nguL	240227
242	E3	240305	0.17	9004SDM	10nguL	240227
243	E4	240305	0.27	9004SDM	10nguL	240227
244	E5	240305	0.25	9004SDM	10nguL	240227
245	E6	240305	0.24	9004SDM	10nguL	240227
246	E7	240305	0.13	9004SDM	10nguL	240227
247	E8	240305	0.18	9004SDM	10nguL	240227
248	E9	240305	0.23	9004SDM	10nguL	240227
249	E10	240305	0.1	9004SDM	10nguL	240227
250	E11	240305	0.16	9004SDM	10nguL	240227
251	E12	240305	0.16	9004SDM	10nguL	240227
252	F1	240305	0.15	9004SDM	10nguL	240227
253	F2	240305	0.12	9004SDM	10nguL	240227
254	F3	240305	0.13	9004SDM	10nguL	240227
255	F4	240305	0.14	9004SDM	10nguL	240227
256	F5	240305	0.25	9004SDM	10nguL	240227
257	F6	240305	0.25	9004SDM	10nguL	240227
258	F7	240305	0.13	9004SDM	10nguL	240227
259	F8	240305	0.21	9004SDM	10nguL	240227
260	F9	240305	0.17	9004SDM	10nguL	240227
261	F10	240305	0.17	9004SDM	10nguL	240227
262	F11	240305	0.088	9004SDM	10nguL	240227
263	F12	240305	0.13	9004SDM	10nguL	240227
264	G1	240305	0.24	9004SDM	10nguL	240227
265	G2	240305	0.077	9004SDM	10nguL	240227
266	G3	240305	0.11	9004SDM	10nguL	240227
267	G4	240305	0.14	9004SDM	10nguL	240227
268	G5	240305	0.17	9004SDM	10nguL	240227
269	G6	240305	0.14	9004SDM	10nguL	240227
270	G7	240305	0.12	9004SDM	10nguL	240227
271	G8	240305	0.22	9004SDM	10nguL	240227
272	G9	240305	0.15	9004SDM	10nguL	240227
273	G10	240305	0.14	9004SDM	10nguL	240227
274	G11	240305	0.13	9004SDM	10nguL	240227
275	G12	240305	0.12	9004SDM	10nguL	240227
276	H1	240305	0.29	9004SDM	10nguL	240227
277	H2	240305	0.18	9004SDM	10nguL	240227
278	H3	240305	0.21	9004SDM	10nguL	240227
279	H4	240305	0.15	9004SDM	10nguL	240227
280	H5	240305	0.15	9004SDM	10nguL	240227
281	H6	240305	0.18	9004SDM	10nguL	240227
282	H7	240305	0.16	9004SDM	10nguL	240227
283	H8	240305	0.18	9004SDM	10nguL	240227
284	H9	240305	0.2	9004SDM	10nguL	240227
285	H10	240305	0.19	9004SDM	10nguL	240227
286	H11	240305	0.17	9004SDM	10nguL	240227
287	H12	240305	0.14	9004SDM	10nguL	240227
288	A1	240308	0.12	9004SDM	10nguL	240227
289	A2	240308	0.16	9004SDM	10nguL	240227
290	A3	240308	0.11	9004SDM	10nguL	240227
291	A4	240308	0.14	9004SDM	10nguL	240227
292	A5	240308	0.25	9004SDM	10nguL	240227
293	A6	240308	0.17	9004SDM	10nguL	240227
294	A7	240308	0.21	9004SDM	10nguL	240227
295	A8	240308	0.19	9004SDM	10nguL	240227
296	A9	240308	0.1	9004SDM	10nguL	240227
297	A10	240308	0.19	9004SDM	10nguL	240227
298	A11	240308	0.12	9004SDM	10nguL	240227
299	A12	240308	0.05	9004SDM	10nguL	240227
300	B1	240308	0.12	9004SDM	10nguL	240227
301	B2	240308	0.23	9004SDM	10nguL	240227
302	B3	240308	0.17	9004SDM	10nguL	240227
303	B4	240308	0.22	9004SDM	10nguL	240227
304	B5	240308	0.097	9004SDM	10nguL	240227
305	B6	240308	0.15	9004SDM	10nguL	240227
306	B7	240308	0.12	9004SDM	10nguL	240227
307	B8	240308	0.19	9004SDM	10nguL	240227
308	B9	240308	0.084	9004SDM	10nguL	240227
309	B10	240308	0.16	9004SDM	10nguL	240227
310	B11	240308	0.14	9004SDM	10nguL	240227
311	B12	240308	0.21	9004SDM	10nguL	240227
312	C1	240308	0.097	9004SDM	10nguL	240227
313	C2	240308	0.16	9004SDM	10nguL	240227
314	C3	240308	0.13	9004SDM	10nguL	240227
315	C4	240308	0.2	9004SDM	10nguL	240227
316	C5	240308	0.21	9004SDM	10nguL	240227
317	C6	240308	0.16	9004SDM	10nguL	240227
318	C7	240308	0.16	9004SDM	10nguL	240227
319	C8	240308	0.18	9004SDM	10nguL	240227
320	C9	240308	0.21	9004SDM	10nguL	240227
321	C10	240308	0.17	9004SDM	10nguL	240227
322	C11	240308	0.2	9004SDM	10nguL	240227
323	C12	240308	0.087	9004SDM	10nguL	240227
324	D1	240308	0.14	9004SDM	10nguL	240227
325	D2	240308	0.18	9004SDM	10nguL	240227
326	D3	240308	0.19	9004SDM	10nguL	240227
327	D4	240308	0.2	9004SDM	10nguL	240227
328	D5	240308	0.097	9004SDM	10nguL	240227
329	D6	240308	0.17	9004SDM	10nguL	240227
330	D7	240308	0.12	9004SDM	10nguL	240227
331	D8	240308	0.12	9004SDM	10nguL	240227
332	D9	240308	0.21	9004SDM	10nguL	240227
333	D10	240308	0.24	9004SDM	10nguL	240227
334	D11	240308	0.074	9004SDM	10nguL	240227
335	D12	240308	0.2	9004SDM	10nguL	240227
336	E1	240308	0.094	9004SDM	10nguL	240227
337	E2	240308	0.15	9004SDM	10nguL	240227
338	E3	240308	0.18	9004SDM	10nguL	240227
339	E4	240308	0.25	9004SDM	10nguL	240227
340	E5	240308	0.23	9004SDM	10nguL	240227
341	E6	240308	0.19	9004SDM	10nguL	240227
342	E7	240308	0.15	9004SDM	10nguL	240227
343	E8	240308	0.22	9004SDM	10nguL	240227
344	E9	240308	0.14	9004SDM	10nguL	240227
345	E10	240308	0.14	9004SDM	10nguL	240227
346	E11	240308	0.27	9004SDM	10nguL	240227
347	E12	240308	0.098	9004SDM	10nguL	240227
348	F1	240308	0.12	9004SDM	10nguL	240227
349	F2	240308	0.12	9004SDM	10nguL	240227
350	F3	240308	0.16	9004SDM	10nguL	240227
351	F4	240308	0.13	9004SDM	10nguL	240227
352	F5	240308	0.14	9004SDM	10nguL	240227
353	F6	240308	0.22	9004SDM	10nguL	240227
354	F7	240308	0.12	9004SDM	10nguL	240227
355	F8	240308	0.21	9004SDM	10nguL	240227
356	F9	240308	0.19	9004SDM	10nguL	240227
357	F10	240308	0.097	9004SDM	10nguL	240227
358	F11	240308	0.16	9004SDM	10nguL	240227
359	F12	240308	0.11	9004SDM	10nguL	240227
360	G1	240308	0.14	9004SDM	10nguL	240227
361	G2	240308	0.14	9004SDM	10nguL	240227
362	G3	240308	0.22	9004SDM	10nguL	240227
363	G4	240308	0.14	9004SDM	10nguL	240227
364	G5	240308	0.23	9004SDM	10nguL	240227
365	G6	240308	0.13	9004SDM	10nguL	240227
366	G7	240308	0.13	9004SDM	10nguL	240227
367	G8	240308	0.16	9004SDM	10nguL	240227
368	G9	240308	0.097	9004SDM	10nguL	240227
369	G10	240308	0.19	9004SDM	10nguL	240227
370	G11	240308	0.1	9004SDM	10nguL	240227
371	G12	240308	0.11	9004SDM	10nguL	240227
372	H1	240308	0.11	9004SDM	10nguL	240227
373	H2	240308	0.06	9004SDM	10nguL	240227
374	H3	240308	0.13	9004SDM	10nguL	240227
375	H4	240308	0.15	9004SDM	10nguL	240227
376	H5	240308	0.14	9004SDM	10nguL	240227
377	H6	240308	0.21	9004SDM	10nguL	240227
378	H7	240308	0.12	9004SDM	10nguL	240227
379	H8	240308	0.033	9004SDM	10nguL	240227
380	H9	240308	0.17	9004SDM	10nguL	240227
381	H10	240308	0.11	9004SDM	10nguL	240227
382	H11	240308	0.12	9004SDM	10nguL	240227
383	H12	240308	0.076	9004SDM	10nguL	240227
384	A1	240312	0.34	9004SDM	10nguL	240227
385	A2	240312	0.31	9004SDM	10nguL	240227
386	A3	240312	0.22	9004SDM	10nguL	240227
387	A4	240312	0.29	9004SDM	10nguL	240227
388	A5	240312	0.31	9004SDM	10nguL	240227
389	A6	240312	0.32	9004SDM	10nguL	240227
390	A7	240312	0.24	9004SDM	10nguL	240227
391	A8	240312	0.35	9004SDM	10nguL	240227
392	A9	240312	0.28	9004SDM	10nguL	240227
393	A10	240312	1.35	9004SDM	10nguL	240227
394	A11	240312	0.33	9004SDM	10nguL	240227
395	A12	240312	0.067	9004SDM	10nguL	240227
396	B1	240312	0.36	9004SDM	10nguL	240227
397	B2	240312	0.72	9004SDM	10nguL	240227
398	B3	240312	0.36	9004SDM	10nguL	240227
399	B4	240312	0.53	9004SDM	10nguL	240227
400	B5	240312	0.32	9004SDM	10nguL	240227
401	B6	240312	0.35	9004SDM	10nguL	240227
402	B7	240312	0.28	9004SDM	10nguL	240227
403	B8	240312	0.58	9004SDM	10nguL	240227
404	B9	240312	0.37	9004SDM	10nguL	240227
405	B10	240312	0.23	9004SDM	10nguL	240227
406	B11	240312	0.33	9004SDM	10nguL	240227
407	B12	240312	0.19	9004SDM	10nguL	240227
408	C1	240312	0.29	9004SDM	10nguL	240227
409	C2	240312	0.46	9004SDM	10nguL	240227
410	C3	240312	0.49	9004SDM	10nguL	240227
411	C4	240312	0.78	9004SDM	10nguL	240227
412	C5	240312	0.49	9004SDM	10nguL	240227
413	C6	240312	0.35	9004SDM	10nguL	240227
414	C7	240312	0.43	9004SDM	10nguL	240227
415	C8	240312	0.39	9004SDM	10nguL	240227
416	C9	240312	0.33	9004SDM	10nguL	240227
417	C10	240312	0.32	9004SDM	10nguL	240227
418	C11	240312	0.26	9004SDM	10nguL	240227
419	C12	240312	0.25	9004SDM	10nguL	240227
420	D1	240312	0.37	9004SDM	10nguL	240227
421	D2	240312	0.42	9004SDM	10nguL	240227
422	D3	240312	0.44	9004SDM	10nguL	240227
423	D4	240312	0.55	9004SDM	10nguL	240227
424	D5	240312	0.42	9004SDM	10nguL	240227
425	D6	240312	0.44	9004SDM	10nguL	240227
426	D7	240312	0.46	9004SDM	10nguL	240227
427	D8	240312	0.27	9004SDM	10nguL	240227
428	D9	240312	0.48	9004SDM	10nguL	240227
429	D10	240312	0.28	9004SDM	10nguL	240227
430	D11	240312	0.32	9004SDM	10nguL	240227
431	D12	240312	0.15	9004SDM	10nguL	240227
432	E1	240312	0.44	9004SDM	10nguL	240227
433	E2	240312	0.41	9004SDM	10nguL	240227
434	E3	240312	0.37	9004SDM	10nguL	240227
435	E4	240312	0.5	9004SDM	10nguL	240227
436	E5	240312	0.37	9004SDM	10nguL	240227
437	E6	240312	0.46	9004SDM	10nguL	240227
438	E7	240312	0.39	9004SDM	10nguL	240227
439	E8	240312	0.48	9004SDM	10nguL	240227
440	E9	240312	0.47	9004SDM	10nguL	240227
441	E10	240312	0.32	9004SDM	10nguL	240227
442	E11	240312	0.12	9004SDM	10nguL	240227
443	E12	240312	0.22	9004SDM	10nguL	240227
444	F1	240312	0.42	9004SDM	10nguL	240227
445	F2	240312	0.5	9004SDM	10nguL	240227
446	F3	240312	0.48	9004SDM	10nguL	240227
447	F4	240312	0.28	9004SDM	10nguL	240227
448	F5	240312	0.52	9004SDM	10nguL	240227
449	F6	240312	0.6	9004SDM	10nguL	240227
450	F7	240312	0.46	9004SDM	10nguL	240227
451	F8	240312	0.47	9004SDM	10nguL	240227
452	F9	240312	0.54	9004SDM	10nguL	240227
453	F10	240312	0.41	9004SDM	10nguL	240227
454	F11	240312	0.32	9004SDM	10nguL	240227
455	F12	240312	0.35	9004SDM	10nguL	240227
456	G1	240312	0.34	9004SDM	10nguL	240227
457	G2	240312	0.36	9004SDM	10nguL	240227
458	G3	240312	0.46	9004SDM	10nguL	240227
459	G4	240312	0.44	9004SDM	10nguL	240227
460	G5	240312	0.56	9004SDM	10nguL	240227
461	G6	240312	0.46	9004SDM	10nguL	240227
462	G7	240312	0.47	9004SDM	10nguL	240227
463	G8	240312	0.59	9004SDM	10nguL	240227
464	G9	240312	0.46	9004SDM	10nguL	240227
465	G10	240312	0.41	9004SDM	10nguL	240227
466	G11	240312	0.29	9004SDM	10nguL	240227
467	G12	240312	0.46	9004SDM	10nguL	240227
468	H1	240312	0.3	9004SDM	10nguL	240227
469	H2	240312	0.36	9004SDM	10nguL	240227
470	H3	240312	0.39	9004SDM	10nguL	240227
471	H4	240312	0.32	9004SDM	10nguL	240227
472	H5	240312	0.46	9004SDM	10nguL	240227
473	H6	240312	0.42	9004SDM	10nguL	240227
474	H7	240312	0.36	9004SDM	10nguL	240227
475	H8	240312	0.44	9004SDM	10nguL	240227
476	H9	240312	0.43	9004SDM	10nguL	240227
477	H10	240312	0.34	9004SDM	10nguL	240227
478	H11	240312	0.31	9004SDM	10nguL	240227
479	H12	240312	0.26	9004SDM	10nguL	240227
480	A1	240315	0.13	9004SDM	10nguL	240227
481	A2	240315	0.2	9004SDM	10nguL	240227
482	A3	240315	0.14	9004SDM	10nguL	240227
483	A4	240315	0.17	9004SDM	10nguL	240227
484	A5	240315	0.11	9004SDM	10nguL	240227
485	A6	240315	0.16	9004SDM	10nguL	240227
486	A7	240315	0.12	9004SDM	10nguL	240227
487	A8	240315	0.21	9004SDM	10nguL	240227
488	A9	240315	0.2	9004SDM	10nguL	240227
489	A10	240315	9.75	9004SDM	10nguL	240227
490	A11	240315	0.17	9004SDM	10nguL	240227
491	A12	240315	0.044	9004SDM	10nguL	240227
492	B1	240315	0.091	9004SDM	10nguL	240227
493	B2	240315	0.37	9004SDM	10nguL	240227
494	B3	240315	0.19	9004SDM	10nguL	240227
495	B4	240315	0.22	9004SDM	10nguL	240227
496	B5	240315	0.15	9004SDM	10nguL	240227
497	B6	240315	0.22	9004SDM	10nguL	240227
498	B7	240315	0.15	9004SDM	10nguL	240227
499	B8	240315	0.39	9004SDM	10nguL	240227
500	B9	240315	0.14	9004SDM	10nguL	240227
501	B10	240315	0.099	9004SDM	10nguL	240227
502	B11	240315	0.21	9004SDM	10nguL	240227
503	B12	240315	0.059	9004SDM	10nguL	240227
504	C1	240315	0.18	9004SDM	10nguL	240227
505	C2	240315	0.23	9004SDM	10nguL	240227
506	C3	240315	0.22	9004SDM	10nguL	240227
507	C4	240315	0.56	9004SDM	10nguL	240227
508	C5	240315	0.25	9004SDM	10nguL	240227
509	C6	240315	0.18	9004SDM	10nguL	240227
510	C7	240315	0.25	9004SDM	10nguL	240227
511	C8	240315	0.14	9004SDM	10nguL	240227
512	C9	240315	0.22	9004SDM	10nguL	240227
513	C10	240315	0.13	9004SDM	10nguL	240227
514	C11	240315	0.12	9004SDM	10nguL	240227
515	C12	240315	0.099	9004SDM	10nguL	240227
516	D1	240315	0.2	9004SDM	10nguL	240227
517	D2	240315	0.27	9004SDM	10nguL	240227
518	D3	240315	0.1	9004SDM	10nguL	240227
519	D4	240315	0.22	9004SDM	10nguL	240227
520	D5	240315	0.21	9004SDM	10nguL	240227
521	D6	240315	0.29	9004SDM	10nguL	240227
522	D7	240315	0.24	9004SDM	10nguL	240227
523	D8	240315	0.13	9004SDM	10nguL	240227
524	D9	240315	0.23	9004SDM	10nguL	240227
525	D10	240315	0.069	9004SDM	10nguL	240227
526	D11	240315	0.15	9004SDM	10nguL	240227
527	D12	240315	0.076	9004SDM	10nguL	240227
528	E1	240315	0.26	9004SDM	10nguL	240227
529	E2	240315	0.22	9004SDM	10nguL	240227
530	E3	240315	0.21	9004SDM	10nguL	240227
531	E4	240315	0.26	9004SDM	10nguL	240227
532	E5	240315	0.28	9004SDM	10nguL	240227
533	E6	240315	0.31	9004SDM	10nguL	240227
534	E7	240315	0.25	9004SDM	10nguL	240227
535	E8	240315	0.17	9004SDM	10nguL	240227
536	E9	240315	0.27	9004SDM	10nguL	240227
537	E10	240315	0.15	9004SDM	10nguL	240227
538	E11	240315	0.031	9004SDM	10nguL	240227
539	E12	240315	0.21	9004SDM	10nguL	240227
540	F1	240315	0.18	9004SDM	10nguL	240227
541	F2	240315	0.36	9004SDM	10nguL	240227
542	F3	240315	0.2	9004SDM	10nguL	240227
543	F4	240315	0.14	9004SDM	10nguL	240227
544	F5	240315	0.27	9004SDM	10nguL	240227
545	F6	240315	0.24	9004SDM	10nguL	240227
546	F7	240315	0.31	9004SDM	10nguL	240227
547	F8	240315	0.21	9004SDM	10nguL	240227
548	F9	240315	0.19	9004SDM	10nguL	240227
549	F10	240315	0.11	9004SDM	10nguL	240227
550	F11	240315	0.17	9004SDM	10nguL	240227
551	F12	240315	0.15	9004SDM	10nguL	240227
552	G1	240315	0.2	9004SDM	10nguL	240227
553	G2	240315	0.21	9004SDM	10nguL	240227
554	G3	240315	0.35	9004SDM	10nguL	240227
555	G4	240315	0.3	9004SDM	10nguL	240227
556	G5	240315	0.28	9004SDM	10nguL	240227
557	G6	240315	0.22	9004SDM	10nguL	240227
558	G7	240315	0.34	9004SDM	10nguL	240227
559	G8	240315	0.31	9004SDM	10nguL	240227
560	G9	240315	0.34	9004SDM	10nguL	240227
561	G10	240315	0.28	9004SDM	10nguL	240227
562	G11	240315	0.14	9004SDM	10nguL	240227
563	G12	240315	0.12	9004SDM	10nguL	240227
564	H1	240315	0.14	9004SDM	10nguL	240227
565	H2	240315	0.27	9004SDM	10nguL	240227
566	H3	240315	0.25	9004SDM	10nguL	240227
567	H4	240315	0.18	9004SDM	10nguL	240227
568	H5	240315	0.25	9004SDM	10nguL	240227
569	H6	240315	0.27	9004SDM	10nguL	240227
570	H7	240315	0.36	9004SDM	10nguL	240227
571	H8	240315	0.23	9004SDM	10nguL	240227
572	H9	240315	0.2	9004SDM	10nguL	240227
573	H10	240315	0.22	9004SDM	10nguL	240227
574	H11	240315	0.11	9004SDM	10nguL	240227
575	H12	240315	0.13	9004SDM	10nguL	240227
576	A1	240319	0.072	9004SDM	10nguL	240227
577	A2	240319	0.11	9004SDM	10nguL	240227
578	A3	240319	0.1	9004SDM	10nguL	240227
579	A4	240319	0.11	9004SDM	10nguL	240227
580	A5	240319	0.13	9004SDM	10nguL	240227
581	A6	240319	0.074	9004SDM	10nguL	240227
582	A7	240319	0.13	9004SDM	10nguL	240227
583	A8	240319	0.25	9004SDM	10nguL	240227
584	A9	240319	0.46	9004SDM	10nguL	240227
585	A10	240319	75.3	9004SDM	10nguL	240227
586	A11	240319	0.44	9004SDM	10nguL	240227
587	A12	240319	0.046	9004SDM	10nguL	240227
588	B1	240319	0.11	9004SDM	10nguL	240227
589	B2	240319	0.45	9004SDM	10nguL	240227
590	B3	240319	0.2	9004SDM	10nguL	240227
591	B4	240319	0.14	9004SDM	10nguL	240227
592	B5	240319	0.27	9004SDM	10nguL	240227
593	B6	240319	0.14	9004SDM	10nguL	240227
594	B7	240319	0.18	9004SDM	10nguL	240227
595	B8	240319	0.21	9004SDM	10nguL	240227
596	B9	240319	0.11	9004SDM	10nguL	240227
597	B10	240319	0.093	9004SDM	10nguL	240227
598	B11	240319	0.14	9004SDM	10nguL	240227
599	B12	240319	0.08	9004SDM	10nguL	240227
600	C1	240319	0.071	9004SDM	10nguL	240227
601	C2	240319	0.16	9004SDM	10nguL	240227
602	C3	240319	0.15	9004SDM	10nguL	240227
603	C4	240319	2.58	9004SDM	10nguL	240227
604	C5	240319	0.16	9004SDM	10nguL	240227
605	C6	240319	0.073	9004SDM	10nguL	240227
606	C7	240319	0.17	9004SDM	10nguL	240227
607	C8	240319	0.11	9004SDM	10nguL	240227
608	C9	240319	0.2	9004SDM	10nguL	240227
609	C10	240319	0.14	9004SDM	10nguL	240227
610	C11	240319	0.13	9004SDM	10nguL	240227
611	C12	240319	0.053	9004SDM	10nguL	240227
612	D1	240319	0.31	9004SDM	10nguL	240227
613	D2	240319	0.16	9004SDM	10nguL	240227
614	D3	240319	0.17	9004SDM	10nguL	240227
615	D4	240319	0.14	9004SDM	10nguL	240227
616	D5	240319	0.16	9004SDM	10nguL	240227
617	D6	240319	0.14	9004SDM	10nguL	240227
618	D7	240319	0.84	9004SDM	10nguL	240227
619	D8	240319	0.19	9004SDM	10nguL	240227
620	D9	240319	0.15	9004SDM	10nguL	240227
621	D10	240319	0.099	9004SDM	10nguL	240227
622	D11	240319	0.12	9004SDM	10nguL	240227
623	D12	240319	0.072	9004SDM	10nguL	240227
624	E1	240319	0.15	9004SDM	10nguL	240227
625	E2	240319	0.19	9004SDM	10nguL	240227
626	E3	240319	0.17	9004SDM	10nguL	240227
627	E4	240319	0.24	9004SDM	10nguL	240227
628	E5	240319	0.16	9004SDM	10nguL	240227
629	E6	240319	0.091	9004SDM	10nguL	240227
630	E7	240319	0.15	9004SDM	10nguL	240227
631	E8	240319	0.17	9004SDM	10nguL	240227
632	E9	240319	0.17	9004SDM	10nguL	240227
633	E10	240319	0.085	9004SDM	10nguL	240227
634	E11	240319	0.044	9004SDM	10nguL	240227
635	E12	240319	0.13	9004SDM	10nguL	240227
636	F1	240319	0.1	9004SDM	10nguL	240227
637	F2	240319	0.16	9004SDM	10nguL	240227
638	F3	240319	0.14	9004SDM	10nguL	240227
639	F4	240319	0.12	9004SDM	10nguL	240227
640	F5	240319	0.13	9004SDM	10nguL	240227
641	F6	240319	0.17	9004SDM	10nguL	240227
642	F7	240319	0.18	9004SDM	10nguL	240227
643	F8	240319	0.14	9004SDM	10nguL	240227
644	F9	240319	0.1	9004SDM	10nguL	240227
645	F10	240319	0.21	9004SDM	10nguL	240227
646	F11	240319	0.17	9004SDM	10nguL	240227
647	F12	240319	0.094	9004SDM	10nguL	240227
648	G1	240319	0.17	9004SDM	10nguL	240227
649	G2	240319	0.24	9004SDM	10nguL	240227
650	G3	240319	0.25	9004SDM	10nguL	240227
651	G4	240319	0.28	9004SDM	10nguL	240227
652	G5	240319	0.19	9004SDM	10nguL	240227
653	G6	240319	0.23	9004SDM	10nguL	240227
654	G7	240319	0.14	9004SDM	10nguL	240227
655	G8	240319	0.19	9004SDM	10nguL	240227
656	G9	240319	0.16	9004SDM	10nguL	240227
657	G10	240319	0.17	9004SDM	10nguL	240227
658	G11	240319	0.1	9004SDM	10nguL	240227
659	G12	240319	0.078	9004SDM	10nguL	240227
660	H1	240319	0.13	9004SDM	10nguL	240227
661	H2	240319	0.2	9004SDM	10nguL	240227
662	H3	240319	0.11	9004SDM	10nguL	240227
663	H4	240319	0.15	9004SDM	10nguL	240227
664	H5	240319	0.16	9004SDM	10nguL	240227
665	H6	240319	0.13	9004SDM	10nguL	240227
666	H7	240319	0.23	9004SDM	10nguL	240227
667	H8	240319	0.15	9004SDM	10nguL	240227
668	H9	240319	0.13	9004SDM	10nguL	240227
669	H10	240319	0.083	9004SDM	10nguL	240227
670	H11	240319	0.15	9004SDM	10nguL	240227
671	H12	240319	0.057	9004SDM	10nguL	240227
672	A1	240322	0.15	9004SDM	10nguL	240227
673	A2	240322	0.18	9004SDM	10nguL	240227
674	A3	240322	0.12	9004SDM	10nguL	240227
675	A4	240322	0.13	9004SDM	10nguL	240227
676	A5	240322	0.18	9004SDM	10nguL	240227
677	A6	240322	0.17	9004SDM	10nguL	240227
678	A7	240322	0.19	9004SDM	10nguL	240227
679	A8	240322	0.17	9004SDM	10nguL	240227
680	A9	240322	0.83	9004SDM	10nguL	240227
681	A11	240322	0.46	9004SDM	10nguL	240227
682	A12	240322	0.19	9004SDM	10nguL	240227
683	B1	240322	0.2	9004SDM	10nguL	240227
684	B2	240322	0.47	9004SDM	10nguL	240227
685	B3	240322	0.22	9004SDM	10nguL	240227
686	B4	240322	0.26	9004SDM	10nguL	240227
687	B5	240322	0.28	9004SDM	10nguL	240227
688	B6	240322	0.18	9004SDM	10nguL	240227
689	B7	240322	0.34	9004SDM	10nguL	240227
690	B8	240322	0.24	9004SDM	10nguL	240227
691	B9	240322	0.37	9004SDM	10nguL	240227
692	B10	240322	0.31	9004SDM	10nguL	240227
693	B11	240322	0.24	9004SDM	10nguL	240227
694	B12	240322	0.16	9004SDM	10nguL	240227
695	C1	240322	0.25	9004SDM	10nguL	240227
696	C2	240322	0.21	9004SDM	10nguL	240227
697	C3	240322	0.3	9004SDM	10nguL	240227
698	C4	240322	6.09	9004SDM	10nguL	240227
699	C5	240322	0.26	9004SDM	10nguL	240227
700	C6	240322	0.3	9004SDM	10nguL	240227
701	C7	240322	0.31	9004SDM	10nguL	240227
702	C8	240322	0.29	9004SDM	10nguL	240227
703	C9	240322	0.3	9004SDM	10nguL	240227
704	C10	240322	0.34	9004SDM	10nguL	240227
705	C11	240322	0.31	9004SDM	10nguL	240227
706	C12	240322	0.17	9004SDM	10nguL	240227
707	D1	240322	0.51	9004SDM	10nguL	240227
708	D2	240322	0.2	9004SDM	10nguL	240227
709	D3	240322	0.56	9004SDM	10nguL	240227
710	D4	240322	0.35	9004SDM	10nguL	240227
711	D5	240322	0.37	9004SDM	10nguL	240227
712	D6	240322	0.35	9004SDM	10nguL	240227
713	D7	240322	0.31	9004SDM	10nguL	240227
714	D8	240322	0.38	9004SDM	10nguL	240227
715	D9	240322	0.41	9004SDM	10nguL	240227
716	D10	240322	0.43	9004SDM	10nguL	240227
717	D11	240322	0.27	9004SDM	10nguL	240227
718	D12	240322	0.19	9004SDM	10nguL	240227
719	E1	240322	0.2	9004SDM	10nguL	240227
720	E2	240322	0.26	9004SDM	10nguL	240227
721	E3	240322	0.32	9004SDM	10nguL	240227
722	E4	240322	0.3	9004SDM	10nguL	240227
723	E5	240322	0.28	9004SDM	10nguL	240227
724	E6	240322	0.3	9004SDM	10nguL	240227
725	E7	240322	0.22	9004SDM	10nguL	240227
726	E8	240322	0.24	9004SDM	10nguL	240227
727	E9	240322	0.19	9004SDM	10nguL	240227
728	E10	240322	0.36	9004SDM	10nguL	240227
729	E11	240322	0.16	9004SDM	10nguL	240227
730	E12	240322	0.17	9004SDM	10nguL	240227
731	F1	240322	0.26	9004SDM	10nguL	240227
732	F2	240322	0.24	9004SDM	10nguL	240227
733	F3	240322	0.28	9004SDM	10nguL	240227
734	F4	240322	0.29	9004SDM	10nguL	240227
735	F5	240322	0.25	9004SDM	10nguL	240227
736	F6	240322	0.3	9004SDM	10nguL	240227
737	F7	240322	0.18	9004SDM	10nguL	240227
738	F8	240322	0.41	9004SDM	10nguL	240227
739	F9	240322	0.31	9004SDM	10nguL	240227
740	F10	240322	0.4	9004SDM	10nguL	240227
741	F11	240322	0.34	9004SDM	10nguL	240227
742	F12	240322	0.12	9004SDM	10nguL	240227
743	G1	240322	0.17	9004SDM	10nguL	240227
744	G2	240322	0.21	9004SDM	10nguL	240227
745	G3	240322	0.24	9004SDM	10nguL	240227
746	G4	240322	0.26	9004SDM	10nguL	240227
747	G5	240322	0.26	9004SDM	10nguL	240227
748	G6	240322	0.3	9004SDM	10nguL	240227
749	G7	240322	0.36	9004SDM	10nguL	240227
750	G8	240322	0.33	9004SDM	10nguL	240227
751	G9	240322	0.31	9004SDM	10nguL	240227
752	G10	240322	0.26	9004SDM	10nguL	240227
753	G11	240322	0.21	9004SDM	10nguL	240227
754	G12	240322	0.18	9004SDM	10nguL	240227
755	H1	240322	0.22	9004SDM	10nguL	240227
756	H2	240322	0.2	9004SDM	10nguL	240227
757	H3	240322	0.21	9004SDM	10nguL	240227
758	H4	240322	0.2	9004SDM	10nguL	240227
759	H5	240322	0.25	9004SDM	10nguL	240227
760	H6	240322	0.21	9004SDM	10nguL	240227
761	H7	240322	0.4	9004SDM	10nguL	240227
762	H8	240322	0.28	9004SDM	10nguL	240227
763	H9	240322	0.19	9004SDM	10nguL	240227
764	H10	240322	0.2	9004SDM	10nguL	240227
765	H11	240322	0.19	9004SDM	10nguL	240227
766	H12	240322	0.15	9004SDM	10nguL	240227
767	A1	240326	0.062	9004SDM	10nguL	240227
768	A2	240326	0.11	9004SDM	10nguL	240227
769	A3	240326	0.13	9004SDM	10nguL	240227
770	A4	240326	0.12	9004SDM	10nguL	240227
771	A5	240326	0.15	9004SDM	10nguL	240227
772	A6	240326	0.18	9004SDM	10nguL	240227
773	A7	240326	0.13	9004SDM	10nguL	240227
774	A8	240326	0.32	9004SDM	10nguL	240227
775	A9	240326	5.46	9004SDM	10nguL	240227
776	A11	240326	0.64	9004SDM	10nguL	240227
777	A12	240326	0.11	9004SDM	10nguL	240227
778	B1	240326	0.11	9004SDM	10nguL	240227
779	B2	240326	0.94	9004SDM	10nguL	240227
780	B3	240326	0.14	9004SDM	10nguL	240227
781	B4	240326	0.18	9004SDM	10nguL	240227
782	B5	240326	0.12	9004SDM	10nguL	240227
783	B6	240326	0.1	9004SDM	10nguL	240227
784	B7	240326	0.27	9004SDM	10nguL	240227
785	B8	240326	0.25	9004SDM	10nguL	240227
786	B9	240326	0.19	9004SDM	10nguL	240227
787	B10	240326	0.22	9004SDM	10nguL	240227
788	B11	240326	0.23	9004SDM	10nguL	240227
789	B12	240326	0.084	9004SDM	10nguL	240227
790	C1	240326	0.084	9004SDM	10nguL	240227
791	C2	240326	0.17	9004SDM	10nguL	240227
792	C3	240326	0.19	9004SDM	10nguL	240227
793	C4	240326	54.8	9004SDM	10nguL	240227
794	C5	240326	0.21	9004SDM	10nguL	240227
795	C6	240326	0.15	9004SDM	10nguL	240227
796	C7	240326	0.22	9004SDM	10nguL	240227
797	C8	240326	0.25	9004SDM	10nguL	240227
798	C9	240326	0.26	9004SDM	10nguL	240227
799	C10	240326	0.22	9004SDM	10nguL	240227
800	C11	240326	0.17	9004SDM	10nguL	240227
801	C12	240326	0.19	9004SDM	10nguL	240227
802	D1	240326	1.24	9004SDM	10nguL	240227
803	D2	240326	0.16	9004SDM	10nguL	240227
804	D3	240326	0.12	9004SDM	10nguL	240227
805	D4	240326	0.17	9004SDM	10nguL	240227
806	D5	240326	0.16	9004SDM	10nguL	240227
807	D6	240326	0.24	9004SDM	10nguL	240227
808	D7	240326	0.18	9004SDM	10nguL	240227
809	D8	240326	0.17	9004SDM	10nguL	240227
810	D9	240326	0.18	9004SDM	10nguL	240227
811	D10	240326	0.26	9004SDM	10nguL	240227
812	D11	240326	0.13	9004SDM	10nguL	240227
813	D12	240326	0.13	9004SDM	10nguL	240227
814	E1	240326	0.096	9004SDM	10nguL	240227
815	E2	240326	0.22	9004SDM	10nguL	240227
816	E3	240326	0.18	9004SDM	10nguL	240227
817	E4	240326	0.18	9004SDM	10nguL	240227
818	E5	240326	0.18	9004SDM	10nguL	240227
819	E6	240326	0.23	9004SDM	10nguL	240227
820	E7	240326	0.19	9004SDM	10nguL	240227
821	E8	240326	0.17	9004SDM	10nguL	240227
822	E9	240326	0.2	9004SDM	10nguL	240227
823	E10	240326	0.19	9004SDM	10nguL	240227
824	E11	240326	0.18	9004SDM	10nguL	240227
825	E12	240326	0.074	9004SDM	10nguL	240227
826	F1	240326	0.15	9004SDM	10nguL	240227
827	F2	240326	0.17	9004SDM	10nguL	240227
828	F3	240326	0.18	9004SDM	10nguL	240227
829	F4	240326	0.11	9004SDM	10nguL	240227
830	F5	240326	0.14	9004SDM	10nguL	240227
831	F6	240326	0.093	9004SDM	10nguL	240227
832	F7	240326	0.039	9004SDM	10nguL	240227
833	F8	240326	0.18	9004SDM	10nguL	240227
834	F9	240326	0.23	9004SDM	10nguL	240227
835	F10	240326	0.18	9004SDM	10nguL	240227
836	F11	240326	0.18	9004SDM	10nguL	240227
837	F12	240326	0.092	9004SDM	10nguL	240227
838	G1	240326	0.12	9004SDM	10nguL	240227
839	G2	240326	0.15	9004SDM	10nguL	240227
840	G3	240326	0.19	9004SDM	10nguL	240227
841	G4	240326	0.18	9004SDM	10nguL	240227
842	G5	240326	0.35	9004SDM	10nguL	240227
843	G6	240326	0.24	9004SDM	10nguL	240227
844	G7	240326	0.28	9004SDM	10nguL	240227
845	G8	240326	0.34	9004SDM	10nguL	240227
846	G9	240326	0.2	9004SDM	10nguL	240227
847	G10	240326	0.21	9004SDM	10nguL	240227
848	G11	240326	0.22	9004SDM	10nguL	240227
849	G12	240326	0.18	9004SDM	10nguL	240227
850	H1	240326	0.067	9004SDM	10nguL	240227
851	H2	240326	0.16	9004SDM	10nguL	240227
852	H3	240326	0.11	9004SDM	10nguL	240227
853	H4	240326	0.12	9004SDM	10nguL	240227
854	H5	240326	0.23	9004SDM	10nguL	240227
855	H6	240326	0.087	9004SDM	10nguL	240227
856	H7	240326	0.2	9004SDM	10nguL	240227
857	H8	240326	0.094	9004SDM	10nguL	240227
858	H9	240326	0.11	9004SDM	10nguL	240227
859	H10	240326	0.13	9004SDM	10nguL	240227
860	H11	240326	0.092	9004SDM	10nguL	240227
861	H12	240326	0.092	9004SDM	10nguL	240227
862	A1	240329	0.12	9004SDM	10nguL	240227
863	A2	240329	0.2	9004SDM	10nguL	240227
864	A3	240329	0.13	9004SDM	10nguL	240227
865	A4	240329	0.17	9004SDM	10nguL	240227
866	A5	240329	0.1	9004SDM	10nguL	240227
867	A6	240329	0.16	9004SDM	10nguL	240227
868	A7	240329	0.19	9004SDM	10nguL	240227
869	A8	240329	0.33	9004SDM	10nguL	240227
870	A9	240329	8.9	9004SDM	10nguL	240227
871	A11	240329	0.72	9004SDM	10nguL	240227
872	A12	240329	0.16	9004SDM	10nguL	240227
873	B1	240329	0.12	9004SDM	10nguL	240227
874	B2	240329	0.77	9004SDM	10nguL	240227
875	B3	240329	0.23	9004SDM	10nguL	240227
876	B4	240329	0.27	9004SDM	10nguL	240227
877	B5	240329	0.29	9004SDM	10nguL	240227
878	B6	240329	0.23	9004SDM	10nguL	240227
879	B7	240329	0.29	9004SDM	10nguL	240227
880	B8	240329	0.32	9004SDM	10nguL	240227
881	B9	240329	0.23	9004SDM	10nguL	240227
882	B10	240329	0.33	9004SDM	10nguL	240227
883	B11	240329	0.25	9004SDM	10nguL	240227
884	B12	240329	0.14	9004SDM	10nguL	240227
885	C1	240329	0.11	9004SDM	10nguL	240227
886	C2	240329	0.19	9004SDM	10nguL	240227
887	C3	240329	0.2	9004SDM	10nguL	240227
888	C5	240329	0.37	9004SDM	10nguL	240227
889	C6	240329	0.26	9004SDM	10nguL	240227
890	C7	240329	0.22	9004SDM	10nguL	240227
891	C8	240329	0.41	9004SDM	10nguL	240227
892	C9	240329	0.29	9004SDM	10nguL	240227
893	C10	240329	0.31	9004SDM	10nguL	240227
894	C11	240329	0.23	9004SDM	10nguL	240227
895	C12	240329	0.14	9004SDM	10nguL	240227
896	D1	240329	1.24	9004SDM	10nguL	240227
897	D2	240329	0.29	9004SDM	10nguL	240227
898	D3	240329	0.24	9004SDM	10nguL	240227
899	D4	240329	0.28	9004SDM	10nguL	240227
900	D5	240329	0.28	9004SDM	10nguL	240227
901	D6	240329	0.31	9004SDM	10nguL	240227
902	D7	240329	0.29	9004SDM	10nguL	240227
903	D8	240329	0.31	9004SDM	10nguL	240227
904	D9	240329	0.32	9004SDM	10nguL	240227
905	D10	240329	0.27	9004SDM	10nguL	240227
906	D11	240329	0.2	9004SDM	10nguL	240227
907	D12	240329	0.17	9004SDM	10nguL	240227
908	E1	240329	0.16	9004SDM	10nguL	240227
909	E2	240329	0.27	9004SDM	10nguL	240227
910	E3	240329	0.23	9004SDM	10nguL	240227
911	E4	240329	0.27	9004SDM	10nguL	240227
912	E5	240329	0.42	9004SDM	10nguL	240227
913	E6	240329	0.32	9004SDM	10nguL	240227
914	E7	240329	0.36	9004SDM	10nguL	240227
915	E8	240329	0.27	9004SDM	10nguL	240227
916	E9	240329	0.4	9004SDM	10nguL	240227
917	E10	240329	0.23	9004SDM	10nguL	240227
918	E11	240329	0.12	9004SDM	10nguL	240227
919	E12	240329	0.18	9004SDM	10nguL	240227
920	F1	240329	0.11	9004SDM	10nguL	240227
921	F2	240329	0.28	9004SDM	10nguL	240227
922	F3	240329	0.31	9004SDM	10nguL	240227
923	F4	240329	0.25	9004SDM	10nguL	240227
924	F5	240329	0.18	9004SDM	10nguL	240227
925	F6	240329	0.18	9004SDM	10nguL	240227
926	F7	240329	0.13	9004SDM	10nguL	240227
927	F8	240329	0.36	9004SDM	10nguL	240227
928	F9	240329	0.26	9004SDM	10nguL	240227
929	F10	240329	0.27	9004SDM	10nguL	240227
930	F11	240329	0.19	9004SDM	10nguL	240227
931	F12	240329	0.23	9004SDM	10nguL	240227
932	G1	240329	0.22	9004SDM	10nguL	240227
933	G2	240329	0.33	9004SDM	10nguL	240227
934	G3	240329	0.27	9004SDM	10nguL	240227
935	G4	240329	0.28	9004SDM	10nguL	240227
936	G5	240329	0.37	9004SDM	10nguL	240227
937	G6	240329	0.31	9004SDM	10nguL	240227
938	G7	240329	0.24	9004SDM	10nguL	240227
939	G8	240329	0.4	9004SDM	10nguL	240227
940	G9	240329	0.26	9004SDM	10nguL	240227
941	G10	240329	0.2	9004SDM	10nguL	240227
942	G11	240329	0.26	9004SDM	10nguL	240227
943	G12	240329	0.16	9004SDM	10nguL	240227
944	H1	240329	0.11	9004SDM	10nguL	240227
945	H2	240329	0.14	9004SDM	10nguL	240227
946	H3	240329	0.18	9004SDM	10nguL	240227
947	H4	240329	0.14	9004SDM	10nguL	240227
948	H5	240329	0.18	9004SDM	10nguL	240227
949	H6	240329	0.11	9004SDM	10nguL	240227
950	H7	240329	0.14	9004SDM	10nguL	240227
951	H8	240329	0.27	9004SDM	10nguL	240227
952	H9	240329	0.25	9004SDM	10nguL	240227
953	H10	240329	0.18	9004SDM	10nguL	240227
954	H11	240329	0.18	9004SDM	10nguL	240227
955	H12	240329	0.11	9004SDM	10nguL	240227
956	A1	240402	0.16	9004SDM	10nguL	240227
957	A2	240402	0.17	9004SDM	10nguL	240227
958	A3	240402	0.2	9004SDM	10nguL	240227
959	A4	240402	0.11	9004SDM	10nguL	240227
960	A5	240402	0.25	9004SDM	10nguL	240227
961	A6	240402	0.26	9004SDM	10nguL	240227
962	A7	240402	0.16	9004SDM	10nguL	240227
963	A8	240402	0.63	9004SDM	10nguL	240227
964	A9	240402	26.1	9004SDM	10nguL	240227
965	A11	240402	1.44	9004SDM	10nguL	240227
966	A12	240402	0.14	9004SDM	10nguL	240227
967	B1	240402	0.21	9004SDM	10nguL	240227
968	B2	240402	1.53	9004SDM	10nguL	240227
969	B3	240402	0.35	9004SDM	10nguL	240227
970	B4	240402	0.23	9004SDM	10nguL	240227
971	B5	240402	0.31	9004SDM	10nguL	240227
972	B6	240402	0.3	9004SDM	10nguL	240227
973	B7	240402	0.25	9004SDM	10nguL	240227
974	B8	240402	0.43	9004SDM	10nguL	240227
975	B9	240402	0.35	9004SDM	10nguL	240227
976	B10	240402	0.31	9004SDM	10nguL	240227
977	B11	240402	0.28	9004SDM	10nguL	240227
978	B12	240402	0.18	9004SDM	10nguL	240227
979	C1	240402	0.15	9004SDM	10nguL	240227
980	C2	240402	0.2	9004SDM	10nguL	240227
981	C3	240402	0.33	9004SDM	10nguL	240227
982	C5	240402	0.31	9004SDM	10nguL	240227
983	C6	240402	0.26	9004SDM	10nguL	240227
984	C7	240402	0.2	9004SDM	10nguL	240227
985	C8	240402	0.23	9004SDM	10nguL	240227
986	C9	240402	0.28	9004SDM	10nguL	240227
987	C10	240402	0.084	9004SDM	10nguL	240227
988	C11	240402	0.22	9004SDM	10nguL	240227
989	C12	240402	0.17	9004SDM	10nguL	240227
990	D1	240402	3.4	9004SDM	10nguL	240227
991	D2	240402	0.32	9004SDM	10nguL	240227
992	D3	240402	0.27	9004SDM	10nguL	240227
993	D4	240402	0.28	9004SDM	10nguL	240227
994	D5	240402	0.36	9004SDM	10nguL	240227
995	D6	240402	0.19	9004SDM	10nguL	240227
996	D7	240402	0.33	9004SDM	10nguL	240227
997	D8	240402	0.23	9004SDM	10nguL	240227
998	D9	240402	0.48	9004SDM	10nguL	240227
999	D10	240402	0.19	9004SDM	10nguL	240227
1000	D11	240402	0.18	9004SDM	10nguL	240227
1001	D12	240402	0.16	9004SDM	10nguL	240227
1002	E1	240402	0.21	9004SDM	10nguL	240227
1003	E2	240402	0.36	9004SDM	10nguL	240227
1004	E3	240402	0.4	9004SDM	10nguL	240227
1005	E4	240402	0.2	9004SDM	10nguL	240227
1006	E5	240402	0.43	9004SDM	10nguL	240227
1007	E6	240402	0.24	9004SDM	10nguL	240227
1008	E7	240402	0.25	9004SDM	10nguL	240227
1009	E8	240402	0.25	9004SDM	10nguL	240227
1010	E9	240402	0.071	9004SDM	10nguL	240227
1011	E10	240402	0.25	9004SDM	10nguL	240227
1012	E11	240402	0.2	9004SDM	10nguL	240227
1013	E12	240402	0.24	9004SDM	10nguL	240227
1014	F1	240402	0.23	9004SDM	10nguL	240227
1015	F2	240402	0.032	9004SDM	10nguL	240227
1016	F3	240402	0.26	9004SDM	10nguL	240227
1017	F4	240402	0.22	9004SDM	10nguL	240227
1018	F5	240402	0.2	9004SDM	10nguL	240227
1019	F6	240402	0.33	9004SDM	10nguL	240227
1020	F7	240402	0.027	9004SDM	10nguL	240227
1021	F8	240402	0.082	9004SDM	10nguL	240227
1022	F9	240402	0.37	9004SDM	10nguL	240227
1023	F10	240402	0.23	9004SDM	10nguL	240227
1024	F11	240402	0.25	9004SDM	10nguL	240227
1025	F12	240402	0.17	9004SDM	10nguL	240227
1026	G1	240402	0.14	9004SDM	10nguL	240227
1027	G2	240402	0.27	9004SDM	10nguL	240227
1028	G3	240402	0.43	9004SDM	10nguL	240227
1029	G4	240402	0.35	9004SDM	10nguL	240227
1030	G5	240402	0.72	9004SDM	10nguL	240227
1031	G6	240402	0.38	9004SDM	10nguL	240227
1032	G7	240402	0.39	9004SDM	10nguL	240227
1033	G8	240402	0.4	9004SDM	10nguL	240227
1034	G9	240402	0.28	9004SDM	10nguL	240227
1035	G10	240402	0.32	9004SDM	10nguL	240227
1036	G11	240402	0.24	9004SDM	10nguL	240227
1037	G12	240402	0.18	9004SDM	10nguL	240227
1038	H1	240402	0.16	9004SDM	10nguL	240227
1039	H2	240402	0.29	9004SDM	10nguL	240227
1040	H3	240402	0.15	9004SDM	10nguL	240227
1041	H4	240402	0.16	9004SDM	10nguL	240227
1042	H5	240402	0.2	9004SDM	10nguL	240227
1043	H6	240402	0.22	9004SDM	10nguL	240227
1044	H7	240402	0.21	9004SDM	10nguL	240227
1045	H8	240402	0.21	9004SDM	10nguL	240227
1046	H9	240402	0.24	9004SDM	10nguL	240227
1047	H10	240402	0.31	9004SDM	10nguL	240227
1048	H11	240402	0.14	9004SDM	10nguL	240227
1049	H12	240402	0.14	9004SDM	10nguL	240227
1050	A1	240405	0.19	9004SDM	10nguL	240227
1051	A2	240405	0.29	9004SDM	10nguL	240227
1052	A3	240405	0.29	9004SDM	10nguL	240227
1053	A4	240405	0.42	9004SDM	10nguL	240227
1054	A5	240405	0.23	9004SDM	10nguL	240227
1055	A6	240405	0.37	9004SDM	10nguL	240227
1056	A7	240405	0.34	9004SDM	10nguL	240227
1057	A8	240405	0.56	9004SDM	10nguL	240227
1058	A9	240405	22.1	9004SDM	10nguL	240227
1059	A11	240405	1.22	9004SDM	10nguL	240227
1060	A12	240405	0.23	9004SDM	10nguL	240227
1061	B1	240405	0.32	9004SDM	10nguL	240227
1062	B2	240405	0.94	9004SDM	10nguL	240227
1063	B3	240405	0.49	9004SDM	10nguL	240227
1064	B4	240405	0.58	9004SDM	10nguL	240227
1065	B5	240405	0.38	9004SDM	10nguL	240227
1066	B6	240405	0.39	9004SDM	10nguL	240227
1067	B7	240405	0.44	9004SDM	10nguL	240227
1068	B8	240405	0.45	9004SDM	10nguL	240227
1069	B9	240405	0.42	9004SDM	10nguL	240227
1070	B10	240405	0.52	9004SDM	10nguL	240227
1071	B11	240405	0.39	9004SDM	10nguL	240227
1072	B12	240405	0.3	9004SDM	10nguL	240227
1073	C1	240405	0.27	9004SDM	10nguL	240227
1074	C2	240405	0.33	9004SDM	10nguL	240227
1075	C3	240405	0.46	9004SDM	10nguL	240227
1076	C5	240405	0.36	9004SDM	10nguL	240227
1077	C6	240405	0.59	9004SDM	10nguL	240227
1078	C7	240405	0.28	9004SDM	10nguL	240227
1079	C8	240405	0.55	9004SDM	10nguL	240227
1080	C9	240405	0.61	9004SDM	10nguL	240227
1081	C10	240405	0.23	9004SDM	10nguL	240227
1082	C11	240405	0.43	9004SDM	10nguL	240227
1083	C12	240405	0.27	9004SDM	10nguL	240227
1084	D1	240405	2.38	9004SDM	10nguL	240227
1085	D2	240405	0.37	9004SDM	10nguL	240227
1086	D3	240405	0.41	9004SDM	10nguL	240227
1087	D4	240405	0.41	9004SDM	10nguL	240227
1088	D5	240405	0.5	9004SDM	10nguL	240227
1089	D6	240405	0.35	9004SDM	10nguL	240227
1090	D7	240405	0.72	9004SDM	10nguL	240227
1091	D8	240405	0.37	9004SDM	10nguL	240227
1092	D9	240405	0.63	9004SDM	10nguL	240227
1093	D10	240405	0.29	9004SDM	10nguL	240227
1094	D11	240405	0.51	9004SDM	10nguL	240227
1095	D12	240405	0.26	9004SDM	10nguL	240227
1096	E1	240405	0.34	9004SDM	10nguL	240227
1097	E2	240405	0.57	9004SDM	10nguL	240227
1098	E3	240405	0.51	9004SDM	10nguL	240227
1099	E4	240405	0.34	9004SDM	10nguL	240227
1100	E5	240405	0.54	9004SDM	10nguL	240227
1101	E6	240405	0.39	9004SDM	10nguL	240227
1102	E7	240405	0.48	9004SDM	10nguL	240227
1103	E8	240405	0.59	9004SDM	10nguL	240227
1104	E9	240405	0.19	9004SDM	10nguL	240227
1105	E10	240405	0.39	9004SDM	10nguL	240227
1106	E11	240405	0.49	9004SDM	10nguL	240227
1107	E12	240405	0.28	9004SDM	10nguL	240227
1108	F1	240405	0.28	9004SDM	10nguL	240227
1109	F2	240405	0.11	9004SDM	10nguL	240227
1110	F3	240405	0.52	9004SDM	10nguL	240227
1111	F4	240405	0.34	9004SDM	10nguL	240227
1112	F5	240405	0.39	9004SDM	10nguL	240227
1113	F6	240405	0.47	9004SDM	10nguL	240227
1114	F7	240405	0.12	9004SDM	10nguL	240227
1115	F8	240405	0.17	9004SDM	10nguL	240227
1116	F9	240405	0.44	9004SDM	10nguL	240227
1117	F10	240405	0.35	9004SDM	10nguL	240227
1118	F11	240405	0.47	9004SDM	10nguL	240227
1119	F12	240405	0.39	9004SDM	10nguL	240227
1120	G1	240405	0.29	9004SDM	10nguL	240227
1121	G2	240405	0.53	9004SDM	10nguL	240227
1122	G3	240405	0.51	9004SDM	10nguL	240227
1123	G4	240405	0.51	9004SDM	10nguL	240227
1124	G5	240405	0.7	9004SDM	10nguL	240227
1125	G6	240405	0.66	9004SDM	10nguL	240227
1126	G7	240405	0.53	9004SDM	10nguL	240227
1127	G8	240405	0.47	9004SDM	10nguL	240227
1128	G9	240405	0.35	9004SDM	10nguL	240227
1129	G10	240405	0.5	9004SDM	10nguL	240227
1130	G11	240405	0.33	9004SDM	10nguL	240227
1131	G12	240405	0.18	9004SDM	10nguL	240227
1132	H1	240405	0.21	9004SDM	10nguL	240227
1133	H2	240405	0.35	9004SDM	10nguL	240227
1134	H3	240405	0.27	9004SDM	10nguL	240227
1135	H4	240405	0.26	9004SDM	10nguL	240227
1136	H5	240405	0.33	9004SDM	10nguL	240227
1137	H6	240405	0.24	9004SDM	10nguL	240227
1138	H7	240405	0.39	9004SDM	10nguL	240227
1139	H8	240405	0.26	9004SDM	10nguL	240227
1140	H9	240405	0.28	9004SDM	10nguL	240227
1141	H10	240405	0.27	9004SDM	10nguL	240227
1142	H11	240405	0.41	9004SDM	10nguL	240227
1143	H12	240405	0.15	9004SDM	10nguL	240227
1144	A1	240409	0.16	9004SDM	10nguL	240227
1145	A2	240409	0.15	9004SDM	10nguL	240227
1146	A3	240409	0.093	9004SDM	10nguL	240227
1147	A4	240409	0.14	9004SDM	10nguL	240227
1148	A5	240409	0.1	9004SDM	10nguL	240227
1149	A6	240409	1.59	9004SDM	10nguL	240227
1150	A7	240409	0.23	9004SDM	10nguL	240227
1151	A8	240409	7.39	9004SDM	10nguL	240227
1152	A9	240409	55	9004SDM	10nguL	240227
1153	A11	240409	20.1	9004SDM	10nguL	240227
1154	A12	240409	0.077	9004SDM	10nguL	240227
1155	B1	240409	0.13	9004SDM	10nguL	240227
1156	B2	240409	50.6	9004SDM	10nguL	240227
1157	B3	240409	0.28	9004SDM	10nguL	240227
1158	B4	240409	0.3	9004SDM	10nguL	240227
1159	B5	240409	0.37	9004SDM	10nguL	240227
1160	B6	240409	0.38	9004SDM	10nguL	240227
1161	B7	240409	0.38	9004SDM	10nguL	240227
1162	B8	240409	8.5	9004SDM	10nguL	240227
1163	B9	240409	0.39	9004SDM	10nguL	240227
1164	B10	240409	0.25	9004SDM	10nguL	240227
1165	B11	240409	0.11	9004SDM	10nguL	240227
1166	B12	240409	0.15	9004SDM	10nguL	240227
1167	C1	240409	0.1	9004SDM	10nguL	240227
1168	C2	240409	0.22	9004SDM	10nguL	240227
1169	C3	240409	0.27	9004SDM	10nguL	240227
1170	C5	240409	0.24	9004SDM	10nguL	240227
1171	C6	240409	0.22	9004SDM	10nguL	240227
1172	C7	240409	0.25	9004SDM	10nguL	240227
1173	C8	240409	0.27	9004SDM	10nguL	240227
1174	C9	240409	0.63	9004SDM	10nguL	240227
1175	C10	240409	0.13	9004SDM	10nguL	240227
1176	C11	240409	0.17	9004SDM	10nguL	240227
1177	C12	240409	0.15	9004SDM	10nguL	240227
1178	D1	240409	31.8	9004SDM	10nguL	240227
1179	D2	240409	0.3	9004SDM	10nguL	240227
1180	D3	240409	0.25	9004SDM	10nguL	240227
1181	D4	240409	0.32	9004SDM	10nguL	240227
1182	D5	240409	0.28	9004SDM	10nguL	240227
1183	D6	240409	0.2	9004SDM	10nguL	240227
1184	D7	240409	0.34	9004SDM	10nguL	240227
1185	D8	240409	0.28	9004SDM	10nguL	240227
1186	D9	240409	4.09	9004SDM	10nguL	240227
1187	D10	240409	2.19	9004SDM	10nguL	240227
1188	D11	240409	0.32	9004SDM	10nguL	240227
1189	D12	240409	0.23	9004SDM	10nguL	240227
1190	E1	240409	0.13	9004SDM	10nguL	240227
1191	E2	240409	0.22	9004SDM	10nguL	240227
1192	E3	240409	0.19	9004SDM	10nguL	240227
1193	E4	240409	0.23	9004SDM	10nguL	240227
1194	E5	240409	0.19	9004SDM	10nguL	240227
1195	E6	240409	0.39	9004SDM	10nguL	240227
1196	E7	240409	0.19	9004SDM	10nguL	240227
1197	E8	240409	0.38	9004SDM	10nguL	240227
1198	E9	240409	0.11	9004SDM	10nguL	240227
1199	E10	240409	0.21	9004SDM	10nguL	240227
1200	E11	240409	0.19	9004SDM	10nguL	240227
1201	E12	240409	0.16	9004SDM	10nguL	240227
1202	F1	240409	0.13	9004SDM	10nguL	240227
1203	F2	240409	0.12	9004SDM	10nguL	240227
1204	F3	240409	0.18	9004SDM	10nguL	240227
1205	F4	240409	0.2	9004SDM	10nguL	240227
1206	F5	240409	0.35	9004SDM	10nguL	240227
1207	F6	240409	0.21	9004SDM	10nguL	240227
1208	F7	240409	0.084	9004SDM	10nguL	240227
1209	F8	240409	0.21	9004SDM	10nguL	240227
1210	F9	240409	0.31	9004SDM	10nguL	240227
1211	F10	240409	0.3	9004SDM	10nguL	240227
1212	F11	240409	0.25	9004SDM	10nguL	240227
1213	F12	240409	0.22	9004SDM	10nguL	240227
1214	G1	240409	0.08	9004SDM	10nguL	240227
1215	G2	240409	0.3	9004SDM	10nguL	240227
1216	G3	240409	0.28	9004SDM	10nguL	240227
1217	G4	240409	0.3	9004SDM	10nguL	240227
1218	G5	240409	12	9004SDM	10nguL	240227
1219	G6	240409	0.38	9004SDM	10nguL	240227
1220	G7	240409	0.36	9004SDM	10nguL	240227
1221	G8	240409	1.17	9004SDM	10nguL	240227
1222	G9	240409	0.33	9004SDM	10nguL	240227
1223	G10	240409	0.37	9004SDM	10nguL	240227
1224	G11	240409	0.3	9004SDM	10nguL	240227
1225	G12	240409	0.2	9004SDM	10nguL	240227
1226	H1	240409	0.15	9004SDM	10nguL	240227
1227	H2	240409	0.42	9004SDM	10nguL	240227
1228	H3	240409	0.19	9004SDM	10nguL	240227
1229	H4	240409	0.2	9004SDM	10nguL	240227
1230	H5	240409	0.17	9004SDM	10nguL	240227
1231	H6	240409	0.19	9004SDM	10nguL	240227
1232	H7	240409	0.19	9004SDM	10nguL	240227
1233	H8	240409	0.27	9004SDM	10nguL	240227
1234	H9	240409	0.2	9004SDM	10nguL	240227
1235	H10	240409	0.24	9004SDM	10nguL	240227
1236	H11	240409	0.19	9004SDM	10nguL	240227
1237	H12	240409	0.12	9004SDM	10nguL	240227
1238	A1	240412	0.14	9004SDM	10nguL	240227
1239	A2	240412	0.19	9004SDM	10nguL	240227
1240	A3	240412	0.24	9004SDM	10nguL	240227
1241	A4	240412	0.18	9004SDM	10nguL	240227
1242	A5	240412	0.22	9004SDM	10nguL	240227
1243	A6	240412	8.17	9004SDM	10nguL	240227
1244	A7	240412	0.32	9004SDM	10nguL	240227
1245	A8	240412	30.8	9004SDM	10nguL	240227
1246	A11	240412	63.9	9004SDM	10nguL	240227
1247	A12	240412	0.19	9004SDM	10nguL	240227
1248	B1	240412	0.26	9004SDM	10nguL	240227
1249	B3	240412	0.52	9004SDM	10nguL	240227
1250	B4	240412	0.52	9004SDM	10nguL	240227
1251	B5	240412	0.36	9004SDM	10nguL	240227
1252	B6	240412	0.43	9004SDM	10nguL	240227
1253	B7	240412	0.42	9004SDM	10nguL	240227
1254	B8	240412	40.6	9004SDM	10nguL	240227
1255	B9	240412	0.6	9004SDM	10nguL	240227
1256	B10	240412	0.42	9004SDM	10nguL	240227
1257	B11	240412	0.43	9004SDM	10nguL	240227
1258	B12	240412	0.36	9004SDM	10nguL	240227
1259	C1	240412	0.21	9004SDM	10nguL	240227
1260	C2	240412	0.39	9004SDM	10nguL	240227
1261	C3	240412	0.58	9004SDM	10nguL	240227
1262	C5	240412	0.41	9004SDM	10nguL	240227
1263	C6	240412	0.48	9004SDM	10nguL	240227
1264	C7	240412	0.52	9004SDM	10nguL	240227
1265	C8	240412	0.62	9004SDM	10nguL	240227
1266	C9	240412	2.49	9004SDM	10nguL	240227
1267	C10	240412	0.46	9004SDM	10nguL	240227
1268	C11	240412	0.38	9004SDM	10nguL	240227
1269	C12	240412	0.32	9004SDM	10nguL	240227
1270	D1	240412	35.1	9004SDM	10nguL	240227
1271	D2	240412	0.48	9004SDM	10nguL	240227
1272	D3	240412	0.51	9004SDM	10nguL	240227
1273	D4	240412	0.46	9004SDM	10nguL	240227
1274	D5	240412	0.56	9004SDM	10nguL	240227
1275	D6	240412	0.25	9004SDM	10nguL	240227
1276	D7	240412	0.51	9004SDM	10nguL	240227
1277	D8	240412	0.53	9004SDM	10nguL	240227
1278	D9	240412	20.2	9004SDM	10nguL	240227
1279	D10	240412	8.22	9004SDM	10nguL	240227
1280	D11	240412	0.47	9004SDM	10nguL	240227
1281	D12	240412	0.32	9004SDM	10nguL	240227
1282	E1	240412	0.33	9004SDM	10nguL	240227
1283	E2	240412	0.42	9004SDM	10nguL	240227
1284	E3	240412	0.53	9004SDM	10nguL	240227
1285	E4	240412	0.55	9004SDM	10nguL	240227
1286	E5	240412	0.52	9004SDM	10nguL	240227
1287	E6	240412	0.51	9004SDM	10nguL	240227
1288	E7	240412	0.38	9004SDM	10nguL	240227
1289	E8	240412	0.59	9004SDM	10nguL	240227
1290	E9	240412	0.46	9004SDM	10nguL	240227
1291	E10	240412	0.33	9004SDM	10nguL	240227
1292	E11	240412	0.37	9004SDM	10nguL	240227
1293	E12	240412	0.21	9004SDM	10nguL	240227
1294	F1	240412	0.25	9004SDM	10nguL	240227
1295	F2	240412	0.37	9004SDM	10nguL	240227
1296	F3	240412	0.54	9004SDM	10nguL	240227
1297	F4	240412	0.5	9004SDM	10nguL	240227
1298	F5	240412	0.59	9004SDM	10nguL	240227
1299	F6	240412	0.5	9004SDM	10nguL	240227
1300	F7	240412	0.3	9004SDM	10nguL	240227
1301	F8	240412	0.44	9004SDM	10nguL	240227
1302	F9	240412	0.64	9004SDM	10nguL	240227
1303	F10	240412	0.65	9004SDM	10nguL	240227
1304	F11	240412	0.48	9004SDM	10nguL	240227
1305	F12	240412	0.36	9004SDM	10nguL	240227
1306	G1	240412	0.26	9004SDM	10nguL	240227
1307	G2	240412	0.42	9004SDM	10nguL	240227
1308	G3	240412	0.5	9004SDM	10nguL	240227
1309	G4	240412	0.72	9004SDM	10nguL	240227
1310	G5	240412	51.9	9004SDM	10nguL	240227
1311	G6	240412	0.57	9004SDM	10nguL	240227
1312	G7	240412	0.56	9004SDM	10nguL	240227
1313	G8	240412	4.01	9004SDM	10nguL	240227
1314	G9	240412	0.84	9004SDM	10nguL	240227
1315	G10	240412	0.76	9004SDM	10nguL	240227
1316	G11	240412	0.65	9004SDM	10nguL	240227
1317	G12	240412	0.33	9004SDM	10nguL	240227
1318	H1	240412	0.24	9004SDM	10nguL	240227
1319	H2	240412	1.02	9004SDM	10nguL	240227
1320	H3	240412	0.27	9004SDM	10nguL	240227
1321	H4	240412	0.3	9004SDM	10nguL	240227
1322	H5	240412	0.33	9004SDM	10nguL	240227
1323	H6	240412	0.33	9004SDM	10nguL	240227
1324	H7	240412	0.45	9004SDM	10nguL	240227
1325	H8	240412	0.41	9004SDM	10nguL	240227
1326	H9	240412	0.42	9004SDM	10nguL	240227
1327	H10	240412	0.45	9004SDM	10nguL	240227
1328	H11	240412	0.37	9004SDM	10nguL	240227
1329	H12	240412	0.14	9004SDM	10nguL	240227
1330	A1	240418	1	TRO11-NHG	10nguL	240418
1331	A2	240418	1	TRO11-NHG	10nguL	240418
1332	A3	240418	1	TRO11-NHG	10nguL	240418
1333	A4	240418	1	TRO11-NHG	10nguL	240418
1334	A5	240418	1	TRO11-NHG	10nguL	240418
1335	A6	240418	1	TRO11-NHG	10nguL	240418
1336	A7	240418	1	TRO11-NHG	10nguL	240418
1337	A8	240418	1	TRO11-NHG	10nguL	240418
1338	A9	240418	1	TRO11-NHG	10nguL	240418
1339	A10	240418	1	TRO11-NHG	10nguL	240418
1340	A11	240418	1	TRO11-NHG	10nguL	240418
1341	A12	240418	1	TRO11-NHG	10nguL	240418
1342	B1	240418	1	TRO11-NHG	10nguL	240418
1343	B2	240418	1	TRO11-NHG	10nguL	240418
1344	B3	240418	1	TRO11-NHG	10nguL	240418
1345	B4	240418	1	TRO11-NHG	10nguL	240418
1346	B5	240418	1	TRO11-NHG	10nguL	240418
1347	B6	240418	1	TRO11-NHG	10nguL	240418
1348	B7	240418	1	TRO11-NHG	10nguL	240418
1349	B8	240418	1	TRO11-NHG	10nguL	240418
1350	B9	240418	1	TRO11-NHG	10nguL	240418
1351	B10	240418	1	TRO11-NHG	10nguL	240418
1352	B11	240418	1	TRO11-NHG	10nguL	240418
1353	B12	240418	1	TRO11-NHG	10nguL	240418
1354	C1	240418	1	TRO11-NHG	10nguL	240418
1355	C2	240418	1	TRO11-NHG	10nguL	240418
1356	C3	240418	1	TRO11-NHG	10nguL	240418
1357	C4	240418	1	TRO11-NHG	10nguL	240418
1358	C5	240418	1	TRO11-NHG	10nguL	240418
1359	C6	240418	1	TRO11-NHG	10nguL	240418
1360	C7	240418	1	TRO11-NHG	10nguL	240418
1361	C8	240418	1	TRO11-NHG	10nguL	240418
1362	C9	240418	1	TRO11-NHG	10nguL	240418
1363	C10	240418	1	TRO11-NHG	10nguL	240418
1364	C11	240418	1	TRO11-NHG	10nguL	240418
1365	C12	240418	1	TRO11-NHG	10nguL	240418
1366	D1	240418	1	TRO11-NHG	10nguL	240418
1367	D2	240418	1	TRO11-NHG	10nguL	240418
1368	D3	240418	1	TRO11-NHG	10nguL	240418
1369	D4	240418	1	TRO11-NHG	10nguL	240418
1370	D5	240418	1	TRO11-NHG	10nguL	240418
1371	D6	240418	1	TRO11-NHG	10nguL	240418
1372	D7	240418	1	TRO11-NHG	10nguL	240418
1373	D8	240418	1	TRO11-NHG	10nguL	240418
1374	D9	240418	1	TRO11-NHG	10nguL	240418
1375	D10	240418	1	TRO11-NHG	10nguL	240418
1376	D11	240418	1	TRO11-NHG	10nguL	240418
1377	D12	240418	1	TRO11-NHG	10nguL	240418
1378	E1	240418	1	TRO11-NHG	10nguL	240418
1379	E2	240418	1	TRO11-NHG	10nguL	240418
1380	E3	240418	1	TRO11-NHG	10nguL	240418
1381	E4	240418	1	TRO11-NHG	10nguL	240418
1382	E5	240418	1	TRO11-NHG	10nguL	240418
1383	E6	240418	1	TRO11-NHG	10nguL	240418
1384	E7	240418	1	TRO11-NHG	10nguL	240418
1385	E8	240418	1	TRO11-NHG	10nguL	240418
1386	E9	240418	1	TRO11-NHG	10nguL	240418
1387	E10	240418	1	TRO11-NHG	10nguL	240418
1388	E11	240418	1	TRO11-NHG	10nguL	240418
1389	E12	240418	1	TRO11-NHG	10nguL	240418
1390	F1	240418	1	TRO11-NHG	10nguL	240418
1391	F2	240418	1	TRO11-NHG	10nguL	240418
1392	F3	240418	1	TRO11-NHG	10nguL	240418
1393	F4	240418	1	TRO11-NHG	10nguL	240418
1394	F5	240418	1	TRO11-NHG	10nguL	240418
1395	F6	240418	1	TRO11-NHG	10nguL	240418
1396	F7	240418	1	TRO11-NHG	10nguL	240418
1397	F8	240418	1	TRO11-NHG	10nguL	240418
1398	F9	240418	1	TRO11-NHG	10nguL	240418
1399	F10	240418	1	TRO11-NHG	10nguL	240418
1400	F11	240418	1	TRO11-NHG	10nguL	240418
1401	F12	240418	1	TRO11-NHG	10nguL	240418
1402	G1	240418	1	TRO11-NHG	10nguL	240418
1403	G2	240418	1	TRO11-NHG	10nguL	240418
1404	G3	240418	1	TRO11-NHG	10nguL	240418
1405	G4	240418	1	TRO11-NHG	10nguL	240418
1406	G5	240418	1	TRO11-NHG	10nguL	240418
1407	G6	240418	1	TRO11-NHG	10nguL	240418
1408	G7	240418	1	TRO11-NHG	10nguL	240418
1409	G8	240418	1	TRO11-NHG	10nguL	240418
1410	G9	240418	1	TRO11-NHG	10nguL	240418
1411	G10	240418	1	TRO11-NHG	10nguL	240418
1412	G11	240418	1	TRO11-NHG	10nguL	240418
1413	G12	240418	1	TRO11-NHG	10nguL	240418
1414	H1	240418	1	TRO11-NHG	10nguL	240418
1415	H2	240418	1	TRO11-NHG	10nguL	240418
1416	H3	240418	1	TRO11-NHG	10nguL	240418
1417	H4	240418	1	TRO11-NHG	10nguL	240418
1418	H5	240418	1	TRO11-NHG	10nguL	240418
1419	H6	240418	1	TRO11-NHG	10nguL	240418
1420	H7	240418	1	TRO11-NHG	10nguL	240418
1421	H8	240418	1	TRO11-NHG	10nguL	240418
1422	H9	240418	1	TRO11-NHG	10nguL	240418
1423	H10	240418	1	TRO11-NHG	10nguL	240418
1424	H11	240418	1	TRO11-NHG	10nguL	240418
1425	H12	240418	1	TRO11-NHG	10nguL	240418
1426	A1	240422	0.064	TRO11-NHG	10nguL	240418
1427	A2	240422	0	TRO11-NHG	10nguL	240418
1428	A3	240422	0.026	TRO11-NHG	10nguL	240418
1429	A4	240422	0.018	TRO11-NHG	10nguL	240418
1430	A5	240422	0.033	TRO11-NHG	10nguL	240418
1431	A6	240422	0.065	TRO11-NHG	10nguL	240418
1432	A7	240422	0.029	TRO11-NHG	10nguL	240418
1433	A8	240422	0.047	TRO11-NHG	10nguL	240418
1434	A9	240422	0.026	TRO11-NHG	10nguL	240418
1435	A10	240422	0.043	TRO11-NHG	10nguL	240418
1436	A11	240422	0.035	TRO11-NHG	10nguL	240418
1437	A12	240422	0.029	TRO11-NHG	10nguL	240418
1438	B1	240422	0.047	TRO11-NHG	10nguL	240418
1439	B2	240422	0.022	TRO11-NHG	10nguL	240418
1440	B3	240422	0.035	TRO11-NHG	10nguL	240418
1441	B4	240422	0.032	TRO11-NHG	10nguL	240418
1442	B5	240422	0.033	TRO11-NHG	10nguL	240418
1443	B6	240422	0.055	TRO11-NHG	10nguL	240418
1444	B7	240422	0.049	TRO11-NHG	10nguL	240418
1445	B8	240422	0.019	TRO11-NHG	10nguL	240418
1446	B9	240422	0	TRO11-NHG	10nguL	240418
1447	B10	240422	0.054	TRO11-NHG	10nguL	240418
1448	B11	240422	0.047	TRO11-NHG	10nguL	240418
1449	B12	240422	0.074	TRO11-NHG	10nguL	240418
1450	C1	240422	0.059	TRO11-NHG	10nguL	240418
1451	C2	240422	0.029	TRO11-NHG	10nguL	240418
1452	C3	240422	0.017	TRO11-NHG	10nguL	240418
1453	C4	240422	0.058	TRO11-NHG	10nguL	240418
1454	C5	240422	0.051	TRO11-NHG	10nguL	240418
1455	C6	240422	0.028	TRO11-NHG	10nguL	240418
1456	C7	240422	0.027	TRO11-NHG	10nguL	240418
1457	C8	240422	0.076	TRO11-NHG	10nguL	240418
1458	C9	240422	0.039	TRO11-NHG	10nguL	240418
1459	C10	240422	0.027	TRO11-NHG	10nguL	240418
1460	C11	240422	0.071	TRO11-NHG	10nguL	240418
1461	C12	240422	0.051	TRO11-NHG	10nguL	240418
1462	D1	240422	0.06	TRO11-NHG	10nguL	240418
1463	D2	240422	0.036	TRO11-NHG	10nguL	240418
1464	D3	240422	0.087	TRO11-NHG	10nguL	240418
1465	D4	240422	0.062	TRO11-NHG	10nguL	240418
1466	D5	240422	0.033	TRO11-NHG	10nguL	240418
1467	D6	240422	0.043	TRO11-NHG	10nguL	240418
1468	D7	240422	0.062	TRO11-NHG	10nguL	240418
1469	D8	240422	0.032	TRO11-NHG	10nguL	240418
1470	D9	240422	0.044	TRO11-NHG	10nguL	240418
1471	D10	240422	0.04	TRO11-NHG	10nguL	240418
1472	D11	240422	0.00926	TRO11-NHG	10nguL	240418
1473	D12	240422	0.043	TRO11-NHG	10nguL	240418
1474	E1	240422	0.045	TRO11-NHG	10nguL	240418
1475	E2	240422	0.027	TRO11-NHG	10nguL	240418
1476	E3	240422	0	TRO11-NHG	10nguL	240418
1477	E4	240422	0.094	TRO11-NHG	10nguL	240418
1478	E5	240422	0.074	TRO11-NHG	10nguL	240418
1479	E6	240422	0.065	TRO11-NHG	10nguL	240418
1480	E7	240422	0.03	TRO11-NHG	10nguL	240418
1481	E8	240422	0.034	TRO11-NHG	10nguL	240418
1482	E9	240422	0.06	TRO11-NHG	10nguL	240418
1483	E10	240422	0.022	TRO11-NHG	10nguL	240418
1484	E11	240422	0.028	TRO11-NHG	10nguL	240418
1485	E12	240422	0.028	TRO11-NHG	10nguL	240418
1486	F1	240422	0.018	TRO11-NHG	10nguL	240418
1487	F2	240422	0.011	TRO11-NHG	10nguL	240418
1488	F3	240422	0.057	TRO11-NHG	10nguL	240418
1489	F4	240422	0.011	TRO11-NHG	10nguL	240418
1490	F5	240422	0.029	TRO11-NHG	10nguL	240418
1491	F6	240422	0.057	TRO11-NHG	10nguL	240418
1492	F7	240422	0.00924	TRO11-NHG	10nguL	240418
1493	F8	240422	0.044	TRO11-NHG	10nguL	240418
1494	F9	240422	0.047	TRO11-NHG	10nguL	240418
1495	F10	240422	0.02	TRO11-NHG	10nguL	240418
1496	F11	240422	0.013	TRO11-NHG	10nguL	240418
1497	F12	240422	0.051	TRO11-NHG	10nguL	240418
1498	G1	240422	0.083	TRO11-NHG	10nguL	240418
1499	G2	240422	0.033	TRO11-NHG	10nguL	240418
1500	G3	240422	0.027	TRO11-NHG	10nguL	240418
1501	G4	240422	0.025	TRO11-NHG	10nguL	240418
1502	G5	240422	0.029	TRO11-NHG	10nguL	240418
1503	G6	240422	0.021	TRO11-NHG	10nguL	240418
1504	G7	240422	0.027	TRO11-NHG	10nguL	240418
1505	G8	240422	0.022	TRO11-NHG	10nguL	240418
1506	G9	240422	0.047	TRO11-NHG	10nguL	240418
1507	G10	240422	0.012	TRO11-NHG	10nguL	240418
1508	G11	240422	0.035	TRO11-NHG	10nguL	240418
1509	G12	240422	0.05	TRO11-NHG	10nguL	240418
1510	H1	240422	0.048	TRO11-NHG	10nguL	240418
1511	H2	240422	0.014	TRO11-NHG	10nguL	240418
1512	H3	240422	0.022	TRO11-NHG	10nguL	240418
1513	H4	240422	0.041	TRO11-NHG	10nguL	240418
1514	H5	240422	0.028	TRO11-NHG	10nguL	240418
1515	H6	240422	0.029	TRO11-NHG	10nguL	240418
1516	H7	240422	0.05	TRO11-NHG	10nguL	240418
1517	H8	240422	0.055	TRO11-NHG	10nguL	240418
1518	H9	240422	0.041	TRO11-NHG	10nguL	240418
1519	H10	240422	0.045	TRO11-NHG	10nguL	240418
1520	H11	240422	0.041	TRO11-NHG	10nguL	240418
1521	H12	240422	0.032	TRO11-NHG	10nguL	240418
1522	A1	240425	0.00623	TRO11-NHG	10nguL	240418
1523	A2	240425	0.00607	TRO11-NHG	10nguL	240418
1524	A3	240425	0.015	TRO11-NHG	10nguL	240418
1525	A4	240425	0.019	TRO11-NHG	10nguL	240418
1526	A5	240425	0.00717	TRO11-NHG	10nguL	240418
1527	A6	240425	0	TRO11-NHG	10nguL	240418
1528	A7	240425	0.023	TRO11-NHG	10nguL	240418
1529	A8	240425	0.024	TRO11-NHG	10nguL	240418
1530	A9	240425	0	TRO11-NHG	10nguL	240418
1531	A10	240425	0.013	TRO11-NHG	10nguL	240418
1532	A11	240425	0.00707	TRO11-NHG	10nguL	240418
1533	A12	240425	0.00649	TRO11-NHG	10nguL	240418
1534	B1	240425	0.00664	TRO11-NHG	10nguL	240418
1535	B2	240425	0.015	TRO11-NHG	10nguL	240418
1536	B3	240425	0.00676	TRO11-NHG	10nguL	240418
1537	B4	240425	0.00818	TRO11-NHG	10nguL	240418
1538	B5	240425	0.021	TRO11-NHG	10nguL	240418
1539	B6	240425	0.023	TRO11-NHG	10nguL	240418
1540	B7	240425	0	TRO11-NHG	10nguL	240418
1541	B8	240425	0.015	TRO11-NHG	10nguL	240418
1542	B9	240425	0.021	TRO11-NHG	10nguL	240418
1543	B10	240425	0	TRO11-NHG	10nguL	240418
1544	B11	240425	0.00797	TRO11-NHG	10nguL	240418
1545	B12	240425	0.00671	TRO11-NHG	10nguL	240418
1546	C1	240425	0.029	TRO11-NHG	10nguL	240418
1547	C2	240425	0.00815	TRO11-NHG	10nguL	240418
1548	C3	240425	0.016	TRO11-NHG	10nguL	240418
1549	C4	240425	0	TRO11-NHG	10nguL	240418
1550	C5	240425	0.016	TRO11-NHG	10nguL	240418
1551	C6	240425	0.016	TRO11-NHG	10nguL	240418
1552	C7	240425	0.00775	TRO11-NHG	10nguL	240418
1553	C8	240425	0	TRO11-NHG	10nguL	240418
1554	C9	240425	0.026	TRO11-NHG	10nguL	240418
1555	C10	240425	0.00793	TRO11-NHG	10nguL	240418
1556	C11	240425	0.0079	TRO11-NHG	10nguL	240418
1557	C12	240425	0.00703	TRO11-NHG	10nguL	240418
1558	D1	240425	0.013	TRO11-NHG	10nguL	240418
1559	D2	240425	0.016	TRO11-NHG	10nguL	240418
1560	D3	240425	0	TRO11-NHG	10nguL	240418
1561	D4	240425	0	TRO11-NHG	10nguL	240418
1562	D5	240425	0.00846	TRO11-NHG	10nguL	240418
1563	D6	240425	0.00821	TRO11-NHG	10nguL	240418
1564	D7	240425	0.00983	TRO11-NHG	10nguL	240418
1565	D8	240425	0.026	TRO11-NHG	10nguL	240418
1566	D9	240425	0.018	TRO11-NHG	10nguL	240418
1567	D10	240425	0.043	TRO11-NHG	10nguL	240418
1568	D11	240425	0.0079	TRO11-NHG	10nguL	240418
1569	D12	240425	0	TRO11-NHG	10nguL	240418
1570	E1	240425	0.021	TRO11-NHG	10nguL	240418
1571	E2	240425	0.00775	TRO11-NHG	10nguL	240418
1572	E3	240425	0.024	TRO11-NHG	10nguL	240418
1573	E4	240425	0.015	TRO11-NHG	10nguL	240418
1574	E5	240425	0.016	TRO11-NHG	10nguL	240418
1575	E6	240425	0.026	TRO11-NHG	10nguL	240418
1576	E7	240425	0.017	TRO11-NHG	10nguL	240418
1577	E8	240425	0	TRO11-NHG	10nguL	240418
1578	E9	240425	0.017	TRO11-NHG	10nguL	240418
1579	E10	240425	0	TRO11-NHG	10nguL	240418
1580	E11	240425	0.00963	TRO11-NHG	10nguL	240418
1581	E12	240425	0.015	TRO11-NHG	10nguL	240418
1582	F1	240425	0	TRO11-NHG	10nguL	240418
1583	F2	240425	0.017	TRO11-NHG	10nguL	240418
1584	F3	240425	0.00867	TRO11-NHG	10nguL	240418
1585	F4	240425	0.016	TRO11-NHG	10nguL	240418
1586	F5	240425	0.026	TRO11-NHG	10nguL	240418
1587	F6	240425	0.00841	TRO11-NHG	10nguL	240418
1588	F7	240425	0	TRO11-NHG	10nguL	240418
1589	F8	240425	0	TRO11-NHG	10nguL	240418
1590	F9	240425	0.025	TRO11-NHG	10nguL	240418
1591	F10	240425	0.00838	TRO11-NHG	10nguL	240418
1592	F11	240425	0.017	TRO11-NHG	10nguL	240418
1593	F12	240425	0.014	TRO11-NHG	10nguL	240418
1594	G1	240425	0.00764	TRO11-NHG	10nguL	240418
1595	G2	240425	0.00971	TRO11-NHG	10nguL	240418
1596	G3	240425	0.00854	TRO11-NHG	10nguL	240418
1597	G4	240425	0.00834	TRO11-NHG	10nguL	240418
1598	G5	240425	0	TRO11-NHG	10nguL	240418
1599	G6	240425	0.00898	TRO11-NHG	10nguL	240418
1600	G7	240425	0.00847	TRO11-NHG	10nguL	240418
1601	G8	240425	0.00819	TRO11-NHG	10nguL	240418
1602	G9	240425	0.00846	TRO11-NHG	10nguL	240418
1603	G10	240425	0	TRO11-NHG	10nguL	240418
1604	G11	240425	0.00904	TRO11-NHG	10nguL	240418
1605	G12	240425	0.00811	TRO11-NHG	10nguL	240418
1606	H1	240425	0.00766	TRO11-NHG	10nguL	240418
1607	H2	240425	0.032	TRO11-NHG	10nguL	240418
1608	H3	240425	0	TRO11-NHG	10nguL	240418
1609	H4	240425	0.016	TRO11-NHG	10nguL	240418
1610	H5	240425	0.016	TRO11-NHG	10nguL	240418
1611	H6	240425	0.021	TRO11-NHG	10nguL	240418
1612	H7	240425	0.027	TRO11-NHG	10nguL	240418
1613	H8	240425	0	TRO11-NHG	10nguL	240418
1614	H9	240425	0.015	TRO11-NHG	10nguL	240418
1615	H10	240425	0.00829	TRO11-NHG	10nguL	240418
1616	H11	240425	0.014	TRO11-NHG	10nguL	240418
1617	H12	240425	0.00729	TRO11-NHG	10nguL	240418
1618	A1	240429	0	TRO11-NHG	10nguL	240418
1619	A2	240429	0.01	TRO11-NHG	10nguL	240418
1620	A3	240429	0	TRO11-NHG	10nguL	240418
1621	A4	240429	0.011	TRO11-NHG	10nguL	240418
1622	A5	240429	0	TRO11-NHG	10nguL	240418
1623	A6	240429	0.03	TRO11-NHG	10nguL	240418
1624	A7	240429	0.024	TRO11-NHG	10nguL	240418
1625	A8	240429	0.011	TRO11-NHG	10nguL	240418
1626	A9	240429	0.011	TRO11-NHG	10nguL	240418
1627	A10	240429	0.023	TRO11-NHG	10nguL	240418
1628	A11	240429	0.022	TRO11-NHG	10nguL	240418
1629	A12	240429	0.011	TRO11-NHG	10nguL	240418
1630	B1	240429	0.011	TRO11-NHG	10nguL	240418
1631	B2	240429	0.01	TRO11-NHG	10nguL	240418
1632	B3	240429	0.00941	TRO11-NHG	10nguL	240418
1633	B4	240429	0	TRO11-NHG	10nguL	240418
1634	B5	240429	0.041	TRO11-NHG	10nguL	240418
1635	B6	240429	0	TRO11-NHG	10nguL	240418
1636	B7	240429	0	TRO11-NHG	10nguL	240418
1637	B8	240429	0	TRO11-NHG	10nguL	240418
1638	B9	240429	0.013	TRO11-NHG	10nguL	240418
1639	B10	240429	0.00988	TRO11-NHG	10nguL	240418
1640	B11	240429	0.022	TRO11-NHG	10nguL	240418
1641	B12	240429	0.01	TRO11-NHG	10nguL	240418
1642	C1	240429	0	TRO11-NHG	10nguL	240418
1643	C2	240429	0.021	TRO11-NHG	10nguL	240418
1644	C3	240429	0.03	TRO11-NHG	10nguL	240418
1645	C4	240429	0.01	TRO11-NHG	10nguL	240418
1646	C5	240429	0.023	TRO11-NHG	10nguL	240418
1647	C6	240429	0.00996	TRO11-NHG	10nguL	240418
1648	C7	240429	0.01	TRO11-NHG	10nguL	240418
1649	C8	240429	0	TRO11-NHG	10nguL	240418
1650	C9	240429	0	TRO11-NHG	10nguL	240418
1651	C10	240429	0	TRO11-NHG	10nguL	240418
1652	C11	240429	0.022	TRO11-NHG	10nguL	240418
1653	C12	240429	0.032	TRO11-NHG	10nguL	240418
1654	D1	240429	0	TRO11-NHG	10nguL	240418
1655	D2	240429	0.01	TRO11-NHG	10nguL	240418
1656	D3	240429	0.00975	TRO11-NHG	10nguL	240418
1657	D4	240429	0	TRO11-NHG	10nguL	240418
1658	D5	240429	0	TRO11-NHG	10nguL	240418
1659	D6	240429	0.013	TRO11-NHG	10nguL	240418
1660	D7	240429	0.012	TRO11-NHG	10nguL	240418
1661	D8	240429	0	TRO11-NHG	10nguL	240418
1662	D9	240429	0.013	TRO11-NHG	10nguL	240418
1663	D10	240429	0.011	TRO11-NHG	10nguL	240418
1664	D11	240429	0.026	TRO11-NHG	10nguL	240418
1665	D12	240429	0	TRO11-NHG	10nguL	240418
1666	E1	240429	0	TRO11-NHG	10nguL	240418
1667	E2	240429	0.011	TRO11-NHG	10nguL	240418
1668	E3	240429	0	TRO11-NHG	10nguL	240418
1669	E4	240429	0	TRO11-NHG	10nguL	240418
1670	E5	240429	0	TRO11-NHG	10nguL	240418
1671	E6	240429	0.012	TRO11-NHG	10nguL	240418
1672	E7	240429	0.014	TRO11-NHG	10nguL	240418
1673	E8	240429	0.016	TRO11-NHG	10nguL	240418
1674	E9	240429	0.021	TRO11-NHG	10nguL	240418
1675	E10	240429	0	TRO11-NHG	10nguL	240418
1676	E11	240429	0.025	TRO11-NHG	10nguL	240418
1677	E12	240429	0.023	TRO11-NHG	10nguL	240418
1678	F1	240429	0	TRO11-NHG	10nguL	240418
1679	F2	240429	0.021	TRO11-NHG	10nguL	240418
1680	F3	240429	0.011	TRO11-NHG	10nguL	240418
1681	F4	240429	0	TRO11-NHG	10nguL	240418
1682	F5	240429	0.012	TRO11-NHG	10nguL	240418
1683	F6	240429	0.025	TRO11-NHG	10nguL	240418
1684	F7	240429	0.014	TRO11-NHG	10nguL	240418
1685	F8	240429	0.012	TRO11-NHG	10nguL	240418
1686	F9	240429	0	TRO11-NHG	10nguL	240418
1687	F10	240429	0.011	TRO11-NHG	10nguL	240418
1688	F11	240429	0.013	TRO11-NHG	10nguL	240418
1689	F12	240429	0.022	TRO11-NHG	10nguL	240418
1690	G1	240429	0	TRO11-NHG	10nguL	240418
1691	G2	240429	0	TRO11-NHG	10nguL	240418
1692	G3	240429	0.00819	TRO11-NHG	10nguL	240418
1693	G4	240429	0.011	TRO11-NHG	10nguL	240418
1694	G5	240429	0.043	TRO11-NHG	10nguL	240418
1695	G6	240429	0	TRO11-NHG	10nguL	240418
1696	G7	240429	0.033	TRO11-NHG	10nguL	240418
1697	G8	240429	0	TRO11-NHG	10nguL	240418
1698	G9	240429	0.013	TRO11-NHG	10nguL	240418
1699	G10	240429	0	TRO11-NHG	10nguL	240418
1700	G11	240429	0.026	TRO11-NHG	10nguL	240418
1701	G12	240429	0.011	TRO11-NHG	10nguL	240418
1702	H1	240429	0.034	TRO11-NHG	10nguL	240418
1703	H2	240429	0	TRO11-NHG	10nguL	240418
1704	H3	240429	0.02	TRO11-NHG	10nguL	240418
1705	H4	240429	0.011	TRO11-NHG	10nguL	240418
1706	H5	240429	0.018	TRO11-NHG	10nguL	240418
1707	H6	240429	0	TRO11-NHG	10nguL	240418
1708	H7	240429	0.011	TRO11-NHG	10nguL	240418
1709	H8	240429	0	TRO11-NHG	10nguL	240418
1710	H9	240429	0	TRO11-NHG	10nguL	240418
1711	H10	240429	0	TRO11-NHG	10nguL	240418
1712	H11	240429	0	TRO11-NHG	10nguL	240418
1713	H12	240429	0.011	TRO11-NHG	10nguL	240418
1714	A1	240502	0.021	TRO11-NHG	10nguL	240418
1715	A2	240502	0.011	TRO11-NHG	10nguL	240418
1716	A3	240502	0.019	TRO11-NHG	10nguL	240418
1717	A4	240502	0.032	TRO11-NHG	10nguL	240418
1718	A5	240502	0.037	TRO11-NHG	10nguL	240418
1719	A6	240502	0.013	TRO11-NHG	10nguL	240418
1720	A7	240502	0.03	TRO11-NHG	10nguL	240418
1721	A8	240502	0.049	TRO11-NHG	10nguL	240418
1722	A9	240502	0.021	TRO11-NHG	10nguL	240418
1723	A10	240502	0.039	TRO11-NHG	10nguL	240418
1724	A11	240502	0.043	TRO11-NHG	10nguL	240418
1725	A12	240502	0.029	TRO11-NHG	10nguL	240418
1726	B1	240502	0.011	TRO11-NHG	10nguL	240418
1727	B2	240502	0.033	TRO11-NHG	10nguL	240418
1728	B3	240502	0.038	TRO11-NHG	10nguL	240418
1729	B4	240502	0.059	TRO11-NHG	10nguL	240418
1730	B5	240502	0.087	TRO11-NHG	10nguL	240418
1731	B6	240502	0.013	TRO11-NHG	10nguL	240418
1732	B7	240502	0.013	TRO11-NHG	10nguL	240418
1733	B8	240502	0.044	TRO11-NHG	10nguL	240418
1734	B9	240502	0.011	TRO11-NHG	10nguL	240418
1735	B10	240502	0.046	TRO11-NHG	10nguL	240418
1736	B11	240502	0.076	TRO11-NHG	10nguL	240418
1737	B12	240502	0	TRO11-NHG	10nguL	240418
1738	C1	240502	0.022	TRO11-NHG	10nguL	240418
1739	C2	240502	0.026	TRO11-NHG	10nguL	240418
1740	C3	240502	0.084	TRO11-NHG	10nguL	240418
1741	C4	240502	0.03	TRO11-NHG	10nguL	240418
1742	C5	240502	0.08	TRO11-NHG	10nguL	240418
1743	C6	240502	0.035	TRO11-NHG	10nguL	240418
1744	C7	240502	0.011	TRO11-NHG	10nguL	240418
1745	C8	240502	0.038	TRO11-NHG	10nguL	240418
1746	C9	240502	0.048	TRO11-NHG	10nguL	240418
1747	C10	240502	0.057	TRO11-NHG	10nguL	240418
1748	C11	240502	0.047	TRO11-NHG	10nguL	240418
1749	C12	240502	0.012	TRO11-NHG	10nguL	240418
1750	D1	240502	0.038	TRO11-NHG	10nguL	240418
1751	D2	240502	0.025	TRO11-NHG	10nguL	240418
1752	D3	240502	0.036	TRO11-NHG	10nguL	240418
1753	D4	240502	0.093	TRO11-NHG	10nguL	240418
1754	D5	240502	0.048	TRO11-NHG	10nguL	240418
1755	D6	240502	0.026	TRO11-NHG	10nguL	240418
1756	D7	240502	0.026	TRO11-NHG	10nguL	240418
1757	D8	240502	0.015	TRO11-NHG	10nguL	240418
1758	D9	240502	0.052	TRO11-NHG	10nguL	240418
1759	D10	240502	0.049	TRO11-NHG	10nguL	240418
1760	D11	240502	0.08	TRO11-NHG	10nguL	240418
1761	D12	240502	0.029	TRO11-NHG	10nguL	240418
1762	E1	240502	0.021	TRO11-NHG	10nguL	240418
1763	E2	240502	0.023	TRO11-NHG	10nguL	240418
1764	E3	240502	0.039	TRO11-NHG	10nguL	240418
1765	E4	240502	0.013	TRO11-NHG	10nguL	240418
1766	E5	240502	0.014	TRO11-NHG	10nguL	240418
1767	E6	240502	0.031	TRO11-NHG	10nguL	240418
1768	E7	240502	0.065	TRO11-NHG	10nguL	240418
1769	E8	240502	0.00878	TRO11-NHG	10nguL	240418
1770	E9	240502	0.085	TRO11-NHG	10nguL	240418
1771	E10	240502	0	TRO11-NHG	10nguL	240418
1772	E11	240502	0.056	TRO11-NHG	10nguL	240418
1773	E12	240502	0	TRO11-NHG	10nguL	240418
1774	F1	240502	0.02	TRO11-NHG	10nguL	240418
1775	F2	240502	0.034	TRO11-NHG	10nguL	240418
1776	F3	240502	0.059	TRO11-NHG	10nguL	240418
1777	F4	240502	0.039	TRO11-NHG	10nguL	240418
1778	F5	240502	0.015	TRO11-NHG	10nguL	240418
1779	F6	240502	0.025	TRO11-NHG	10nguL	240418
1780	F7	240502	0.054	TRO11-NHG	10nguL	240418
1781	F8	240502	0.014	TRO11-NHG	10nguL	240418
1782	F9	240502	0.024	TRO11-NHG	10nguL	240418
1783	F10	240502	0.059	TRO11-NHG	10nguL	240418
1784	F11	240502	0.074	TRO11-NHG	10nguL	240418
1785	F12	240502	0.049	TRO11-NHG	10nguL	240418
1786	G1	240502	0.012	TRO11-NHG	10nguL	240418
1787	G2	240502	0.043	TRO11-NHG	10nguL	240418
1788	G3	240502	0.01	TRO11-NHG	10nguL	240418
1789	G4	240502	0.027	TRO11-NHG	10nguL	240418
1790	G5	240502	0.028	TRO11-NHG	10nguL	240418
1791	G6	240502	0.039	TRO11-NHG	10nguL	240418
1792	G7	240502	0.038	TRO11-NHG	10nguL	240418
1793	G8	240502	0.00994	TRO11-NHG	10nguL	240418
1794	G9	240502	0.029	TRO11-NHG	10nguL	240418
1795	G10	240502	0.036	TRO11-NHG	10nguL	240418
1796	G11	240502	0.024	TRO11-NHG	10nguL	240418
1797	G12	240502	0.011	TRO11-NHG	10nguL	240418
1798	H1	240502	0.034	TRO11-NHG	10nguL	240418
1799	H2	240502	0.044	TRO11-NHG	10nguL	240418
1800	H3	240502	0.062	TRO11-NHG	10nguL	240418
1801	H4	240502	0.014	TRO11-NHG	10nguL	240418
1802	H5	240502	0.022	TRO11-NHG	10nguL	240418
1803	H6	240502	0.031	TRO11-NHG	10nguL	240418
1804	H7	240502	0	TRO11-NHG	10nguL	240418
1805	H8	240502	0.011	TRO11-NHG	10nguL	240418
1806	H9	240502	0.034	TRO11-NHG	10nguL	240418
1807	H10	240502	0.042	TRO11-NHG	10nguL	240418
1808	H11	240502	0.091	TRO11-NHG	10nguL	240418
1809	H12	240502	0.033	TRO11-NHG	10nguL	240418
1810	A1	240506	0.00733	TRO11-NHG	10nguL	240418
1811	A2	240506	0	TRO11-NHG	10nguL	240418
1812	A3	240506	0.015	TRO11-NHG	10nguL	240418
1813	A4	240506	0.024	TRO11-NHG	10nguL	240418
1814	A5	240506	0.014	TRO11-NHG	10nguL	240418
1815	A6	240506	0.00699	TRO11-NHG	10nguL	240418
1816	A7	240506	0.009	TRO11-NHG	10nguL	240418
1817	A8	240506	0	TRO11-NHG	10nguL	240418
1818	A9	240506	0.00809	TRO11-NHG	10nguL	240418
1819	A10	240506	0.02	TRO11-NHG	10nguL	240418
1820	A11	240506	0.025	TRO11-NHG	10nguL	240418
1821	A12	240506	0.023	TRO11-NHG	10nguL	240418
1822	B1	240506	0.014	TRO11-NHG	10nguL	240418
1823	B2	240506	0.016	TRO11-NHG	10nguL	240418
1824	B3	240506	0	TRO11-NHG	10nguL	240418
1825	B4	240506	0.00717	TRO11-NHG	10nguL	240418
1826	B5	240506	0.023	TRO11-NHG	10nguL	240418
1827	B6	240506	0.00733	TRO11-NHG	10nguL	240418
1828	B7	240506	0.031	TRO11-NHG	10nguL	240418
1829	B8	240506	0.00703	TRO11-NHG	10nguL	240418
1830	B9	240506	0.00808	TRO11-NHG	10nguL	240418
1831	B10	240506	0.03	TRO11-NHG	10nguL	240418
1832	B11	240506	0.017	TRO11-NHG	10nguL	240418
1833	B12	240506	0.016	TRO11-NHG	10nguL	240418
1834	C1	240506	0.00804	TRO11-NHG	10nguL	240418
1835	C2	240506	0.00786	TRO11-NHG	10nguL	240418
1836	C3	240506	0	TRO11-NHG	10nguL	240418
1837	C4	240506	0	TRO11-NHG	10nguL	240418
1838	C5	240506	0.00717	TRO11-NHG	10nguL	240418
1839	C6	240506	0.026	TRO11-NHG	10nguL	240418
1840	C7	240506	0	TRO11-NHG	10nguL	240418
1841	C8	240506	0.00796	TRO11-NHG	10nguL	240418
1842	C9	240506	0	TRO11-NHG	10nguL	240418
1843	C10	240506	0.017	TRO11-NHG	10nguL	240418
1844	C11	240506	0.00897	TRO11-NHG	10nguL	240418
1845	C12	240506	0.00889	TRO11-NHG	10nguL	240418
1846	D1	240506	0.016	TRO11-NHG	10nguL	240418
1847	D2	240506	0	TRO11-NHG	10nguL	240418
1848	D3	240506	0.025	TRO11-NHG	10nguL	240418
1849	D4	240506	0.023	TRO11-NHG	10nguL	240418
1850	D5	240506	0.00823	TRO11-NHG	10nguL	240418
1851	D6	240506	0.016	TRO11-NHG	10nguL	240418
1852	D7	240506	0.016	TRO11-NHG	10nguL	240418
1853	D8	240506	0.015	TRO11-NHG	10nguL	240418
1854	D9	240506	0.023	TRO11-NHG	10nguL	240418
1855	D10	240506	0.00905	TRO11-NHG	10nguL	240418
1856	D11	240506	0.017	TRO11-NHG	10nguL	240418
1857	D12	240506	0.065	TRO11-NHG	10nguL	240418
1858	E1	240506	0.015	TRO11-NHG	10nguL	240418
1859	E2	240506	0.024	TRO11-NHG	10nguL	240418
1860	E3	240506	0	TRO11-NHG	10nguL	240418
1861	E4	240506	0.023	TRO11-NHG	10nguL	240418
1862	E5	240506	0.015	TRO11-NHG	10nguL	240418
1863	E6	240506	0.00842	TRO11-NHG	10nguL	240418
1864	E7	240506	0.014	TRO11-NHG	10nguL	240418
1865	E8	240506	0.017	TRO11-NHG	10nguL	240418
1866	E9	240506	0.00839	TRO11-NHG	10nguL	240418
1867	E10	240506	0.029	TRO11-NHG	10nguL	240418
1868	E11	240506	0.00973	TRO11-NHG	10nguL	240418
1869	E12	240506	0.028	TRO11-NHG	10nguL	240418
1870	F1	240506	0	TRO11-NHG	10nguL	240418
1871	F2	240506	0.045	TRO11-NHG	10nguL	240418
1872	F3	240506	0	TRO11-NHG	10nguL	240418
1873	F4	240506	0.017	TRO11-NHG	10nguL	240418
1874	F5	240506	0.00927	TRO11-NHG	10nguL	240418
1875	F6	240506	0.027	TRO11-NHG	10nguL	240418
1876	F7	240506	0.026	TRO11-NHG	10nguL	240418
1877	F8	240506	0.026	TRO11-NHG	10nguL	240418
1878	F9	240506	0.023	TRO11-NHG	10nguL	240418
1879	F10	240506	0.036	TRO11-NHG	10nguL	240418
1880	F11	240506	0.00864	TRO11-NHG	10nguL	240418
1881	F12	240506	0.00724	TRO11-NHG	10nguL	240418
1882	G1	240506	0.015	TRO11-NHG	10nguL	240418
1883	G2	240506	0.00813	TRO11-NHG	10nguL	240418
1884	G3	240506	0.00797	TRO11-NHG	10nguL	240418
1885	G4	240506	0.00863	TRO11-NHG	10nguL	240418
1886	G5	240506	0.023	TRO11-NHG	10nguL	240418
1887	G6	240506	0.00866	TRO11-NHG	10nguL	240418
1888	G7	240506	0.028	TRO11-NHG	10nguL	240418
1889	G8	240506	0.02	TRO11-NHG	10nguL	240418
1890	G9	240506	0.019	TRO11-NHG	10nguL	240418
1891	G10	240506	0.017	TRO11-NHG	10nguL	240418
1892	G11	240506	0.00864	TRO11-NHG	10nguL	240418
1893	G12	240506	0.017	TRO11-NHG	10nguL	240418
1894	H1	240506	0.016	TRO11-NHG	10nguL	240418
1895	H2	240506	0	TRO11-NHG	10nguL	240418
1896	H3	240506	0.00776	TRO11-NHG	10nguL	240418
1897	H4	240506	0	TRO11-NHG	10nguL	240418
1898	H5	240506	0.00805	TRO11-NHG	10nguL	240418
1899	H6	240506	0.023	TRO11-NHG	10nguL	240418
1900	H7	240506	0.02	TRO11-NHG	10nguL	240418
1901	H8	240506	0.039	TRO11-NHG	10nguL	240418
1902	H9	240506	0.019	TRO11-NHG	10nguL	240418
1903	H10	240506	0.011	TRO11-NHG	10nguL	240418
1904	H11	240506	0.00941	TRO11-NHG	10nguL	240418
1905	H12	240506	0.00791	TRO11-NHG	10nguL	240418
1906	A1	240509	0.065	TRO11-NHG	10nguL	240418
1907	A2	240509	0.059	TRO11-NHG	10nguL	240418
1908	A3	240509	0.091	TRO11-NHG	10nguL	240418
1909	A4	240509	0.12	TRO11-NHG	10nguL	240418
1910	A5	240509	0.026	TRO11-NHG	10nguL	240418
1911	A6	240509	0.028	TRO11-NHG	10nguL	240418
1912	A7	240509	0.04	TRO11-NHG	10nguL	240418
1913	A8	240509	0.022	TRO11-NHG	10nguL	240418
1914	A9	240509	0.035	TRO11-NHG	10nguL	240418
1915	A10	240509	0.049	TRO11-NHG	10nguL	240418
1916	A11	240509	0.012	TRO11-NHG	10nguL	240418
1917	A12	240509	0.03	TRO11-NHG	10nguL	240418
1918	B1	240509	0.033	TRO11-NHG	10nguL	240418
1919	B2	240509	0.064	TRO11-NHG	10nguL	240418
1920	B3	240509	0.13	TRO11-NHG	10nguL	240418
1921	B4	240509	0.026	TRO11-NHG	10nguL	240418
1922	B5	240509	0.028	TRO11-NHG	10nguL	240418
1923	B6	240509	0.07	TRO11-NHG	10nguL	240418
1924	B7	240509	0.08	TRO11-NHG	10nguL	240418
1925	B8	240509	0.027	TRO11-NHG	10nguL	240418
1926	B9	240509	0.027	TRO11-NHG	10nguL	240418
1927	B10	240509	0.093	TRO11-NHG	10nguL	240418
1928	B11	240509	0.062	TRO11-NHG	10nguL	240418
1929	B12	240509	0.031	TRO11-NHG	10nguL	240418
1930	C1	240509	0.079	TRO11-NHG	10nguL	240418
1931	C2	240509	0.023	TRO11-NHG	10nguL	240418
1932	C3	240509	0.011	TRO11-NHG	10nguL	240418
1933	C4	240509	0.049	TRO11-NHG	10nguL	240418
1934	C5	240509	0.015	TRO11-NHG	10nguL	240418
1935	C6	240509	0.042	TRO11-NHG	10nguL	240418
1936	C7	240509	0.062	TRO11-NHG	10nguL	240418
1937	C8	240509	0.088	TRO11-NHG	10nguL	240418
1938	C9	240509	0.087	TRO11-NHG	10nguL	240418
1939	C10	240509	0.06	TRO11-NHG	10nguL	240418
1940	C11	240509	0.033	TRO11-NHG	10nguL	240418
1941	C12	240509	0.029	TRO11-NHG	10nguL	240418
1942	D1	240509	0.099	TRO11-NHG	10nguL	240418
1943	D2	240509	0.037	TRO11-NHG	10nguL	240418
1944	D3	240509	0.051	TRO11-NHG	10nguL	240418
1945	D4	240509	0.026	TRO11-NHG	10nguL	240418
1946	D5	240509	0.024	TRO11-NHG	10nguL	240418
1947	D6	240509	0.016	TRO11-NHG	10nguL	240418
1948	D7	240509	0.073	TRO11-NHG	10nguL	240418
1949	D8	240509	0.071	TRO11-NHG	10nguL	240418
1950	D9	240509	0.044	TRO11-NHG	10nguL	240418
1951	D10	240509	0.025	TRO11-NHG	10nguL	240418
1952	D11	240509	0.045	TRO11-NHG	10nguL	240418
1953	D12	240509	0.092	TRO11-NHG	10nguL	240418
1954	E1	240509	0.069	TRO11-NHG	10nguL	240418
1955	E2	240509	0.028	TRO11-NHG	10nguL	240418
1956	E3	240509	0.05	TRO11-NHG	10nguL	240418
1957	E4	240509	0.1	TRO11-NHG	10nguL	240418
1958	E5	240509	0.026	TRO11-NHG	10nguL	240418
1959	E6	240509	0.01	TRO11-NHG	10nguL	240418
1960	E7	240509	0.024	TRO11-NHG	10nguL	240418
1961	E8	240509	0.11	TRO11-NHG	10nguL	240418
1962	E9	240509	0.052	TRO11-NHG	10nguL	240418
1963	E10	240509	0.019	TRO11-NHG	10nguL	240418
1964	E11	240509	0.03	TRO11-NHG	10nguL	240418
1965	E12	240509	0.033	TRO11-NHG	10nguL	240418
1966	F1	240509	0.014	TRO11-NHG	10nguL	240418
1967	F2	240509	0.039	TRO11-NHG	10nguL	240418
1968	F3	240509	0	TRO11-NHG	10nguL	240418
1969	F4	240509	0.077	TRO11-NHG	10nguL	240418
1970	F5	240509	0.14	TRO11-NHG	10nguL	240418
1971	F6	240509	0	TRO11-NHG	10nguL	240418
1972	F7	240509	0.062	TRO11-NHG	10nguL	240418
1973	F8	240509	0.089	TRO11-NHG	10nguL	240418
1974	F9	240509	0.087	TRO11-NHG	10nguL	240418
1975	F10	240509	0.045	TRO11-NHG	10nguL	240418
1976	F11	240509	0.081	TRO11-NHG	10nguL	240418
1977	F12	240509	0.08	TRO11-NHG	10nguL	240418
1978	G1	240509	0.025	TRO11-NHG	10nguL	240418
1979	G2	240509	0.041	TRO11-NHG	10nguL	240418
1980	G3	240509	0.072	TRO11-NHG	10nguL	240418
1981	G4	240509	0.061	TRO11-NHG	10nguL	240418
1982	G5	240509	0.08	TRO11-NHG	10nguL	240418
1983	G6	240509	0.08	TRO11-NHG	10nguL	240418
1984	G7	240509	0.018	TRO11-NHG	10nguL	240418
1985	G8	240509	0.086	TRO11-NHG	10nguL	240418
1986	G9	240509	0.066	TRO11-NHG	10nguL	240418
1987	G10	240509	0.061	TRO11-NHG	10nguL	240418
1988	G11	240509	0.034	TRO11-NHG	10nguL	240418
1989	G12	240509	0.029	TRO11-NHG	10nguL	240418
1990	H1	240509	0.086	TRO11-NHG	10nguL	240418
1991	H2	240509	0.069	TRO11-NHG	10nguL	240418
1992	H3	240509	0.1	TRO11-NHG	10nguL	240418
1993	H4	240509	0.075	TRO11-NHG	10nguL	240418
1994	H5	240509	0.044	TRO11-NHG	10nguL	240418
1995	H6	240509	0.045	TRO11-NHG	10nguL	240418
1996	H7	240509	0.098	TRO11-NHG	10nguL	240418
1997	H8	240509	0.041	TRO11-NHG	10nguL	240418
1998	H9	240509	0.092	TRO11-NHG	10nguL	240418
[truncated: 13,287 more rows]

## Sheet: RDF_2
viral_env	virus	start_date	sample_ID	wt_AA	wt_AA_freq	AA_pos	HxB2_pos	mut_AA	mut_AA_freq	wt_codon	wt_codon_freq	codon1	codon1_freq	codon2	codon2_freq	codon3	codon3_freq	codon4	codon4_freq	codon5	codon5_freq	codon6	codon6_freq	codon7	codon7_freq	score_50	score_50_sum	filtered_50	score_500	score_500_sum	filtered_500
9004SDM	9004SDM	start240227	3BNC-1-to-10_A2-240402	S	0.406199	130	131	-	0.593801	AGC	0.406199	---	0	--C	0	-G-	0	-GC	0	A--	0	A-C	0	AG-	0.593801	8.2288e-08	1.31661e-06	FALSE	0	0	FALSE
9004SDM	9004SDM	start240227	3BNC-1-to-10_A2-240402	Q	0.406199	131	132	-	0.593801	CAG	0.406199	---	0.593801	--G	0	-A-	0	-AG	0	C--	0	C-G	0	CA-	0	9.80648e-08	1.56904e-06	FALSE	0	0	FALSE
9004SDM	9004SDM	start240227	3BNC-1-to-10_A2-240402	Y	0.406199	132	133	-	0.593801	TAT	0.406199	---	0.593801	--T	0	-A-	0	-AT	0	T--	0	T-T	0	TA-	0	9.65894e-14	1.64202e-12	FALSE	0	0	FALSE
9004SDM	9004SDM	start240227	3BNC-1-to-10_A2-240402	V	0.406199	133	134	-	0.593801	GTC	0.406199	---	0.593801	--C	0	-T-	0	-TC	0	G--	0	G-C	0	GT-	0	8.20455e-14	1.39477e-12	FALSE	0	0	FALSE
9004SDM	9004SDM	start240227	3BNC-1-to-10_A2-240402	S	0.406199	134	135	-	0.593801	AGT	0.406199	---	0.593801	--T	0	-G-	0	-GT	0	A--	0	A-T	0	AG-	0	8.20455e-14	1.39477e-12	FALSE	0	0	FALSE
9004SDM	9004SDM	start240227	3BNC-1-to-10_A2-240402	S	0.406199	135	136	-	0.593801	AGC	0.406199	---	0.593801	--C	0	-G-	0	-GC	0	A--	0	A-C	0	AG-	0	5.18474e-14	8.81406e-13	FALSE	0	0	FALSE
9004SDM	9004SDM	start240227	3BNC-1-to-10_A2-240402	H	0.406199	136	137	-	0.593801	CAT	0.406199	---	0.593801	--T	0	-A-	0	-AT	0	C--	0	C-T	0	CA-	0	5.18474e-14	8.81406e-13	FALSE	0	0	FALSE
9004SDM	9004SDM	start240227	3BNC-1-to-10_A2-240402	V	0.406199	137	138	-	0.593801	GTC	0.406199	---	0.593801	--C	0	-T-	0	-TC	0	G--	0	G-C	0	GT-	0	5.18474e-14	8.81406e-13	FALSE	0	0	FALSE
9004SDM	9004SDM	start240227	3BNC-1-to-10_A2-240402	N	0.406199	138	139	-	0.593801	AAT	0.406199	---	0.593801	--T	0	-A-	0	-AT	0	A--	0	A-T	0	AA-	0	5.18474e-14	8.81406e-13	FALSE	0	0	FALSE
9004SDM	9004SDM	start240227	3BNC-1-to-10_A2-240402	N	0.406199	139	139	-	0.593801	AAC	0.406199	---	0.593801	--C	0	-A-	0	-AC	0	A--	0	A-C	0	AA-	0	4.51861e-14	7.68163e-13	FALSE	0	0	FALSE
9004SDM	9004SDM	start240227	3BNC-1-to-10_A2-240402	H	0.406199	140	140	-	0.593801	CAT	0.406199	---	0.593801	--T	0	-A-	0	-AT	0	C--	0	C-T	0	CA-	0	4.19664e-14	7.13429e-13	FALSE	0	0	FALSE
9004SDM	9004SDM	start240227	3BNC-1-to-10_A2-240402	N	0.406199	141	140	-	0.593801	AAT	0.406199	---	0.593801	--T	0	-A-	0	-AT	0	A--	0	A-T	0	AA-	0	3.61933e-14	6.15286e-13	FALSE	0	0	FALSE
9004SDM	9004SDM	start240227	3BNC-1-to-10_A2-240402	N	0.406199	142	140	-	0.593801	AAC	0.406199	---	0.593801	--C	0	-A-	0	-AC	0	A--	0	A-C	0	AA-	0	0	0	FALSE	0	0	FALSE
9004SDM	9004SDM	start240227	3BNC-1-to-10_A2-240402	S	0.406199	143	141	-	0.593801	AGT	0.406199	---	0.593801	--T	0	-G-	0	-GT	0	A--	0	A-T	0	AG-	0	0	0	FALSE	0	0	FALSE
9004SDM	9004SDM	start240227	3BNC-1-to-10_A2-240402	S	0.406199	144	142	-	0.593801	AGC	0.406199	---	0.593801	--C	0	-G-	0	-GC	0	A--	0	A-C	0	AG-	0	0	0	FALSE	0	0	FALSE
9004SDM	9004SDM	start240227	3BNC-1-to-10_A2-240402	H	0.406199	145	143	-	0.593801	CAT	0.406199	---	0.593801	--T	0	-A-	0	-AT	0	C--	0	C-T	0	CA-	0	0	0	FALSE	0	0	FALSE
9004SDM	9004SDM	start240227	3BNC-1-to-10_A2-240402	N	0.406199	146	143	-	0.593801	AAT	0.406199	---	0.593801	--T	0	-A-	0	-AT	0	A--	0	A-T	0	AA-	0	1.11022e-15	1.77636e-14	FALSE	0	0	FALSE
9004SDM	9004SDM	start240227	3BNC-1-to-10_A2-240402	V	0.406199	147	143	-	0.593801	GTC	0.406199	---	0	--C	0.593801	-T-	0	-TC	0	G--	0	G-C	0	GT-	0	1.66533e-15	2.66454e-14	FALSE	0	0	FALSE
9004SDM	9004SDM	start240227	3BNC-1-to-10_A2-240402	V	0	186	181	E	0.993958	GTA	0	GAA	0.993958	GAG	0		0		0		0		0		0	0.569251	7.96952	FALSE	0.000237388	0.00332343	FALSE
9004SDM	9004SDM	start240227	3BNC-1-to-10_A2-240402	A	0.942956	285	280	D	0.0561798	GCC	0.942956	GAT	0	GAC	0.0561798		0		0		0		0		0	0	0	FALSE	0	0	FALSE
9004SDM	9004SDM	start240227	3BNC-1-to-10_A2-240402	T	0	367	364	S	1	ACA	0	TCT	0	TCC	0	TCA	1	TCG	0	AGT	0	AGC	0		0	0	0	FALSE	0	0	FALSE
9004SDM	9004SDM	start240227	3BNC-1-to-10_A2-240402	G	0.0993658	455	457	D	0.892178	GGT	0.0993658	GAT	0.892178	GAC	0		0		0		0		0		0	3.4431	24.1017	TRUE	1.28236	8.97654	TRUE
9004SDM	9004SDM	start240227	3BNC-1-to-10_A2-240402	A	0	556	557	T	1	GCT	0	ACT	1	ACC	0	ACA	0	ACG	0		0		0		0	0.262209	4.19534	FALSE	4.26117e-07	6.81787e-06	FALSE
9004SDM	9004SDM	start240227	3BNC-1-to-10_A3-240402	S	0.454774	130	131	-	0.545226	AGC	0.454774	---	0	--C	0	-G-	0	-GC	0	A--	0	A-C	0	AG-	0.545226	8.2288e-08	1.31661e-06	FALSE	0	0	FALSE
9004SDM	9004SDM	start240227	3BNC-1-to-10_A3-240402	Q	0.454774	131	132	-	0.545226	CAG	0.454774	---	0.545226	--G	0	-A-	0	-AG	0	C--	0	C-G	0	CA-	0	9.80648e-08	1.56904e-06	FALSE	0	0	FALSE
9004SDM	9004SDM	start240227	3BNC-1-to-10_A3-240402	Y	0.454774	132	133	-	0.545226	TAT	0.454774	---	0.545226	--T	0	-A-	0	-AT	0	T--	0	T-T	0	TA-	0	9.65894e-14	1.64202e-12	FALSE	0	0	FALSE
9004SDM	9004SDM	start240227	3BNC-1-to-10_A3-240402	V	0.454774	133	134	-	0.545226	GTC	0.454774	---	0.545226	--C	0	-T-	0	-TC	0	G--	0	G-C	0	GT-	0	8.20455e-14	1.39477e-12	FALSE	0	0	FALSE
9004SDM	9004SDM	start240227	3BNC-1-to-10_A3-240402	S	0.454774	134	135	-	0.545226	AGT	0.454774	---	0.545226	--T	0	-G-	0	-GT	0	A--	0	A-T	0	AG-	0	8.20455e-14	1.39477e-12	FALSE	0	0	FALSE
9004SDM	9004SDM	start240227	3BNC-1-to-10_A3-240402	S	0.454774	135	136	-	0.545226	AGC	0.454774	---	0.545226	--C	0	-G-	0	-GC	0	A--	0	A-C	0	AG-	0	5.18474e-14	8.81406e-13	FALSE	0	0	FALSE
9004SDM	9004SDM	start240227	3BNC-1-to-10_A3-240402	H	0.454774	136	137	-	0.545226	CAT	0.454774	---	0.545226	--T	0	-A-	0	-AT	0	C--	0	C-T	0	CA-	0	5.18474e-14	8.81406e-13	FALSE	0	0	FALSE
9004SDM	9004SDM	start240227	3BNC-1-to-10_A3-240402	V	0.454774	137	138	-	0.545226	GTC	0.454774	---	0.545226	--C	0	-T-	0	-TC	0	G--	0	G-C	0	GT-	0	5.18474e-14	8.81406e-13	FALSE	0	0	FALSE
9004SDM	9004SDM	start240227	3BNC-1-to-10_A3-240402	N	0.454774	138	139	-	0.545226	AAT	0.454774	---	0.545226	--T	0	-A-	0	-AT	0	A--	0	A-T	0	AA-	0	5.18474e-14	8.81406e-13	FALSE	0	0	FALSE
9004SDM	9004SDM	start240227	3BNC-1-to-10_A3-240402	N	0.454774	139	139	-	0.545226	AAC	0.454774	---	0.545226	--C	0	-A-	0	-AC	0	A--	0	A-C	0	AA-	0	4.51861e-14	7.68163e-13	FALSE	0	0	FALSE
9004SDM	9004SDM	start240227	3BNC-1-to-10_A3-240402	H	0.454774	140	140	-	0.545226	CAT	0.454774	---	0.545226	--T	0	-A-	0	-AT	0	C--	0	C-T	0	CA-	0	4.19664e-14	7.13429e-13	FALSE	0	0	FALSE
9004SDM	9004SDM	start240227	3BNC-1-to-10_A3-240402	N	0.454774	141	140	-	0.545226	AAT	0.454774	---	0.545226	--T	0	-A-	0	-AT	0	A--	0	A-T	0	AA-	0	3.61933e-14	6.15286e-13	FALSE	0	0	FALSE
9004SDM	9004SDM	start240227	3BNC-1-to-10_A3-240402	N	0.454774	142	140	-	0.545226	AAC	0.454774	---	0.545226	--C	0	-A-	0	-AC	0	A--	0	A-C	0	AA-	0	0	0	FALSE	0	0	FALSE
9004SDM	9004SDM	start240227	3BNC-1-to-10_A3-240402	S	0.454774	143	141	-	0.545226	AGT	0.454774	---	0.545226	--T	0	-G-	0	-GT	0	A--	0	A-T	0	AG-	0	0	0	FALSE	0	0	FALSE
9004SDM	9004SDM	start240227	3BNC-1-to-10_A3-240402	S	0.454774	144	142	-	0.545226	AGC	0.454774	---	0.545226	--C	0	-G-	0	-GC	0	A--	0	A-C	0	AG-	0	0	0	FALSE	0	0	FALSE
9004SDM	9004SDM	start240227	3BNC-1-to-10_A3-240402	H	0.454774	145	143	-	0.545226	CAT	0.454774	---	0.545226	--T	0	-A-	0	-AT	0	C--	0	C-T	0	CA-	0	0	0	FALSE	0	0	FALSE
9004SDM	9004SDM	start240227	3BNC-1-to-10_A3-240402	N	0.454774	146	143	-	0.545226	AAT	0.454774	---	0.545226	--T	0	-A-	0	-AT	0	A--	0	A-T	0	AA-	0	1.11022e-15	1.77636e-14	FALSE	0	0	FALSE
9004SDM	9004SDM	start240227	3BNC-1-to-10_A3-240402	V	0.454774	147	143	-	0.545226	GTC	0.454774	---	0	--C	0.545226	-T-	0	-TC	0	G--	0	G-C	0	GT-	0	1.66533e-15	2.66454e-14	FALSE	0	0	FALSE
9004SDM	9004SDM	start240227	3BNC-1-to-10_A3-240402	V	0	186	181	E	1	GTA	0	GAA	1	GAG	0		0		0		0		0		0	0.569251	7.96952	FALSE	0.000237388	0.00332343	FALSE
9004SDM	9004SDM	start240227	3BNC-1-to-10_A3-240402	T	0	367	364	S	0.998384	ACA	0	TCT	0	TCC	0	TCA	0.995153	TCG	0.00323102	AGT	0	AGC	0		0	0	0	FALSE	0	0	FALSE
9004SDM	9004SDM	start240227	3BNC-1-to-10_A3-240402	G	0	455	457	D	0.991119	GGT	0	GAT	0.991119	GAC	0		0		0		0		0		0	3.4431	24.1017	TRUE	1.28236	8.97654	TRUE
9004SDM	9004SDM	start240227	3BNC-1-to-10_A3-240402	A	0	556	557	T	0.995058	GCT	0	ACT	0.995058	ACC	0	ACA	0	ACG	0		0		0		0	0.262209	4.19534	FALSE	4.26117e-07	6.81787e-06	FALSE
9004SDM	9004SDM	start240227	3BNC-1-to-10_B6-240402	S	0.410334	130	131	-	0.589666	AGC	0.410334	---	0	--C	0	-G-	0	-GC	0	A--	0	A-C	0	AG-	0.589666	8.2288e-08	1.31661e-06	FALSE	0	0	FALSE
9004SDM	9004SDM	start240227	3BNC-1-to-10_B6-240402	Q	0.410334	131	132	-	0.589666	CAG	0.410334	---	0.589666	--G	0	-A-	0	-AG	0	C--	0	C-G	0	CA-	0	9.80648e-08	1.56904e-06	FALSE	0	0	FALSE
9004SDM	9004SDM	start240227	3BNC-1-to-10_B6-240402	Y	0.410334	132	133	-	0.589666	TAT	0.410334	---	0.589666	--T	0	-A-	0	-AT	0	T--	0	T-T	0	TA-	0	9.65894e-14	1.64202e-12	FALSE	0	0	FALSE
9004SDM	9004SDM	start240227	3BNC-1-to-10_B6-240402	V	0.410334	133	134	-	0.589666	GTC	0.410334	---	0.589666	--C	0	-T-	0	-TC	0	G--	0	G-C	0	GT-	0	8.20455e-14	1.39477e-12	FALSE	0	0	FALSE
9004SDM	9004SDM	start240227	3BNC-1-to-10_B6-240402	S	0.410334	134	135	-	0.589666	AGT	0.410334	---	0.589666	--T	0	-G-	0	-GT	0	A--	0	A-T	0	AG-	0	8.20455e-14	1.39477e-12	FALSE	0	0	FALSE
9004SDM	9004SDM	start240227	3BNC-1-to-10_B6-240402	S	0.410334	135	136	-	0.589666	AGC	0.410334	---	0.589666	--C	0	-G-	0	-GC	0	A--	0	A-C	0	AG-	0	5.18474e-14	8.81406e-13	FALSE	0	0	FALSE
9004SDM	9004SDM	start240227	3BNC-1-to-10_B6-240402	H	0.410334	136	137	-	0.589666	CAT	0.410334	---	0.589666	--T	0	-A-	0	-AT	0	C--	0	C-T	0	CA-	0	5.18474e-14	8.81406e-13	FALSE	0	0	FALSE
9004SDM	9004SDM	start240227	3BNC-1-to-10_B6-240402	V	0.410334	137	138	-	0.589666	GTC	0.410334	---	0.589666	--C	0	-T-	0	-TC	0	G--	0	G-C	0	GT-	0	5.18474e-14	8.81406e-13	FALSE	0	0	FALSE
9004SDM	9004SDM	start240227	3BNC-1-to-10_B6-240402	N	0.410334	138	139	-	0.589666	AAT	0.410334	---	0.589666	--T	0	-A-	0	-AT	0	A--	0	A-T	0	AA-	0	5.18474e-14	8.81406e-13	FALSE	0	0	FALSE
9004SDM	9004SDM	start240227	3BNC-1-to-10_B6-240402	N	0.410334	139	139	-	0.589666	AAC	0.410334	---	0.589666	--C	0	-A-	0	-AC	0	A--	0	A-C	0	AA-	0	4.51861e-14	7.68163e-13	FALSE	0	0	FALSE
9004SDM	9004SDM	start240227	3BNC-1-to-10_B6-240402	H	0.410334	140	140	-	0.589666	CAT	0.410334	---	0.589666	--T	0	-A-	0	-AT	0	C--	0	C-T	0	CA-	0	4.19664e-14	7.13429e-13	FALSE	0	0	FALSE
9004SDM	9004SDM	start240227	3BNC-1-to-10_B6-240402	N	0.410334	141	140	-	0.589666	AAT	0.410334	---	0.589666	--T	0	-A-	0	-AT	0	A--	0	A-T	0	AA-	0	3.61933e-14	6.15286e-13	FALSE	0	0	FALSE
9004SDM	9004SDM	start240227	3BNC-1-to-10_B6-240402	N	0.410334	142	140	-	0.589666	AAC	0.410334	---	0.589666	--C	0	-A-	0	-AC	0	A--	0	A-C	0	AA-	0	0	0	FALSE	0	0	FALSE
9004SDM	9004SDM	start240227	3BNC-1-to-10_B6-240402	S	0.410334	143	141	-	0.589666	AGT	0.410334	---	0.589666	--T	0	-G-	0	-GT	0	A--	0	A-T	0	AG-	0	0	0	FALSE	0	0	FALSE
9004SDM	9004SDM	start240227	3BNC-1-to-10_B6-240402	S	0.410334	144	142	-	0.589666	AGC	0.410334	---	0.589666	--C	0	-G-	0	-GC	0	A--	0	A-C	0	AG-	0	0	0	FALSE	0	0	FALSE
9004SDM	9004SDM	start240227	3BNC-1-to-10_B6-240402	H	0.410334	145	143	-	0.589666	CAT	0.410334	---	0.589666	--T	0	-A-	0	-AT	0	C--	0	C-T	0	CA-	0	0	0	FALSE	0	0	FALSE
9004SDM	9004SDM	start240227	3BNC-1-to-10_B6-240402	N	0.410334	146	143	-	0.589666	AAT	0.410334	---	0.589666	--T	0	-A-	0	-AT	0	A--	0	A-T	0	AA-	0	1.11022e-15	1.77636e-14	FALSE	0	0	FALSE
9004SDM	9004SDM	start240227	3BNC-1-to-10_B6-240402	V	0.410334	147	143	-	0.589666	GTC	0.410334	---	0	--C	0.589666	-T-	0	-TC	0	G--	0	G-C	0	GT-	0	1.66533e-15	2.66454e-14	FALSE	0	0	FALSE
9004SDM	9004SDM	start240227	3BNC-1-to-10_B6-240402	T	0	367	364	S	0.997983	ACA	0	TCT	0	TCC	0	TCA	0.997983	TCG	0	AGT	0	AGC	0		0	0	0	FALSE	0	0	FALSE
9004SDM	9004SDM	start240227	3BNC-1-to-10_B6-240402	K	0	565	566	S	1	AAA	0	TCT	0	TCC	0	TCA	0	TCG	0	AGT	0.00682594	AGC	0.993174		0	5.54837	11.0967	TRUE	3.26328	6.52656	TRUE
9004SDM	9004SDM	start240227	3BNC-1-to-10_B6-240402	L	0.000688231	659	660	S	0.993118	TTG	0.000688231	TCT	0	TCC	0	TCA	0.00757054	TCG	0.985547	AGT	0	AGC	0		0	2.30062	4.60124	FALSE	0.427583	0.855166	FALSE
9004SDM	9004SDM	start240227	3BNC-1-to-10_B6-240402	I	0.901677	686	687	V	0.097561	ATA	0.901677	GTT	0	GTC	0	GTA	0.097561	GTG	0		0		0		0	0	0	FALSE	0	0	FALSE
9004SDM	9004SDM	start240227	3BNC-1-to-10_B6-240402	N	0.94	814	808	I	0.0587879	AAT	0.94	ATA	0	ATT	0.0587879	ATC	0		0		0		0		0	0	0	FALSE	0	0	FALSE
9004SDM	9004SDM	start240227	3BNC-1-to-10_B8-240409	R	0.751269	170	165	K	0.248731	AGG	0.751269	AAA	0	AAG	0.248731		0		0		0		0		0	0	0	FALSE	0	0	FALSE
9004SDM	9004SDM	start240227	3BNC-1-to-10_B8-240409	A	0	324	321	D	0.984536	GCT	0	GAT	0.984536	GAC	0		0		0		0		0		0	0.632493	3.16246	FALSE	0.000512126	0.00256063	FALSE
9004SDM	9004SDM	start240227	3BNC-1-to-10_B8-240409	T	0	367	364	S	1	ACA	0	TCT	0	TCC	0	TCA	0.995192	TCG	0.00480769	AGT	0	AGC	0		0	0	0	FALSE	0	0	FALSE
9004SDM	9004SDM	start240227	3BNC-1-to-10_B8-240409	S	0.08418	457	459	-	0.91582	AGT	0.08418	---	0.877358	--T	0	-G-	0	-GT	0	A--	0.038462	A-T	0	AG-	0	5.54837	38.8386	TRUE	3.26328	22.843	TRUE
9004SDM	9004SDM	start240227	3BNC-1-to-10_B8-240409	N	0	458	460	-	1	AAT	0	---	0.96582	--T	0	-A-	0	-AT	0	A--	0	A-T	0	AA-	0.03418	5.54837	38.8386	TRUE	3.26328	22.843	TRUE
9004SDM	9004SDM	start240227	3BNC-1-to-10_B8-240409	S	0	459	461	-	1	AGC	0	---	1	--C	0	-G-	0	-GC	0	A--	0	A-C	0	AG-	0	5.54837	33.2902	FALSE	3.26328	19.5797	FALSE
9004SDM	9004SDM	start240227	3BNC-1-to-10_B8-240409	S	0	460	461	-	1	AGT	0	---	1	--T	0	-G-	0	-GT	0	A--	0	A-T	0	AG-	0	5.54837	22.1935	FALSE	3.26328	13.0531	FALSE
9004SDM	9004SDM	start240227	3BNC-1-to-10_B8-240409	S	0.244871	461	462	-	0.755129	AGT	0.244871	---	0.05	--T	0.666667	-G-	0	-GT	0.038462	A--	0	A-T	0	AG-	0	5.54837	11.0967	FALSE	3.26328	6.52656	FALSE
9004SDM	9004SDM	start240227	3BNC-1-to-10_B8-240409	T	0.730964	536	537	S	0.269036	ACG	0.730964	TCT	0	TCC	0	TCA	0	TCG	0.269036	AGT	0	AGC	0		0	4.27546	4.27546	FALSE	2.03508	2.03508	FALSE
9004SDM	9004SDM	start240227	3BNC-1-to-10_C10-240402	S	0.40617	130	131	-	0.59383	AGC	0.40617	---	0	--C	0	-G-	0	-GC	0	A--	0	A-C	0	AG-	0.59383	8.2288e-08	1.31661e-06	FALSE	0	0	FALSE
9004SDM	9004SDM	start240227	3BNC-1-to-10_C10-240402	Q	0.40617	131	132	-	0.59383	CAG	0.40617	---	0.59383	--G	0	-A-	0	-AG	0	C--	0	C-G	0	CA-	0	9.80648e-08	1.56904e-06	FALSE	0	0	FALSE
9004SDM	9004SDM	start240227	3BNC-1-to-10_C10-240402	Y	0.40617	132	133	-	0.59383	TAT	0.40617	---	0.59383	--T	0	-A-	0	-AT	0	T--	0	T-T	0	TA-	0	9.65894e-14	1.64202e-12	FALSE	0	0	FALSE
9004SDM	9004SDM	start240227	3BNC-1-to-10_C10-240402	V	0.40617	133	134	-	0.59383	GTC	0.40617	---	0.59383	--C	0	-T-	0	-TC	0	G--	0	G-C	0	GT-	0	8.20455e-14	1.39477e-12	FALSE	0	0	FALSE
9004SDM	9004SDM	start240227	3BNC-1-to-10_C10-240402	S	0.40617	134	135	-	0.59383	AGT	0.40617	---	0.59383	--T	0	-G-	0	-GT	0	A--	0	A-T	0	AG-	0	8.20455e-14	1.39477e-12	FALSE	0	0	FALSE
9004SDM	9004SDM	start240227	3BNC-1-to-10_C10-240402	S	0.40617	135	136	-	0.59383	AGC	0.40617	---	0.59383	--C	0	-G-	0	-GC	0	A--	0	A-C	0	AG-	0	5.18474e-14	8.81406e-13	FALSE	0	0	FALSE
9004SDM	9004SDM	start240227	3BNC-1-to-10_C10-240402	H	0.40617	136	137	-	0.59383	CAT	0.40617	---	0.59383	--T	0	-A-	0	-AT	0	C--	0	C-T	0	CA-	0	5.18474e-14	8.81406e-13	FALSE	0	0	FALSE
9004SDM	9004SDM	start240227	3BNC-1-to-10_C10-240402	V	0.40617	137	138	-	0.59383	GTC	0.40617	---	0.59383	--C	0	-T-	0	-TC	0	G--	0	G-C	0	GT-	0	5.18474e-14	8.81406e-13	FALSE	0	0	FALSE
9004SDM	9004SDM	start240227	3BNC-1-to-10_C10-240402	N	0.40617	138	139	-	0.59383	AAT	0.40617	---	0.59383	--T	0	-A-	0	-AT	0	A--	0	A-T	0	AA-	0	5.18474e-14	8.81406e-13	FALSE	0	0	FALSE
9004SDM	9004SDM	start240227	3BNC-1-to-10_C10-240402	N	0.40617	139	139	-	0.59383	AAC	0.40617	---	0.59383	--C	0	-A-	0	-AC	0	A--	0	A-C	0	AA-	0	4.51861e-14	7.68163e-13	FALSE	0	0	FALSE
9004SDM	9004SDM	start240227	3BNC-1-to-10_C10-240402	H	0.40617	140	140	-	0.59383	CAT	0.40617	---	0.59383	--T	0	-A-	0	-AT	0	C--	0	C-T	0	CA-	0	4.19664e-14	7.13429e-13	FALSE	0	0	FALSE
9004SDM	9004SDM	start240227	3BNC-1-to-10_C10-240402	N	0.40617	141	140	-	0.59383	AAT	0.40617	---	0.59383	--T	0	-A-	0	-AT	0	A--	0	A-T	0	AA-	0	3.61933e-14	6.15286e-13	FALSE	0	0	FALSE
9004SDM	9004SDM	start240227	3BNC-1-to-10_C10-240402	N	0.40617	142	140	-	0.59383	AAC	0.40617	---	0.59383	--C	0	-A-	0	-AC	0	A--	0	A-C	0	AA-	0	0	0	FALSE	0	0	FALSE
9004SDM	9004SDM	start240227	3BNC-1-to-10_C10-240402	S	0.40617	143	141	-	0.59383	AGT	0.40617	---	0.59383	--T	0	-G-	0	-GT	0	A--	0	A-T	0	AG-	0	0	0	FALSE	0	0	FALSE
9004SDM	9004SDM	start240227	3BNC-1-to-10_C10-240402	S	0.40617	144	142	-	0.59383	AGC	0.40617	---	0.59383	--C	0	-G-	0	-GC	0	A--	0	A-C	0	AG-	0	0	0	FALSE	0	0	FALSE
9004SDM	9004SDM	start240227	3BNC-1-to-10_C10-240402	H	0.40617	145	143	-	0.59383	CAT	0.40617	---	0.59383	--T	0	-A-	0	-AT	0	C--	0	C-T	0	CA-	0	0	0	FALSE	0	0	FALSE
9004SDM	9004SDM	start240227	3BNC-1-to-10_C10-240402	N	0.40617	146	143	-	0.59383	AAT	0.40617	---	0.59383	--T	0	-A-	0	-AT	0	A--	0	A-T	0	AA-	0	1.11022e-15	1.77636e-14	FALSE	0	0	FALSE
9004SDM	9004SDM	start240227	3BNC-1-to-10_C10-240402	V	0.40617	147	143	-	0.59383	GTC	0.40617	---	0	--C	0.59383	-T-	0	-TC	0	G--	0	G-C	0	GT-	0	1.66533e-15	2.66454e-14	FALSE	0	0	FALSE
9004SDM	9004SDM	start240227	3BNC-1-to-10_C10-240402	A	0.000905797	324	321	D	0.978261	GCT	0.000905797	GAT	0.978261	GAC	0		0		0		0		0		0	0.632493	3.16246	FALSE	0.000512126	0.00256063	TRUE
9004SDM	9004SDM	start240227	3BNC-1-to-10_C10-240402	T	0	367	364	S	0.999159	ACA	0	TCT	0	TCC	0	TCA	0.999159	TCG	0	AGT	0	AGC	0		0	0	0	FALSE	0	0	FALSE
9004SDM	9004SDM	start240227	3BNC-1-to-10_C10-240402	S	0.786371	457	459	-	0.212843	AGT	0.786371	---	0.212843	--T	0	-G-	0	-GT	0	A--	0	A-T	0	AG-	0	0	38.8386	FALSE	0	22.843	FALSE
9004SDM	9004SDM	start240227	3BNC-1-to-10_C10-240402	N	0.784697	458	460	-	0.212843	AAT	0.784697	---	0.212843	--T	0	-A-	0	-AT	0	A--	0	A-T	0	AA-	0	0	38.8386	FALSE	0	22.843	FALSE
9004SDM	9004SDM	start240227	3BNC-1-to-10_C10-240402	S	0.786297	459	461	-	0.212843	AGC	0.786297	---	0.212843	--C	0	-G-	0	-GC	0	A--	0	A-C	0	AG-	0	0	33.2902	FALSE	0	19.5797	FALSE
9004SDM	9004SDM	start240227	3BNC-1-to-10_C10-240402	A	0	556	557	T	0.999159	GCT	0	ACT	0.998318	ACC	0.000841043	ACA	0	ACG	0		0		0		0	0.262209	4.19534	TRUE	4.26117e-07	6.81787e-06	FALSE
9004SDM	9004SDM	start240227	3BNC-1-to-10_C10-240402	G	0.920354	642	643	S	0.0776794	GGT	0.920354	TCT	0	TCC	0	TCA	0	TCG	0	AGT	0.0776794	AGC	0		0	0	0	FALSE	0	0	FALSE
9004SDM	9004SDM	start240227	3BNC-1-to-10_C12-240402	S	0.470642	130	131	-	0.529358	AGC	0.470642	---	0	--C	0	-G-	0	-GC	0	A--	0	A-C	0	AG-	0.529358	8.2288e-08	1.31661e-06	FALSE	0	0	FALSE
9004SDM	9004SDM	start240227	3BNC-1-to-10_C12-240402	Q	0.415086	131	132	-	0.584914	CAG	0.415086	---	0.584914	--G	0	-A-	0	-AG	0	C--	0	C-G	0	CA-	0	9.80648e-08	1.56904e-06	FALSE	0	0	FALSE
9004SDM	9004SDM	start240227	3BNC-1-to-10_C12-240402	Y	0.415086	132	133	-	0.584914	TAT	0.415086	---	0.584914	--T	0	-A-	0	-AT	0	T--	0	T-T	0	TA-	0	9.65894e-14	1.64202e-12	FALSE	0	0	FALSE
9004SDM	9004SDM	start240227	3BNC-1-to-10_C12-240402	V	0.415086	133	134	-	0.584914	GTC	0.415086	---	0.584914	--C	0	-T-	0	-TC	0	G--	0	G-C	0	GT-	0	8.20455e-14	1.39477e-12	FALSE	0	0	FALSE
9004SDM	9004SDM	start240227	3BNC-1-to-10_C12-240402	S	0.415086	134	135	-	0.584914	AGT	0.415086	---	0.584914	--T	0	-G-	0	-GT	0	A--	0	A-T	0	AG-	0	8.20455e-14	1.39477e-12	FALSE	0	0	FALSE
9004SDM	9004SDM	start240227	3BNC-1-to-10_C12-240402	S	0.415086	135	136	-	0.584914	AGC	0.415086	---	0.584914	--C	0	-G-	0	-GC	0	A--	0	A-C	0	AG-	0	5.18474e-14	8.81406e-13	FALSE	0	0	FALSE
9004SDM	9004SDM	start240227	3BNC-1-to-10_C12-240402	H	0.415086	136	137	-	0.584914	CAT	0.415086	---	0.584914	--T	0	-A-	0	-AT	0	C--	0	C-T	0	CA-	0	5.18474e-14	8.81406e-13	FALSE	0	0	FALSE
9004SDM	9004SDM	start240227	3BNC-1-to-10_C12-240402	V	0.415086	137	138	-	0.584914	GTC	0.415086	---	0.584914	--C	0	-T-	0	-TC	0	G--	0	G-C	0	GT-	0	5.18474e-14	8.81406e-13	FALSE	0	0	FALSE
9004SDM	9004SDM	start240227	3BNC-1-to-10_C12-240402	N	0.415086	138	139	-	0.584914	AAT	0.415086	---	0.584914	--T	0	-A-	0	-AT	0	A--	0	A-T	0	AA-	0	5.18474e-14	8.81406e-13	FALSE	0	0	FALSE
9004SDM	9004SDM	start240227	3BNC-1-to-10_C12-240402	N	0.415086	139	139	-	0.584914	AAC	0.415086	---	0.584914	--C	0	-A-	0	-AC	0	A--	0	A-C	0	AA-	0	4.51861e-14	7.68163e-13	FALSE	0	0	FALSE
9004SDM	9004SDM	start240227	3BNC-1-to-10_C12-240402	H	0.415086	140	140	-	0.584914	CAT	0.415086	---	0.584914	--T	0	-A-	0	-AT	0	C--	0	C-T	0	CA-	0	4.19664e-14	7.13429e-13	FALSE	0	0	FALSE
9004SDM	9004SDM	start240227	3BNC-1-to-10_C12-240402	N	0.415086	141	140	-	0.584914	AAT	0.415086	---	0.584914	--T	0	-A-	0	-AT	0	A--	0	A-T	0	AA-	0	3.61933e-14	6.15286e-13	FALSE	0	0	FALSE
9004SDM	9004SDM	start240227	3BNC-1-to-10_C12-240402	N	0.415086	142	140	-	0.584914	AAC	0.415086	---	0.584914	--C	0	-A-	0	-AC	0	A--	0	A-C	0	AA-	0	0	0	FALSE	0	0	FALSE
9004SDM	9004SDM	start240227	3BNC-1-to-10_C12-240402	S	0.415086	143	141	-	0.584914	AGT	0.415086	---	0.584914	--T	0	-G-	0	-GT	0	A--	0	A-T	0	AG-	0	0	0	FALSE	0	0	FALSE
9004SDM	9004SDM	start240227	3BNC-1-to-10_C12-240402	S	0.415086	144	142	-	0.584914	AGC	0.415086	---	0.584914	--C	0	-G-	0	-GC	0	A--	0	A-C	0	AG-	0	0	0	FALSE	0	0	FALSE
9004SDM	9004SDM	start240227	3BNC-1-to-10_C12-240402	H	0.415086	145	143	-	0.584914	CAT	0.415086	---	0.584914	--T	0	-A-	0	-AT	0	C--	0	C-T	0	CA-	0	0	0	FALSE	0	0	FALSE
9004SDM	9004SDM	start240227	3BNC-1-to-10_C12-240402	N	0.415086	146	143	-	0.584914	AAT	0.415086	---	0.584914	--T	0	-A-	0	-AT	0	A--	0	A-T	0	AA-	0	1.11022e-15	1.77636e-14	FALSE	0	0	FALSE
9004SDM	9004SDM	start240227	3BNC-1-to-10_C12-240402	V	0.415086	147	143	-	0.584914	GTC	0.415086	---	0.055556	--C	0.529358	-T-	0	-TC	0	G--	0	G-C	0	GT-	0	1.66533e-15	2.66454e-14	FALSE	0	0	FALSE
9004SDM	9004SDM	start240227	3BNC-1-to-10_C12-240402	D	0.794967	157	152	N	0.204293	GAC	0.794226	AAT	0	AAC	0.204293		0		0		0		0		0	0	0	FALSE	0	0	FALSE
9004SDM	9004SDM	start240227	3BNC-1-to-10_C12-240402	A	0.932806	285	280	V	0.0647233	GCC	0.927866	GTT	0	GTC	0.0647233	GTA	0	GTG	0		0		0		0	0	0	FALSE	0	0	FALSE
9004SDM	9004SDM	start240227	3BNC-1-to-10_C12-240402	A	0	324	321	D	0.988606	GCT	0	GAT	0.988606	GAC	0		0		0		0		0		0	0.632493	3.16246	FALSE	0.000512126	0.00256063	FALSE
9004SDM	9004SDM	start240227	3BNC-1-to-10_C12-240402	T	0.00113058	367	364	S	0.996043	ACA	0.00113058	TCT	0.000565291	TCC	0	TCA	0.994912	TCG	0.000565291	AGT	0	AGC	0		0	0	0	FALSE	0	0	FALSE
9004SDM	9004SDM	start240227	3BNC-1-to-10_C12-240402	G	0	456	458	-	1	GGG	0	---	0.013508	--G	0	-G-	0	-GG	0	G--	0.986492	G-G	0	GG-	0	5.54837	16.6451	FALSE	3.26328	9.78984	FALSE
9004SDM	9004SDM	start240227	3BNC-1-to-10_C12-240402	S	0	457	459	-	1	AGT	0	---	1	--T	0	-G-	0	-GT	0	A--	0	A-T	0	AG-	0	5.54837	38.8386	TRUE	3.26328	22.843	TRUE
9004SDM	9004SDM	start240227	3BNC-1-to-10_C12-240402	N	0	458	460	-	1	AAT	0	---	0	--T	0.1	-A-	0	-AT	0.9	A--	0	A-T	0	AA-	0	5.54837	38.8386	TRUE	3.26328	22.843	TRUE
9004SDM	9004SDM	start240227	3BNC-1-to-10_C3-240402	S	0	27	28	K	0.997666	AGT	0	AAA	0.00350058	AAG	0.994166		0		0		0		0		0	5.54837	5.54837	FALSE	3.26328	3.26328	FALSE
9004SDM	9004SDM	start240227	3BNC-1-to-10_C3-240402	Y	0.38961	132	133	-	0.61039	TAT	0.38961	---	0.61039	--T	0	-A-	0	-AT	0	T--	0	T-T	0	TA-	0	9.65894e-14	1.64202e-12	FALSE	0	0	FALSE
9004SDM	9004SDM	start240227	3BNC-1-to-10_C3-240402	V	0.38961	133	134	-	0.61039	GTC	0.38961	---	0.61039	--C	0	-T-	0	-TC	0	G--	0	G-C	0	GT-	0	8.20455e-14	1.39477e-12	FALSE	0	0	FALSE
9004SDM	9004SDM	start240227	3BNC-1-to-10_C3-240402	S	0.38961	134	135	-	0.61039	AGT	0.38961	---	0.61039	--T	0	-G-	0	-GT	0	A--	0	A-T	0	AG-	0	8.20455e-14	1.39477e-12	FALSE	0	0	FALSE
9004SDM	9004SDM	start240227	3BNC-1-to-10_C3-240402	S	0.38961	135	136	-	0.61039	AGC	0.38961	---	0.61039	--C	0	-G-	0	-GC	0	A--	0	A-C	0	AG-	0	5.18474e-14	8.81406e-13	FALSE	0	0	FALSE
9004SDM	9004SDM	start240227	3BNC-1-to-10_C3-240402	H	0.38961	136	137	-	0.61039	CAT	0.38961	---	0.61039	--T	0	-A-	0	-AT	0	C--	0	C-T	0	CA-	0	5.18474e-14	8.81406e-13	FALSE	0	0	FALSE
9004SDM	9004SDM	start240227	3BNC-1-to-10_C3-240402	V	0.38961	137	138	-	0.61039	GTC	0.38961	---	0.61039	--C	0	-T-	0	-TC	0	G--	0	G-C	0	GT-	0	5.18474e-14	8.81406e-13	FALSE	0	0	FALSE
9004SDM	9004SDM	start240227	3BNC-1-to-10_C3-240402	N	0.38961	138	139	-	0.61039	AAT	0.38961	---	0.61039	--T	0	-A-	0	-AT	0	A--	0	A-T	0	AA-	0	5.18474e-14	8.81406e-13	FALSE	0	0	FALSE
9004SDM	9004SDM	start240227	3BNC-1-to-10_C3-240402	N	0.38961	139	139	-	0.61039	AAC	0.38961	---	0.61039	--C	0	-A-	0	-AC	0	A--	0	A-C	0	AA-	0	4.51861e-14	7.68163e-13	FALSE	0	0	FALSE
9004SDM	9004SDM	start240227	3BNC-1-to-10_C3-240402	H	0.38961	140	140	-	0.61039	CAT	0.38961	---	0.61039	--T	0	-A-	0	-AT	0	C--	0	C-T	0	CA-	0	4.19664e-14	7.13429e-13	FALSE	0	0	FALSE
9004SDM	9004SDM	start240227	3BNC-1-to-10_C3-240402	N	0.38961	141	140	-	0.61039	AAT	0.38961	---	0.61039	--T	0	-A-	0	-AT	0	A--	0	A-T	0	AA-	0	3.61933e-14	6.15286e-13	FALSE	0	0	FALSE
9004SDM	9004SDM	start240227	3BNC-1-to-10_C3-240402	N	0.38961	142	140	-	0.61039	AAC	0.38961	---	0.61039	--C	0	-A-	0	-AC	0	A--	0	A-C	0	AA-	0	0	0	FALSE	0	0	FALSE
9004SDM	9004SDM	start240227	3BNC-1-to-10_C3-240402	S	0.38961	143	141	-	0.61039	AGT	0.38961	---	0.61039	--T	0	-G-	0	-GT	0	A--	0	A-T	0	AG-	0	0	0	FALSE	0	0	FALSE
9004SDM	9004SDM	start240227	3BNC-1-to-10_C3-240402	S	0.38961	144	142	-	0.61039	AGC	0.38961	---	0.61039	--C	0	-G-	0	-GC	0	A--	0	A-C	0	AG-	0	0	0	FALSE	0	0	FALSE
9004SDM	9004SDM	start240227	3BNC-1-to-10_C3-240402	H	0.38961	145	143	-	0.61039	CAT	0.38961	---	0.61039	--T	0	-A-	0	-AT	0	C--	0	C-T	0	CA-	0	0	0	FALSE	0	0	FALSE
9004SDM	9004SDM	start240227	3BNC-1-to-10_C3-240402	T	0	367	364	S	0.996368	ACA	0	TCT	0	TCC	0	TCA	0.996368	TCG	0	AGT	0	AGC	0		0	0	0	FALSE	0	0	FALSE
9004SDM	9004SDM	start240227	3BNC-1-to-10_C3-240402	K	0	565	566	S	0.996992	AAA	0	TCT	0	TCC	0	TCA	0	TCG	0	AGT	0.00150376	AGC	0.995489		0	5.54837	11.0967	TRUE	3.26328	6.52656	TRUE
9004SDM	9004SDM	start240227	3BNC-1-to-10_C3-240402	L	0	659	660	S	0.995979	TTG	0	TCT	0	TCC	0	TCA	0	TCG	0.995979	AGT	0	AGC	0		0	2.30062	4.60124	FALSE	0.427583	0.855166	FALSE
9004SDM	9004SDM	start240227	3BNC-1-to-10_C3-240402	G	0.301426	729	730	R	0.694501	GGA	0.301426	CGT	0	CGC	0	CGA	0	CGG	0	AGA	0.694501	AGG	0		0	0	0	FALSE	0	0	FALSE
9004SDM	9004SDM	start240227	3BNC-1-to-10_C3-240402	G	0.944506	829	823	E	0.0510544	GGG	0.944506	GAA	0	GAG	0.0510544		0		0		0		0		0	0	0	FALSE	0	0	FALSE
9004SDM	9004SDM	start240227	3BNC-1-to-10_D12-240326	S	0.374034	130	131	-	0.625966	AGC	0.374034	---	0	--C	0	-G-	0	-GC	0	A--	0	A-C	0	AG-	0.625966	8.2288e-08	1.31661e-06	FALSE	0	0	FALSE
9004SDM	9004SDM	start240227	3BNC-1-to-10_D12-240326	Q	0.374034	131	132	-	0.625966	CAG	0.374034	---	0.625966	--G	0	-A-	0	-AG	0	C--	0	C-G	0	CA-	0	9.80648e-08	1.56904e-06	FALSE	0	0	FALSE
9004SDM	9004SDM	start240227	3BNC-1-to-10_D12-240326	Y	0.374034	132	133	-	0.625966	TAT	0.374034	---	0.625966	--T	0	-A-	0	-AT	0	T--	0	T-T	0	TA-	0	9.65894e-14	1.64202e-12	FALSE	0	0	FALSE
9004SDM	9004SDM	start240227	3BNC-1-to-10_D12-240326	V	0.374034	133	134	-	0.625966	GTC	0.374034	---	0.625966	--C	0	-T-	0	-TC	0	G--	0	G-C	0	GT-	0	8.20455e-14	1.39477e-12	FALSE	0	0	FALSE
9004SDM	9004SDM	start240227	3BNC-1-to-10_D12-240326	S	0.374034	134	135	-	0.625966	AGT	0.374034	---	0.625966	--T	0	-G-	0	-GT	0	A--	0	A-T	0	AG-	0	8.20455e-14	1.39477e-12	FALSE	0	0	FALSE
9004SDM	9004SDM	start240227	3BNC-1-to-10_D12-240326	S	0.374034	135	136	-	0.625966	AGC	0.374034	---	0.625966	--C	0	-G-	0	-GC	0	A--	0	A-C	0	AG-	0	5.18474e-14	8.81406e-13	FALSE	0	0	FALSE
9004SDM	9004SDM	start240227	3BNC-1-to-10_D12-240326	H	0.374034	136	137	-	0.625966	CAT	0.374034	---	0.625966	--T	0	-A-	0	-AT	0	C--	0	C-T	0	CA-	0	5.18474e-14	8.81406e-13	FALSE	0	0	FALSE
9004SDM	9004SDM	start240227	3BNC-1-to-10_D12-240326	V	0.374034	137	138	-	0.625966	GTC	0.374034	---	0.625966	--C	0	-T-	0	-TC	0	G--	0	G-C	0	GT-	0	5.18474e-14	8.81406e-13	FALSE	0	0	FALSE
9004SDM	9004SDM	start240227	3BNC-1-to-10_D12-240326	N	0.374034	138	139	-	0.625966	AAT	0.374034	---	0.625966	--T	0	-A-	0	-AT	0	A--	0	A-T	0	AA-	0	5.18474e-14	8.81406e-13	FALSE	0	0	FALSE
9004SDM	9004SDM	start240227	3BNC-1-to-10_D12-240326	N	0.374034	139	139	-	0.625966	AAC	0.374034	---	0.625966	--C	0	-A-	0	-AC	0	A--	0	A-C	0	AA-	0	4.51861e-14	7.68163e-13	FALSE	0	0	FALSE
9004SDM	9004SDM	start240227	3BNC-1-to-10_D12-240326	H	0.374034	140	140	-	0.625966	CAT	0.374034	---	0.625966	--T	0	-A-	0	-AT	0	C--	0	C-T	0	CA-	0	4.19664e-14	7.13429e-13	FALSE	0	0	FALSE
9004SDM	9004SDM	start240227	3BNC-1-to-10_D12-240326	N	0.374034	141	140	-	0.625966	AAT	0.374034	---	0.625966	--T	0	-A-	0	-AT	0	A--	0	A-T	0	AA-	0	3.61933e-14	6.15286e-13	FALSE	0	0	FALSE
9004SDM	9004SDM	start240227	3BNC-1-to-10_D12-240326	N	0.374034	142	140	-	0.625966	AAC	0.374034	---	0.625966	--C	0	-A-	0	-AC	0	A--	0	A-C	0	AA-	0	0	0	FALSE	0	0	FALSE
9004SDM	9004SDM	start240227	3BNC-1-to-10_D12-240326	S	0.374034	143	141	-	0.625966	AGT	0.374034	---	0.625966	--T	0	-G-	0	-GT	0	A--	0	A-T	0	AG-	0	0	0	FALSE	0	0	FALSE
9004SDM	9004SDM	start240227	3BNC-1-to-10_D12-240326	S	0.374034	144	142	-	0.625966	AGC	0.374034	---	0.625966	--C	0	-G-	0	-GC	0	A--	0	A-C	0	AG-	0	0	0	FALSE	0	0	FALSE
9004SDM	9004SDM	start240227	3BNC-1-to-10_D12-240326	H	0.374034	145	143	-	0.625966	CAT	0.374034	---	0.625966	--T	0	-A-	0	-AT	0	C--	0	C-T	0	CA-	0	0	0	FALSE	0	0	FALSE
9004SDM	9004SDM	start240227	3BNC-1-to-10_D12-240326	N	0.374034	146	143	-	0.625966	AAT	0.374034	---	0.625966	--T	0	-A-	0	-AT	0	A--	0	A-T	0	AA-	0	1.11022e-15	1.77636e-14	FALSE	0	0	FALSE
9004SDM	9004SDM	start240227	3BNC-1-to-10_D12-240326	V	0.374034	147	143	-	0.625966	GTC	0.374034	---	0	--C	0.625966	-T-	0	-TC	0	G--	0	G-C	0	GT-	0	1.66533e-15	2.66454e-14	FALSE	0	0	FALSE
9004SDM	9004SDM	start240227	3BNC-1-to-10_D12-240326	V	0	186	181	E	0.996216	GTA	0	GAA	0.996216	GAG	0		0		0		0		0		0	0.569251	7.96952	TRUE	0.000237388	0.00332343	FALSE
9004SDM	9004SDM	start240227	3BNC-1-to-10_D12-240326	T	0	367	364	S	0.998053	ACA	0	TCT	0	TCC	0	TCA	0.998053	TCG	0	AGT	0	AGC	0		0	0	0	FALSE	0	0	FALSE
9004SDM	9004SDM	start240227	3BNC-1-to-10_D12-240326	G	0	455	457	C	0.996113	GGT	0	TGT	0.996113	TGC	0		0		0		0		0		0	3.2387	3.2387	FALSE	1.10954	1.10954	TRUE
9004SDM	9004SDM	start240227	3BNC-1-to-10_D12-240326	S	0.262326	460	461	N	0.736744	AGT	0.262326	AAT	0.736744	AAC	0		0		0		0		0		0	3.37282	3.37282	FALSE	1.22224	1.22224	TRUE
9004SDM	9004SDM	start240227	3BNC-1-to-10_D12-240326	A	0	556	557	T	1	GCT	0	ACT	1	ACC	0	ACA	0	ACG	0		0		0		0	0.262209	4.19534	FALSE	4.26117e-07	6.81787e-06	FALSE
9004SDM	9004SDM	start240227	3BNC-1-to-10_D9-240319	V	0.894452	19	20	I	0.105548	GTT	0.893099	ATA	0	ATT	0.105548	ATC	0		0		0		0		0	0	0	FALSE	0	0	FALSE
9004SDM	9004SDM	start240227	3BNC-1-to-10_D9-240319	S	0.00206612	156	151	N	0.997934	AGT	0.00206612	AAT	0.997934	AAC	0		0		0		0		0		0	2.6681	2.6681	FALSE	0.667868	0.667868	FALSE
9004SDM	9004SDM	start240227	3BNC-1-to-10_D9-240319	V	0	186	181	E	0.978884	GTA	0	GAA	0.978884	GAG	0		0		0		0		0		0	0.569251	7.96952	FALSE	0.000237388	0.00332343	FALSE
9004SDM	9004SDM	start240227	3BNC-1-to-10_D9-240319	T	0	367	364	S	1	ACA	0	TCT	0	TCC	0	TCA	1	TCG	0	AGT	0	AGC	0		0	0	0	FALSE	0	0	FALSE
9004SDM	9004SDM	start240227	3BNC-1-to-10_D9-240319	G	0.00735294	455	457	D	0.977941	GGT	0.00735294	GAT	0.977941	GAC	0		0		0		0		0		0	3.4431	24.1017	TRUE	1.28236	8.97654	TRUE
9004SDM	9004SDM	start240227	3BNC-1-to-10_D9-240319	A	0	556	557	T	0.998605	GCT	0	ACT	0.998605	ACC	0	ACA	0	ACG	0		0		0		0	0.262209	4.19534	FALSE	4.26117e-07	6.81787e-06	FALSE
9004SDM	9004SDM	start240227	3BNC-1-to-10_E10-240326	N	0.889568	146	143	S	0.0978525	AAT	0.889568	TCT	0	TCC	0	TCA	0	TCG	0	AGT	0.0978525	AGC	0		0	0	0	FALSE	0	0	FALSE
9004SDM	9004SDM	start240227	3BNC-1-to-10_E10-240326	V	0.0283019	186	181	E	0.968553	GTA	0.0283019	GAA	0.968553	GAG	0		0		0		0		0		0	0.569251	7.96952	TRUE	0.000237388	0.00332343	TRUE
9004SDM	9004SDM	start240227	3BNC-1-to-10_E10-240326	V	0.593145	274	269	I	0.406855	GTA	0.593145	ATA	0.406855	ATT	0	ATC	0		0		0		0		0	3.8646	3.8646	FALSE	1.65553	1.65553	TRUE
9004SDM	9004SDM	start240227	3BNC-1-to-10_E10-240326	A	0.130354	324	321	D	0.860335	GCT	0.130354	GAT	0.860335	GAC	0		0		0		0		0		0	0.632493	3.16246	FALSE	0.000512126	0.00256063	FALSE
9004SDM	9004SDM	start240227	3BNC-1-to-10_E10-240326	T	0	367	364	S	0.993139	ACA	0	TCT	0	TCC	0	TCA	0.993139	TCG	0	AGT	0	AGC	0		0	0	0	FALSE	0	0	FALSE
9004SDM	9004SDM	start240227	3BNC-1-to-10_E10-240326	A	0	556	557	T	0.998211	GCT	0	ACT	0.998211	ACC	0	ACA	0	ACG	0		0		0		0	0.262209	4.19534	FALSE	4.26117e-07	6.81787e-06	FALSE
9004SDM	9004SDM	start240227	3BNC-1-to-10_F6-240409	M	0.941653	18	19	R	0.0583468	ATG	0.941653	CGT	0	CGC	0	CGA	0	CGG	0	AGA	0	AGG	0.0583468		0	0	0	FALSE	0	0	FALSE
9004SDM	9004SDM	start240227	3BNC-1-to-10_F6-240409	C	0.686586	129	130	-	0.311346	TGT	0.684518	---	0	--T	0	-G-	0	-GT	0	T--	0.311346	T-T	0	TG-	0	0.246054	0.738161	FALSE	2.43754e-07	7.31263e-07	FALSE
9004SDM	9004SDM	start240227	3BNC-1-to-10_F6-240409	S	0.517339	130	131	-	0.482661	AGC	0.517339	---	0.311346	--C	0	-G-	0	-GC	0	A--	0	A-C	0	AG-	0.171315	8.2288e-08	1.31661e-06	FALSE	0	0	FALSE
9004SDM	9004SDM	start240227	3BNC-1-to-10_F6-240409	Q	0	131	132	H	0.517339	CAG	0	CAT	0.517339	CAC	0		0		0		0		0		0	0.377042	0.754083	FALSE	9.35089e-06	1.87018e-05	FALSE
9004SDM	9004SDM	start240227	3BNC-1-to-10_F6-240409	Q	0	131	132	-	0.482661	CAG	0	---	0.482661	--G	0	-A-	0	-AG	0	C--	0	C-G	0	CA-	0	9.80648e-08	1.56904e-06	FALSE	0	0	FALSE
9004SDM	9004SDM	start240227	3BNC-1-to-10_F6-240409	Y	0.517339	132	133	-	0.482661	TAT	0.517339	---	0.482661	--T	0	-A-	0	-AT	0	T--	0	T-T	0	TA-	0	9.65894e-14	1.64202e-12	FALSE	0	0	FALSE
9004SDM	9004SDM	start240227	3BNC-1-to-10_F6-240409	V	0.517339	133	134	-	0.482661	GTC	0.517339	---	0.482661	--C	0	-T-	0	-TC	0	G--	0	G-C	0	GT-	0	8.20455e-14	1.39477e-12	FALSE	0	0	FALSE
9004SDM	9004SDM	start240227	3BNC-1-to-10_F6-240409	S	0.517339	134	135	-	0.482661	AGT	0.517339	---	0.482661	--T	0	-G-	0	-GT	0	A--	0	A-T	0	AG-	0	8.20455e-14	1.39477e-12	FALSE	0	0	FALSE
9004SDM	9004SDM	start240227	3BNC-1-to-10_F6-240409	S	0.517339	135	136	-	0.482661	AGC	0.517339	---	0.482661	--C	0	-G-	0	-GC	0	A--	0	A-C	0	AG-	0	5.18474e-14	8.81406e-13	FALSE	0	0	FALSE
9004SDM	9004SDM	start240227	3BNC-1-to-10_F6-240409	H	0.517339	136	137	-	0.482661	CAT	0.517339	---	0.482661	--T	0	-A-	0	-AT	0	C--	0	C-T	0	CA-	0	5.18474e-14	8.81406e-13	FALSE	0	0	FALSE
9004SDM	9004SDM	start240227	3BNC-1-to-10_F6-240409	V	0.517339	137	138	-	0.482661	GTC	0.517339	---	0.482661	--C	0	-T-	0	-TC	0	G--	0	G-C	0	GT-	0	5.18474e-14	8.81406e-13	FALSE	0	0	FALSE
9004SDM	9004SDM	start240227	3BNC-1-to-10_F6-240409	N	0.517339	138	139	-	0.482661	AAT	0.517339	---	0.482661	--T	0	-A-	0	-AT	0	A--	0	A-T	0	AA-	0	5.18474e-14	8.81406e-13	FALSE	0	0	FALSE
9004SDM	9004SDM	start240227	3BNC-1-to-10_F6-240409	N	0.517339	139	139	-	0.482661	AAC	0.517339	---	0.482661	--C	0	-A-	0	-AC	0	A--	0	A-C	0	AA-	0	4.51861e-14	7.68163e-13	FALSE	0	0	FALSE
9004SDM	9004SDM	start240227	3BNC-1-to-10_F6-240409	H	0.517339	140	140	-	0.482661	CAT	0.517339	---	0.482661	--T	0	-A-	0	-AT	0	C--	0	C-T	0	CA-	0	4.19664e-14	7.13429e-13	FALSE	0	0	FALSE
9004SDM	9004SDM	start240227	3BNC-1-to-10_F6-240409	N	0.517339	141	140	-	0.482661	AAT	0.517339	---	0.482661	--T	0	-A-	0	-AT	0	A--	0	A-T	0	AA-	0	3.61933e-14	6.15286e-13	FALSE	0	0	FALSE
9004SDM	9004SDM	start240227	3BNC-1-to-10_F6-240409	N	0.517339	142	140	-	0.482661	AAC	0.517339	---	0.482661	--C	0	-A-	0	-AC	0	A--	0	A-C	0	AA-	0	0	0	FALSE	0	0	FALSE
9004SDM	9004SDM	start240227	3BNC-1-to-10_F6-240409	S	0.517339	143	141	-	0.482661	AGT	0.517339	---	0.482661	--T	0	-G-	0	-GT	0	A--	0	A-T	0	AG-	0	0	0	FALSE	0	0	FALSE
9004SDM	9004SDM	start240227	3BNC-1-to-10_F6-240409	S	0.517339	144	142	-	0.482661	AGC	0.517339	---	0.482661	--C	0	-G-	0	-GC	0	A--	0	A-C	0	AG-	0	0	0	FALSE	0	0	FALSE
9004SDM	9004SDM	start240227	3BNC-1-to-10_F6-240409	H	0.517339	145	143	-	0.482661	CAT	0.517339	---	0.482661	--T	0	-A-	0	-AT	0	C--	0	C-T	0	CA-	0	0	0	FALSE	0	0	FALSE
9004SDM	9004SDM	start240227	3BNC-1-to-10_F6-240409	N	0.517339	146	143	-	0.482661	AAT	0.517339	---	0.482661	--T	0	-A-	0	-AT	0	A--	0	A-T	0	AA-	0	1.11022e-15	1.77636e-14	FALSE	0	0	FALSE
9004SDM	9004SDM	start240227	3BNC-1-to-10_F6-240409	V	0.517339	147	143	-	0.482661	GTC	0.517339	---	0.311346	--C	0.171315	-T-	0	-TC	0	G--	0	G-C	0	GT-	0	1.66533e-15	2.66454e-14	FALSE	0	0	FALSE
9004SDM	9004SDM	start240227	3BNC-1-to-10_F6-240409	S	0.688654	148	143	-	0.311346	AGT	0.688654	---	0	--T	0	-G-	0	-GT	0.311346	A--	0	A-T	0	AG-	0	0.148117	0.740585	FALSE	2.44559e-09	1.2228e-08	FALSE
9004SDM	9004SDM	start240227	3BNC-1-to-10_F6-240409	S	0.798595	151	146	N	0.201405	AGT	0.798595	AAT	0.201405	AAC	0		0		0		0		0		0	0	0	FALSE	0	0	FALSE
9004SDM	9004SDM	start240227	3BNC-1-to-10_F6-240409	V	0.708633	186	181	E	0.289568	GTA	0.708633	GAA	0.289568	GAG	0		0		0		0		0		0	0.569251	7.96952	FALSE	0.000237388	0.00332343	FALSE
9004SDM	9004SDM	start240227	3BNC-1-to-10_F6-240409	T	0	367	364	S	1	ACA	0	TCT	0	TCC	0	TCA	0.998124	TCG	0.00187617	AGT	0	AGC	0		0	0	0	FALSE	0	0	FALSE
9004SDM	9004SDM	start240227	3BNC-1-to-10_F6-240409	S	0.09189	457	459	-	0.90811	AGT	0.09189	---	0.890566	--T	0	-G-	0	-GT	0	A--	0	A-T	0	AG-	0.017544	5.54837	38.8386	TRUE	3.26328	22.843	TRUE
9004SDM	9004SDM	start240227	3BNC-1-to-10_F6-240409	N	0.05189	458	460	-	0.94811	AAT	0.05189	---	0.94811	--T	0	-A-	0	-AT	0	A--	0	A-T	0	AA-	0	5.54837	38.8386	TRUE	3.26328	22.843	TRUE
9004SDM	9004SDM	start240227	3BNC-1-to-10_F6-240409	S	0.05189	459	461	-	0.94811	AGC	0.05189	---	0.94811	--C	0	-G-	0	-GC	0	A--	0	A-C	0	AG-	0	5.54837	33.2902	FALSE	3.26328	19.5797	FALSE
9004SDM	9004SDM	start240227	3BNC-1-to-10_F6-240409	S	0.05189	460	461	-	0.94811	AGT	0.05189	---	0.94811	--T	0	-G-	0	-GT	0	A--	0	A-T	0	AG-	0	5.54837	22.1935	FALSE	3.26328	13.0531	FALSE
9004SDM	9004SDM	start240227	3BNC-1-to-10_F6-240409	S	0.942456	461	462	-	0.057544	AGT	0.942456	---	0.04	--T	0.017544	-G-	0	-GT	0	A--	0	A-T	0	AG-	0	0	11.0967	FALSE	0	6.52656	FALSE
9004SDM	9004SDM	start240227	3BNC-1-to-10_F6-240409	A	0.00392927	556	557	T	0.996071	GCT	0.00392927	ACT	0.996071	ACC	0	ACA	0	ACG	0		0		0		0	0.262209	4.19534	FALSE	4.26117e-07	6.81787e-06	FALSE
9004SDM	9004SDM	start240227	3BNC-1-to-10_F6-240409	D	0.900935	672	673	N	0.0971963	GAC	0.900935	AAT	0	AAC	0.0971963		0		0		0		0		0	0	0	FALSE	0	0	FALSE
9004SDM	9004SDM	start240227	3BNC-1-to-10_F8-240402	S	0.5	130	131	-	0.5	AGC	0.5	---	0	--C	0	-G-	0	-GC	0	A--	0	A-C	0	AG-	0.5	8.2288e-08	1.31661e-06	FALSE	0	0	FALSE
9004SDM	9004SDM	start240227	3BNC-1-to-10_F8-240402	Q	0.5	131	132	-	0.5	CAG	0.5	---	0.5	--G	0	-A-	0	-AG	0	C--	0	C-G	0	CA-	0	9.80648e-08	1.56904e-06	FALSE	0	0	FALSE
9004SDM	9004SDM	start240227	3BNC-1-to-10_F8-240402	Y	0.5	132	133	-	0.5	TAT	0.5	---	0.5	--T	0	-A-	0	-AT	0	T--	0	T-T	0	TA-	0	9.65894e-14	1.64202e-12	FALSE	0	0	FALSE
9004SDM	9004SDM	start240227	3BNC-1-to-10_F8-240402	V	0.5	133	134	-	0.5	GTC	0.5	---	0.5	--C	0	-T-	0	-TC	0	G--	0	G-C	0	GT-	0	8.20455e-14	1.39477e-12	FALSE	0	0	FALSE
9004SDM	9004SDM	start240227	3BNC-1-to-10_F8-240402	S	0.5	134	135	-	0.5	AGT	0.5	---	0.5	--T	0	-G-	0	-GT	0	A--	0	A-T	0	AG-	0	8.20455e-14	1.39477e-12	FALSE	0	0	FALSE
9004SDM	9004SDM	start240227	3BNC-1-to-10_F8-240402	S	0.5	135	136	-	0.5	AGC	0.5	---	0.5	--C	0	-G-	0	-GC	0	A--	0	A-C	0	AG-	0	5.18474e-14	8.81406e-13	FALSE	0	0	FALSE
9004SDM	9004SDM	start240227	3BNC-1-to-10_F8-240402	H	0.5	136	137	-	0.5	CAT	0.5	---	0.5	--T	0	-A-	0	-AT	0	C--	0	C-T	0	CA-	0	5.18474e-14	8.81406e-13	FALSE	0	0	FALSE
9004SDM	9004SDM	start240227	3BNC-1-to-10_F8-240402	V	0.5	137	138	-	0.5	GTC	0.5	---	0.5	--C	0	-T-	0	-TC	0	G--	0	G-C	0	GT-	0	5.18474e-14	8.81406e-13	FALSE	0	0	FALSE
9004SDM	9004SDM	start240227	3BNC-1-to-10_F8-240402	N	0.5	138	139	-	0.5	AAT	0.5	---	0.5	--T	0	-A-	0	-AT	0	A--	0	A-T	0	AA-	0	5.18474e-14	8.81406e-13	FALSE	0	0	FALSE
9004SDM	9004SDM	start240227	3BNC-1-to-10_F8-240402	N	0.5	139	139	-	0.5	AAC	0.5	---	0.5	--C	0	-A-	0	-AC	0	A--	0	A-C	0	AA-	0	4.51861e-14	7.68163e-13	FALSE	0	0	FALSE
9004SDM	9004SDM	start240227	3BNC-1-to-10_F8-240402	H	0.5	140	140	-	0.5	CAT	0.5	---	0.5	--T	0	-A-	0	-AT	0	C--	0	C-T	0	CA-	0	4.19664e-14	7.13429e-13	FALSE	0	0	FALSE
9004SDM	9004SDM	start240227	3BNC-1-to-10_F8-240402	N	0.5	141	140	-	0.5	AAT	0.5	---	0.5	--T	0	-A-	0	-AT	0	A--	0	A-T	0	AA-	0	3.61933e-14	6.15286e-13	FALSE	0	0	FALSE
9004SDM	9004SDM	start240227	3BNC-1-to-10_F8-240402	N	0.5	142	140	-	0.5	AAC	0.5	---	0.5	--C	0	-A-	0	-AC	0	A--	0	A-C	0	AA-	0	0	0	FALSE	0	0	FALSE
9004SDM	9004SDM	start240227	3BNC-1-to-10_F8-240402	S	0.5	143	141	-	0.5	AGT	0.5	---	0.5	--T	0	-G-	0	-GT	0	A--	0	A-T	0	AG-	0	0	0	FALSE	0	0	FALSE
9004SDM	9004SDM	start240227	3BNC-1-to-10_F8-240402	S	0.5	144	142	-	0.5	AGC	0.5	---	0.5	--C	0	-G-	0	-GC	0	A--	0	A-C	0	AG-	0	0	0	FALSE	0	0	FALSE
9004SDM	9004SDM	start240227	3BNC-1-to-10_F8-240402	H	0.5	145	143	-	0.5	CAT	0.5	---	0.5	--T	0	-A-	0	-AT	0	C--	0	C-T	0	CA-	0	0	0	FALSE	0	0	FALSE
9004SDM	9004SDM	start240227	3BNC-1-to-10_F8-240402	N	0.5	146	143	-	0.5	AAT	0.5	---	0.5	--T	0	-A-	0	-AT	0	A--	0	A-T	0	AA-	0	1.11022e-15	1.77636e-14	FALSE	0	0	FALSE
9004SDM	9004SDM	start240227	3BNC-1-to-10_F8-240402	V	0.5	147	143	-	0.5	GTC	0.5	---	0	--C	0.5	-T-	0	-TC	0	G--	0	G-C	0	GT-	0	1.66533e-15	2.66454e-14	FALSE	0	0	FALSE
9004SDM	9004SDM	start240227	3BNC-1-to-10_F8-240402	E	0.916667	168	163	K	0.0833333	GAA	0.916667	AAA	0.0833333	AAG	0		0		0		0		0		0	0	0	FALSE	0	0	FALSE
9004SDM	9004SDM	start240227	3BNC-1-to-10_F8-240402	V	0	186	181	E	1	GTA	0	GAA	1	GAG	0		0		0		0		0		0	0.569251	7.96952	TRUE	0.000237388	0.00332343	FALSE
9004SDM	9004SDM	start240227	3BNC-1-to-10_F8-240402	N	0.275862	284	279	Y	0.724138	AAT	0.275862	TAT	0.724138	TAC	0		0		0		0		0		0	5.54837	5.54837	FALSE	3.26328	3.26328	TRUE
9004SDM	9004SDM	start240227	3BNC-1-to-10_F8-240402	G	0.943396	357	353	E	0.0566038	GGG	0.943396	GAA	0	GAG	0.0566038		0		0		0		0		0	0	0	FALSE	0	0	FALSE
9004SDM	9004SDM	start240227	3BNC-1-to-10_F8-240402	T	0	367	364	S	1	ACA	0	TCT	0	TCC	0	TCA	1	TCG	0	AGT	0	AGC	0		0	0	0	FALSE	0	0	FALSE
9004SDM	9004SDM	start240227	3BNC-1-to-10_F8-240402	N	0.27027	404	406	K	0.72973	AAC	0.27027	AAA	0.72973	AAG	0		0		0		0		0		0	5.54837	5.54837	FALSE	3.26328	3.26328	TRUE
9004SDM	9004SDM	start240227	3BNC-1-to-10_F8-240402	G	0.818182	455	457	D	0.181818	GGT	0.818182	GAT	0.181818	GAC	0		0		0		0		0		0	0	24.1017	FALSE	0	8.97654	FALSE
9004SDM	9004SDM	start240227	3BNC-1-to-10_F8-240402	N	0.897959	458	460	-	0.102041	AAT	0.897959	---	0	--T	0	-A-	0	-AT	0	A--	0	A-T	0	AA-	0.102041	0	38.8386	FALSE	0	22.843	FALSE
9004SDM	9004SDM	start240227	3BNC-1-to-10_F8-240402	S	0.897959	459	461	-	0.102041	AGC	0.897959	---	0.102041	--C	0	-G-	0	-GC	0	A--	0	A-C	0	AG-	0	0	33.2902	FALSE	0	19.5797	FALSE
9004SDM	9004SDM	start240227	3BNC-1-to-10_F8-240402	S	0.897959	460	461	-	0.102041	AGT	0.897959	---	0.102041	--T	0	-G-	0	-GT	0	A--	0	A-T	0	AG-	0	0	22.1935	FALSE	0	13.0531	FALSE
9004SDM	9004SDM	start240227	3BNC-1-to-10_F8-240402	S	0.897959	461	462	-	0.102041	AGT	0.897959	---	0	--T	0.102041	-G-	0	-GT	0	A--	0	A-T	0	AG-	0	0	11.0967	FALSE	0	6.52656	FALSE
9004SDM	9004SDM	start240227	3BNC-1-to-10_F8-240402	G	0.914286	469	470	E	0.0571429	GGA	0.914286	GAA	0.0571429	GAG	0		0		0		0		0		0	0	0	FALSE	0	0	FALSE
9004SDM	9004SDM	start240227	3BNC-1-to-10_F8-240402	E	0.931034	490	491	K	0.0689655	GAA	0.931034	AAA	0.0689655	AAG	0		0		0		0		0		0	0	0	FALSE	0	0	FALSE
9004SDM	9004SDM	start240227	3BNC-1-to-10_F8-240402	G	0.9375	493	494	E	0.0625	GGA	0.9375	GAA	0.0625	GAG	0		0		0		0		0		0	0	0	FALSE	0	0	FALSE
9004SDM	9004SDM	start240227	3BNC-1-to-10_F8-240402	F	0.924528	544	545	S	0.0754717	TTT	0.924528	TCT	0.0754717	TCC	0	TCA	0	TCG	0	AGT	0	AGC	0		0	0	0	FALSE	0	0	FALSE
9004SDM	9004SDM	start240227	3BNC-1-to-10_F8-240402	A	0.0784314	556	557	T	0.921569	GCT	0.0784314	ACT	0.921569	ACC	0	ACA	0	ACG	0		0		0		0	0.262209	4.19534	FALSE	4.26117e-07	6.81787e-06	FALSE
9004SDM	9004SDM	start240227	3BNC-1-to-10_F8-240402	T	0.931818	616	617	S	0.0681818	ACT	0.931818	TCT	0.0681818	TCC	0	TCA	0	TCG	0	AGT	0	AGC	0		0	0	0	FALSE	0	0	FALSE
9004SDM	9004SDM	start240227	3BNC-1-to-10_F8-240402	Q	0.916667	617	618	L	0.0833333	CAG	0.916667	TTA	0	TTG	0	CTT	0	CTC	0	CTA	0	CTG	0.0833333		0	0	0	FALSE	0	0	FALSE
9004SDM	9004SDM	start240227	3BNC-1-to-10_F8-240402	S	0.893617	618	619	D	0.106383	AGT	0.893617	GAT	0.106383	GAC	0		0		0		0		0		0	0	0	FALSE	0	0	FALSE
9004SDM	9004SDM	start240227	3BNC-1-to-10_F8-240402	D	0.886364	622	623	N	0.113636	GAC	0.886364	AAT	0	AAC	0.113636		0		0		0		0		0	0	0	FALSE	0	0	FALSE
9004SDM	9004SDM	start240227	3BNC-1-to-10_F8-240402	M	0.926829	627	628	L	0.0731707	ATG	0.926829	TTA	0	TTG	0	CTT	0	CTC	0	CTA	0	CTG	0.0731707		0	0	0	FALSE	0	0	FALSE
9004SDM	9004SDM	start240227	3BNC-1-to-10_G2-240319	S	0.377729	130	131	-	0.622271	AGC	0.377729	---	0	--C	0	-G-	0	-GC	0	A--	0	A-C	0	AG-	0.622271	8.2288e-08	1.31661e-06	FALSE	0	0	FALSE
9004SDM	9004SDM	start240227	3BNC-1-to-10_G2-240319	Q	0.377729	131	132	-	0.622271	CAG	0.377729	---	0.622271	--G	0	-A-	0	-AG	0	C--	0	C-G	0	CA-	0	9.80648e-08	1.56904e-06	FALSE	0	0	FALSE
9004SDM	9004SDM	start240227	3BNC-1-to-10_G2-240319	Y	0.377729	132	133	-	0.622271	TAT	0.377729	---	0.622271	--T	0	-A-	0	-AT	0	T--	0	T-T	0	TA-	0	9.65894e-14	1.64202e-12	FALSE	0	0	FALSE
9004SDM	9004SDM	start240227	3BNC-1-to-10_G2-240319	V	0.377729	133	134	-	0.622271	GTC	0.377729	---	0.622271	--C	0	-T-	0	-TC	0	G--	0	G-C	0	GT-	0	8.20455e-14	1.39477e-12	FALSE	0	0	FALSE
9004SDM	9004SDM	start240227	3BNC-1-to-10_G2-240319	S	0.377729	134	135	-	0.622271	AGT	0.377729	---	0.622271	--T	0	-G-	0	-GT	0	A--	0	A-T	0	AG-	0	8.20455e-14	1.39477e-12	FALSE	0	0	FALSE
9004SDM	9004SDM	start240227	3BNC-1-to-10_G2-240319	S	0.377729	135	136	-	0.622271	AGC	0.377729	---	0.622271	--C	0	-G-	0	-GC	0	A--	0	A-C	0	AG-	0	5.18474e-14	8.81406e-13	FALSE	0	0	FALSE
9004SDM	9004SDM	start240227	3BNC-1-to-10_G2-240319	H	0.377729	136	137	-	0.622271	CAT	0.377729	---	0.622271	--T	0	-A-	0	-AT	0	C--	0	C-T	0	CA-	0	5.18474e-14	8.81406e-13	FALSE	0	0	FALSE
9004SDM	9004SDM	start240227	3BNC-1-to-10_G2-240319	V	0.377729	137	138	-	0.622271	GTC	0.377729	---	0.622271	--C	0	-T-	0	-TC	0	G--	0	G-C	0	GT-	0	5.18474e-14	8.81406e-13	FALSE	0	0	FALSE
9004SDM	9004SDM	start240227	3BNC-1-to-10_G2-240319	N	0.377729	138	139	-	0.622271	AAT	0.377729	---	0.622271	--T	0	-A-	0	-AT	0	A--	0	A-T	0	AA-	0	5.18474e-14	8.81406e-13	FALSE	0	0	FALSE
9004SDM	9004SDM	start240227	3BNC-1-to-10_G2-240319	N	0.377729	139	139	-	0.622271	AAC	0.377729	---	0.622271	--C	0	-A-	0	-AC	0	A--	0	A-C	0	AA-	0	4.51861e-14	7.68163e-13	FALSE	0	0	FALSE
9004SDM	9004SDM	start240227	3BNC-1-to-10_G2-240319	H	0.377729	140	140	-	0.622271	CAT	0.377729	---	0.622271	--T	0	-A-	0	-AT	0	C--	0	C-T	0	CA-	0	4.19664e-14	7.13429e-13	FALSE	0	0	FALSE
9004SDM	9004SDM	start240227	3BNC-1-to-10_G2-240319	N	0.377729	141	140	-	0.622271	AAT	0.377729	---	0.622271	--T	0	-A-	0	-AT	0	A--	0	A-T	0	AA-	0	3.61933e-14	6.15286e-13	FALSE	0	0	FALSE
9004SDM	9004SDM	start240227	3BNC-1-to-10_G2-240319	N	0.377729	142	140	-	0.622271	AAC	0.377729	---	0.622271	--C	0	-A-	0	-AC	0	A--	0	A-C	0	AA-	0	0	0	FALSE	0	0	FALSE
9004SDM	9004SDM	start240227	3BNC-1-to-10_G2-240319	S	0.377729	143	141	-	0.622271	AGT	0.377729	---	0.622271	--T	0	-G-	0	-GT	0	A--	0	A-T	0	AG-	0	0	0	FALSE	0	0	FALSE
9004SDM	9004SDM	start240227	3BNC-1-to-10_G2-240319	S	0.377729	144	142	-	0.622271	AGC	0.377729	---	0.622271	--C	0	-G-	0	-GC	0	A--	0	A-C	0	AG-	0	0	0	FALSE	0	0	FALSE
9004SDM	9004SDM	start240227	3BNC-1-to-10_G2-240319	H	0.377729	145	143	-	0.622271	CAT	0.377729	---	0.622271	--T	0	-A-	0	-AT	0	C--	0	C-T	0	CA-	0	0	0	FALSE	0	0	FALSE
9004SDM	9004SDM	start240227	3BNC-1-to-10_G2-240319	N	0.377729	146	143	-	0.622271	AAT	0.377729	---	0.622271	--T	0	-A-	0	-AT	0	A--	0	A-T	0	AA-	0	1.11022e-15	1.77636e-14	FALSE	0	0	FALSE
9004SDM	9004SDM	start240227	3BNC-1-to-10_G2-240319	V	0.377729	147	143	-	0.622271	GTC	0.377729	---	0	--C	0.622271	-T-	0	-TC	0	G--	0	G-C	0	GT-	0	1.66533e-15	2.66454e-14	FALSE	0	0	FALSE
9004SDM	9004SDM	start240227	3BNC-1-to-10_G2-240319	V	0	186	181	E	0.99336	GTA	0	GAA	0.99336	GAG	0		0		0		0		0		0	0.569251	7.96952	FALSE	0.000237388	0.00332343	FALSE
9004SDM	9004SDM	start240227	3BNC-1-to-10_G2-240319	N	0.781182	284	279	D	0.218818	AAT	0.778993	GAT	0.218818	GAC	0		0		0		0		0		0	0	0	FALSE	0	0	FALSE
9004SDM	9004SDM	start240227	3BNC-1-to-10_G2-240319	T	0	367	364	S	1	ACA	0	TCT	0	TCC	0	TCA	1	TCG	0	AGT	0	AGC	0		0	0	0	FALSE	0	0	FALSE
9004SDM	9004SDM	start240227	3BNC-1-to-10_G2-240319	G	0.032553	456	458	-	0.967447	GGG	0	---	0	--G	0	-G-	0	-GG	0	G--	0.908623	G-G	0	GG-	0.058824	5.54837	16.6451	FALSE	3.26328	9.78984	FALSE
9004SDM	9004SDM	start240227	3BNC-1-to-10_G2-240319	S	0.032553	457	459	-	0.967447	AGT	0.032553	---	0.967447	--T	0	-G-	0	-GT	0	A--	0	A-T	0	AG-	0	5.54837	38.8386	TRUE	3.26328	22.843	TRUE
9004SDM	9004SDM	start240227	3BNC-1-to-10_G2-240319	N	0.032553	458	460	-	0.967447	AAT	0.032553	---	0.967447	--T	0	-A-	0	-AT	0	A--	0	A-T	0	AA-	0	5.54837	38.8386	TRUE	3.26328	22.843	TRUE
9004SDM	9004SDM	start240227	3BNC-1-to-10_G2-240319	S	0	459	461	-	0.967447	AGC	0	---	0	--C	0.058824	-G-	0	-GC	0.889106	A--	0	A-C	0	AG-	0	5.54837	33.2902	FALSE	3.26328	19.5797	FALSE
9004SDM	9004SDM	start240227	3BNC-1-to-10_G2-240319	A	0	556	557	T	0.998691	GCT	0	ACT	0.998691	ACC	0	ACA	0	ACG	0		0		0		0	0.262209	4.19534	FALSE	4.26117e-07	6.81787e-06	FALSE
9004SDM	9004SDM	start240227	3BNC-1-to-10_G5-240326	S	0.614062	144	142	N	0.385156	AGC	0.614062	AAT	0	AAC	0.385156		0		0		0		0		0	5.54837	5.54837	FALSE	3.26328	3.26328	TRUE
9004SDM	9004SDM	start240227	3BNC-1-to-10_G5-240326	V	0	186	181	E	0.984547	GTA	0	GAA	0.984547	GAG	0		0		0		0		0		0	0.569251	7.96952	TRUE	0.000237388	0.00332343	TRUE
9004SDM	9004SDM	start240227	3BNC-1-to-10_G5-240326	T	0	367	364	S	0.998359	ACA	0	TCT	0	TCC	0	TCA	0.997539	TCG	0.000820345	AGT	0	AGC	0		0	0	0	FALSE	0	0	FALSE
9004SDM	9004SDM	start240227	3BNC-1-to-10_G5-240326	A	0.000789889	556	557	T	0.99921	GCT	0.000789889	ACT	0.99842	ACC	0	ACA	0.000789889	ACG	0		0		0		0	0.262209	4.19534	FALSE	4.26117e-07	6.81787e-06	FALSE
9004SDM	9004SDM	start240227	3BNC-1-to-10_G6-240409	S	0.394869	130	131	-	0.605131	AGC	0.394869	---	0	--C	0	-G-	0	-GC	0	A--	0	A-C	0	AG-	0.605131	8.2288e-08	1.31661e-06	FALSE	0	0	FALSE
9004SDM	9004SDM	start240227	3BNC-1-to-10_G6-240409	Q	0.109155	131	132	-	0.890845	CAG	0.109155	---	0.605131	--G	0	-A-	0	-AG	0	C--	0	C-G	0	CA-	-0.317258	9.80648e-08	1.56904e-06	FALSE	0	0	FALSE
9004SDM	9004SDM	start240227	3BNC-1-to-10_G6-240409	Y	0.109155	132	133	-	0.890845	TAT	0.109155	---	0.890845	--T	0	-A-	0	-AT	0	T--	0	T-T	0	TA-	0	9.65894e-14	1.64202e-12	FALSE	0	0	FALSE
9004SDM	9004SDM	start240227	3BNC-1-to-10_G6-240409	V	0.109155	133	134	-	0.890845	GTC	0.109155	---	0.890845	--C	0	-T-	0	-TC	0	G--	0	G-C	0	GT-	0	8.20455e-14	1.39477e-12	FALSE	0	0	FALSE
9004SDM	9004SDM	start240227	3BNC-1-to-10_G6-240409	S	0.109155	134	135	-	0.890845	AGT	0.109155	---	0.890845	--T	0	-G-	0	-GT	0	A--	0	A-T	0	AG-	0	8.20455e-14	1.39477e-12	FALSE	0	0	FALSE
9004SDM	9004SDM	start240227	3BNC-1-to-10_G6-240409	S	0.109155	135	136	-	0.890845	AGC	0.109155	---	0.890845	--C	0	-G-	0	-GC	0	A--	0	A-C	0	AG-	0	5.18474e-14	8.81406e-13	FALSE	0	0	FALSE
9004SDM	9004SDM	start240227	3BNC-1-to-10_G6-240409	H	0.109155	136	137	-	0.890845	CAT	0.109155	---	0.890845	--T	0	-A-	0	-AT	0	C--	0	C-T	0	CA-	0	5.18474e-14	8.81406e-13	FALSE	0	0	FALSE
9004SDM	9004SDM	start240227	3BNC-1-to-10_G6-240409	V	0.109155	137	138	-	0.890845	GTC	0.109155	---	0.890845	--C	0	-T-	0	-TC	0	G--	0	G-C	0	GT-	0	5.18474e-14	8.81406e-13	FALSE	0	0	FALSE
9004SDM	9004SDM	start240227	3BNC-1-to-10_G6-240409	N	0.109155	138	139	-	0.890845	AAT	0.109155	---	0.890845	--T	0	-A-	0	-AT	0	A--	0	A-T	0	AA-	0	5.18474e-14	8.81406e-13	FALSE	0	0	FALSE
9004SDM	9004SDM	start240227	3BNC-1-to-10_G6-240409	N	0.109155	139	139	-	0.890845	AAC	0.109155	---	0.890845	--C	0	-A-	0	-AC	0	A--	0	A-C	0	AA-	0	4.51861e-14	7.68163e-13	FALSE	0	0	FALSE
9004SDM	9004SDM	start240227	3BNC-1-to-10_G6-240409	H	0.109155	140	140	-	0.890845	CAT	0.109155	---	0.890845	--T	0	-A-	0	-AT	0	C--	0	C-T	0	CA-	0	4.19664e-14	7.13429e-13	FALSE	0	0	FALSE
9004SDM	9004SDM	start240227	3BNC-1-to-10_G6-240409	N	0.109155	141	140	-	0.890845	AAT	0.109155	---	0.890845	--T	0	-A-	0	-AT	0	A--	0	A-T	0	AA-	0	3.61933e-14	6.15286e-13	FALSE	0	0	FALSE
9004SDM	9004SDM	start240227	3BNC-1-to-10_G6-240409	N	0.109155	142	140	-	0.890845	AAC	0.109155	---	0.890845	--C	0	-A-	0	-AC	0	A--	0	A-C	0	AA-	0	0	0	FALSE	0	0	FALSE
9004SDM	9004SDM	start240227	3BNC-1-to-10_G6-240409	S	0.109155	143	141	-	0.890845	AGT	0.109155	---	0.890845	--T	0	-G-	0	-GT	0	A--	0	A-T	0	AG-	0	0	0	FALSE	0	0	FALSE
9004SDM	9004SDM	start240227	3BNC-1-to-10_G6-240409	S	0.109155	144	142	-	0.890845	AGC	0.109155	---	0.890845	--C	0	-G-	0	-GC	0	A--	0	A-C	0	AG-	0	0	0	FALSE	0	0	FALSE
9004SDM	9004SDM	start240227	3BNC-1-to-10_G6-240409	H	0.109155	145	143	-	0.890845	CAT	0.109155	---	0.890845	--T	0	-A-	0	-AT	0	C--	0	C-T	0	CA-	0	0	0	FALSE	0	0	FALSE
9004SDM	9004SDM	start240227	3BNC-1-to-10_G6-240409	N	0.109155	146	143	-	0.890845	AAT	0.109155	---	0.890845	--T	0	-A-	0	-AT	0	A--	0	A-T	0	AA-	0	1.11022e-15	1.77636e-14	FALSE	0	0	FALSE
9004SDM	9004SDM	start240227	3BNC-1-to-10_G6-240409	V	0.109155	147	143	-	0.890845	GTC	0.109155	---	0.285714	--C	0.605131	-T-	0	-TC	0	G--	0	G-C	0	GT-	0	1.66533e-15	2.66454e-14	FALSE	0	0	FALSE
9004SDM	9004SDM	start240227	3BNC-1-to-10_G6-240409	S	0.71339	148	143	-	0.285714	AGT	0.71339	---	0	--T	0.285714	-G-	0	-GT	0	A--	0	A-T	0	AG-	0	0.148117	0.740585	FALSE	2.44559e-09	1.2228e-08	FALSE
9004SDM	9004SDM	start240227	3BNC-1-to-10_G6-240409	A	0	324	321	D	0.98242	GCT	0	GAT	0.98242	GAC	0		0		0		0		0		0	0.632493	3.16246	FALSE	0.000512126	0.00256063	FALSE
9004SDM	9004SDM	start240227	3BNC-1-to-10_G6-240409	T	0	367	364	S	1	ACA	0	TCT	0	TCC	0	TCA	0.999308	TCG	0.000691802	AGT	0	AGC	0		0	0	0	FALSE	0	0	FALSE
9004SDM	9004SDM	start240227	3BNC-1-to-10_G6-240409	S	0.104212	457	459	-	0.895788	AGT	0.104212	---	0.888962	--T	0	-G-	0	-GT	0	A--	0.006826	A-T	0	AG-	0	5.54837	38.8386	TRUE	3.26328	22.843	TRUE
9004SDM	9004SDM	start240227	3BNC-1-to-10_G6-240409	N	0.056908	458	460	-	0.943092	AAT	0.056908	---	0.908609	--T	0	-A-	0	-AT	0	A--	0	A-T	0	AA-	0.034483	5.54837	38.8386	TRUE	3.26328	22.843	TRUE
9004SDM	9004SDM	start240227	3BNC-1-to-10_G6-240409	S	0	459	461	-	1	AGC	0	---	1	--C	0	-G-	0	-GC	0	A--	0	A-C	0	AG-	0	5.54837	33.2902	FALSE	3.26328	19.5797	FALSE
9004SDM	9004SDM	start240227	3BNC-1-to-10_G6-240409	S	0	460	461	-	1	AGT	0	---	1	--T	0	-G-	0	-GT	0	A--	0	A-T	0	AG-	0	5.54837	22.1935	FALSE	3.26328	13.0531	FALSE
9004SDM	9004SDM	start240227	3BNC-1-to-10_G6-240409	S	0.44587	461	462	-	0.55413	AGT	0.44587	---	0.547304	--T	0	-G-	0	-GT	0.006826	A--	0	A-T	0	AG-	0	5.54837	11.0967	FALSE	3.26328	6.52656	FALSE
9004SDM	9004SDM	start240227	3BNC-1-to-10_G6-240409	T	0.465517	462	463	-	0.534483	ACA	0.465517	---	0	--A	0.534483	-C-	0	-CA	0	A--	0	A-A	0	AC-	0	5.54837	5.54837	FALSE	3.26328	3.26328	FALSE
9004SDM	9004SDM	start240227	3BNC-1-to-10_G6-240409	A	0	556	557	T	0.999632	GCT	0	ACT	0.999265	ACC	0.000367647	ACA	0	ACG	0		0		0		0	0.262209	4.19534	FALSE	4.26117e-07	6.81787e-06	FALSE
9004SDM	9004SDM	start240227	3BNC-1-to-10_G6-240409	F	0	671	672	I	0.998995	TTT	0	ATA	0	ATT	0.998995	ATC	0		0		0		0		0	0.174775	0.174775	FALSE	1.1241e-08	1.1241e-08	FALSE
9004SDM	9004SDM	start240227	3BNC-1-to-10_H5-240412	C	0.601358	129	130	-	0.398642	TGT	0.601358	---	0	--T	0	-G-	0	-GT	0	T--	0.398642	T-T	0	TG-	0	0.246054	0.738161	FALSE	2.43754e-07	7.31263e-07	FALSE
9004SDM	9004SDM	start240227	3BNC-1-to-10_H5-240412	S	0.601358	130	131	-	0.398642	AGC	0.601358	---	0.398642	--C	0	-G-	0	-GC	0	A--	0	A-C	0	AG-	0	8.2288e-08	1.31661e-06	FALSE	0	0	FALSE
9004SDM	9004SDM	start240227	3BNC-1-to-10_H5-240412	Q	0	131	132	H	0.601358	CAG	0	CAT	0.601358	CAC	0		0		0		0		0		0	0.377042	0.754083	FALSE	9.35089e-06	1.87018e-05	FALSE
9004SDM	9004SDM	start240227	3BNC-1-to-10_H5-240412	Q	0	131	132	-	0.398642	CAG	0	---	0.398642	--G	0	-A-	0	-AG	0	C--	0	C-G	0	CA-	0	9.80648e-08	1.56904e-06	FALSE	0	0	FALSE
9004SDM	9004SDM	start240227	3BNC-1-to-10_H5-240412	Y	0.601358	132	133	-	0.398642	TAT	0.601358	---	0.398642	--T	0	-A-	0	-AT	0	T--	0	T-T	0	TA-	0	9.65894e-14	1.64202e-12	FALSE	0	0	FALSE
9004SDM	9004SDM	start240227	3BNC-1-to-10_H5-240412	V	0.601358	133	134	-	0.398642	GTC	0.601358	---	0.398642	--C	0	-T-	0	-TC	0	G--	0	G-C	0	GT-	0	8.20455e-14	1.39477e-12	FALSE	0	0	FALSE
9004SDM	9004SDM	start240227	3BNC-1-to-10_H5-240412	S	0.601358	134	135	-	0.398642	AGT	0.601358	---	0.398642	--T	0	-G-	0	-GT	0	A--	0	A-T	0	AG-	0	8.20455e-14	1.39477e-12	FALSE	0	0	FALSE
9004SDM	9004SDM	start240227	3BNC-1-to-10_H5-240412	S	0.601358	135	136	-	0.398642	AGC	0.601358	---	0.398642	--C	0	-G-	0	-GC	0	A--	0	A-C	0	AG-	0	5.18474e-14	8.81406e-13	FALSE	0	0	FALSE
9004SDM	9004SDM	start240227	3BNC-1-to-10_H5-240412	H	0.601358	136	137	-	0.398642	CAT	0.601358	---	0.398642	--T	0	-A-	0	-AT	0	C--	0	C-T	0	CA-	0	5.18474e-14	8.81406e-13	FALSE	0	0	FALSE
9004SDM	9004SDM	start240227	3BNC-1-to-10_H5-240412	V	0.601358	137	138	-	0.398642	GTC	0.601358	---	0.398642	--C	0	-T-	0	-TC	0	G--	0	G-C	0	GT-	0	5.18474e-14	8.81406e-13	FALSE	0	0	FALSE
9004SDM	9004SDM	start240227	3BNC-1-to-10_H5-240412	N	0.601358	138	139	-	0.398642	AAT	0.601358	---	0.398642	--T	0	-A-	0	-AT	0	A--	0	A-T	0	AA-	0	5.18474e-14	8.81406e-13	FALSE	0	0	FALSE
9004SDM	9004SDM	start240227	3BNC-1-to-10_H5-240412	N	0.601358	139	139	-	0.398642	AAC	0.601358	---	0.398642	--C	0	-A-	0	-AC	0	A--	0	A-C	0	AA-	0	4.51861e-14	7.68163e-13	FALSE	0	0	FALSE
9004SDM	9004SDM	start240227	3BNC-1-to-10_H5-240412	H	0.601358	140	140	-	0.398642	CAT	0.601358	---	0.398642	--T	0	-A-	0	-AT	0	C--	0	C-T	0	CA-	0	4.19664e-14	7.13429e-13	FALSE	0	0	FALSE
9004SDM	9004SDM	start240227	3BNC-1-to-10_H5-240412	N	0.601358	141	140	-	0.398642	AAT	0.601358	---	0.398642	--T	0	-A-	0	-AT	0	A--	0	A-T	0	AA-	0	3.61933e-14	6.15286e-13	FALSE	0	0	FALSE
9004SDM	9004SDM	start240227	3BNC-1-to-10_H5-240412	N	0.601358	142	140	-	0.398642	AAC	0.601358	---	0.398642	--C	0	-A-	0	-AC	0	A--	0	A-C	0	AA-	0	0	0	FALSE	0	0	FALSE
9004SDM	9004SDM	start240227	3BNC-1-to-10_H5-240412	S	0.601358	143	141	-	0.398642	AGT	0.601358	---	0.398642	--T	0	-G-	0	-GT	0	A--	0	A-T	0	AG-	0	0	0	FALSE	0	0	FALSE
9004SDM	9004SDM	start240227	3BNC-1-to-10_H5-240412	S	0.601358	144	142	-	0.398642	AGC	0.601358	---	0.398642	--C	0	-G-	0	-GC	0	A--	0	A-C	0	AG-	0	0	0	FALSE	0	0	FALSE
9004SDM	9004SDM	start240227	3BNC-1-to-10_H5-240412	H	0.601358	145	143	-	0.398642	CAT	0.601358	---	0.398642	--T	0	-A-	0	-AT	0	C--	0	C-T	0	CA-	0	0	0	FALSE	0	0	FALSE
9004SDM	9004SDM	start240227	3BNC-1-to-10_H5-240412	N	0.601358	146	143	-	0.398642	AAT	0.601358	---	0.398642	--T	0	-A-	0	-AT	0	A--	0	A-T	0	AA-	0	1.11022e-15	1.77636e-14	FALSE	0	0	FALSE
9004SDM	9004SDM	start240227	3BNC-1-to-10_H5-240412	V	0.601358	147	143	-	0.398642	GTC	0.601358	---	0.398642	--C	0	-T-	0	-TC	0	G--	0	G-C	0	GT-	0	1.66533e-15	2.66454e-14	FALSE	0	0	FALSE
9004SDM	9004SDM	start240227	3BNC-1-to-10_H5-240412	S	0.601358	148	143	-	0.398642	AGT	0.601358	---	0	--T	0	-G-	0	-GT	0.398642	A--	0	A-T	0	AG-	0	0.148117	0.740585	FALSE	2.44559e-09	1.2228e-08	FALSE
9004SDM	9004SDM	start240227	3BNC-1-to-10_H5-240412	T	0	367	364	S	1	ACA	0	TCT	0	TCC	0	TCA	1	TCG	0	AGT	0	AGC	0		0	0	0	FALSE	0	0	FALSE
9004SDM	9004SDM	start240227	3BNC-1-to-10_H5-240412	G	0	456	458	-	1	GGG	0	---	0	--G	0	-G-	0	-GG	0	G--	0.792343	G-G	0	GG-	0.207657	5.54837	16.6451	FALSE	3.26328	9.78984	FALSE
9004SDM	9004SDM	start240227	3BNC-1-to-10_H5-240412	S	0	457	459	-	1	AGT	0	---	1	--T	0	-G-	0	-GT	0	A--	0	A-T	0	AG-	0	5.54837	38.8386	TRUE	3.26328	22.843	TRUE
9004SDM	9004SDM	start240227	3BNC-1-to-10_H5-240412	N	0	458	460	-	1	AAT	0	---	1	--T	0	-A-	0	-AT	0	A--	0	A-T	0	AA-	0	5.54837	38.8386	TRUE	3.26328	22.843	TRUE
9004SDM	9004SDM	start240227	3BNC-1-to-10_H5-240412	S	0	459	461	-	1	AGC	0	---	0.166667	--C	0.833333	-G-	0	-GC	0	A--	0	A-C	0	AG-	0	5.54837	33.2902	FALSE	3.26328	19.5797	FALSE
9004SDM	9004SDM	start240227	3BNC-1-to-10_H5-240412	S	0.9	460	461	-	0.1	AGT	0.9	---	0.1	--T	0	-G-	0	-GT	0	A--	0	A-T	0	AG-	0	0	22.1935	FALSE	0	13.0531	FALSE
9004SDM	9004SDM	start240227	3BNC-1-to-10_H5-240412	A	0.00239378	556	557	T	0.997606	GCT	0.00239378	ACT	0.997606	ACC	0	ACA	0	ACG	0		0		0		0	0.262209	4.19534	FALSE	4.26117e-07	6.81787e-06	FALSE
9004SDM	9004SDM	start240227	3BNC-10_A10-240401	C	0.589189	129	130	-	0.410811	TGT	0.589189	---	0	--T	0	-G-	0	-GT	0	T--	0.410811	T-T	0	TG-	0	0.246054	0.738161	FALSE	2.43754e-07	7.31263e-07	FALSE
9004SDM	9004SDM	start240227	3BNC-10_A10-240401	S	0.589189	130	131	-	0.410811	AGC	0.589189	---	0.410811	--C	0	-G-	0	-GC	0	A--	0	A-C	0	AG-	0	8.2288e-08	1.31661e-06	FALSE	0	0	FALSE
9004SDM	9004SDM	start240227	3BNC-10_A10-240401	Q	0.589189	131	132	-	0.410811	CAG	0.589189	---	0.410811	--G	0	-A-	0	-AG	0	C--	0	C-G	0	CA-	0	9.80648e-08	1.56904e-06	FALSE	0	0	FALSE
9004SDM	9004SDM	start240227	3BNC-10_A10-240401	Y	0.589189	132	133	-	0.410811	TAT	0.589189	---	0.410811	--T	0	-A-	0	-AT	0	T--	0	T-T	0	TA-	0	9.65894e-14	1.64202e-12	FALSE	0	0	FALSE
9004SDM	9004SDM	start240227	3BNC-10_A10-240401	V	0.589189	133	134	-	0.410811	GTC	0.589189	---	0.410811	--C	0	-T-	0	-TC	0	G--	0	G-C	0	GT-	0	8.20455e-14	1.39477e-12	FALSE	0	0	FALSE
9004SDM	9004SDM	start240227	3BNC-10_A10-240401	S	0.589189	134	135	-	0.410811	AGT	0.589189	---	0.410811	--T	0	-G-	0	-GT	0	A--	0	A-T	0	AG-	0	8.20455e-14	1.39477e-12	FALSE	0	0	FALSE
9004SDM	9004SDM	start240227	3BNC-10_A10-240401	S	0.589189	135	136	-	0.410811	AGC	0.589189	---	0.410811	--C	0	-G-	0	-GC	0	A--	0	A-C	0	AG-	0	5.18474e-14	8.81406e-13	FALSE	0	0	FALSE
9004SDM	9004SDM	start240227	3BNC-10_A10-240401	H	0.589189	136	137	-	0.410811	CAT	0.589189	---	0.410811	--T	0	-A-	0	-AT	0	C--	0	C-T	0	CA-	0	5.18474e-14	8.81406e-13	FALSE	0	0	FALSE
9004SDM	9004SDM	start240227	3BNC-10_A10-240401	V	0.589189	137	138	-	0.410811	GTC	0.589189	---	0.410811	--C	0	-T-	0	-TC	0	G--	0	G-C	0	GT-	0	5.18474e-14	8.81406e-13	FALSE	0	0	FALSE
9004SDM	9004SDM	start240227	3BNC-10_A10-240401	N	0.589189	138	139	-	0.410811	AAT	0.589189	---	0.410811	--T	0	-A-	0	-AT	0	A--	0	A-T	0	AA-	0	5.18474e-14	8.81406e-13	FALSE	0	0	FALSE
9004SDM	9004SDM	start240227	3BNC-10_A10-240401	N	0.589189	139	139	-	0.410811	AAC	0.589189	---	0.410811	--C	0	-A-	0	-AC	0	A--	0	A-C	0	AA-	0	4.51861e-14	7.68163e-13	FALSE	0	0	FALSE
9004SDM	9004SDM	start240227	3BNC-10_A10-240401	H	0.589189	140	140	-	0.410811	CAT	0.589189	---	0.410811	--T	0	-A-	0	-AT	0	C--	0	C-T	0	CA-	0	4.19664e-14	7.13429e-13	FALSE	0	0	FALSE
9004SDM	9004SDM	start240227	3BNC-10_A10-240401	N	0.589189	141	140	-	0.410811	AAT	0.589189	---	0.410811	--T	0	-A-	0	-AT	0	A--	0	A-T	0	AA-	0	3.61933e-14	6.15286e-13	FALSE	0	0	FALSE
9004SDM	9004SDM	start240227	3BNC-10_A10-240401	N	0.589189	142	140	-	0.410811	AAC	0.589189	---	0.410811	--C	0	-A-	0	-AC	0	A--	0	A-C	0	AA-	0	0	0	FALSE	0	0	FALSE
9004SDM	9004SDM	start240227	3BNC-10_A10-240401	S	0.589189	143	141	-	0.410811	AGT	0.589189	---	0.410811	--T	0	-G-	0	-GT	0	A--	0	A-T	0	AG-	0	0	0	FALSE	0	0	FALSE
9004SDM	9004SDM	start240227	3BNC-10_A10-240401	S	0.589189	144	142	-	0.410811	AGC	0.589189	---	0.410811	--C	0	-G-	0	-GC	0	A--	0	A-C	0	AG-	0	0	0	FALSE	0	0	FALSE
9004SDM	9004SDM	start240227	3BNC-10_A10-240401	H	0.589189	145	143	-	0.410811	CAT	0.589189	---	0.410811	--T	0	-A-	0	-AT	0	C--	0	C-T	0	CA-	0	0	0	FALSE	0	0	FALSE
9004SDM	9004SDM	start240227	3BNC-10_A10-240401	N	0.589189	146	143	-	0.410811	AAT	0.589189	---	0.410811	--T	0	-A-	0	-AT	0	A--	0	A-T	0	AA-	0	1.11022e-15	1.77636e-14	FALSE	0	0	FALSE
9004SDM	9004SDM	start240227	3BNC-10_A10-240401	V	0.589189	147	143	-	0.410811	GTC	0.589189	---	0.410811	--C	0	-T-	0	-TC	0	G--	0	G-C	0	GT-	0	1.66533e-15	2.66454e-14	FALSE	0	0	FALSE
9004SDM	9004SDM	start240227	3BNC-10_A10-240401	S	0	148	143	C	0.589189	AGT	0	TGT	0.589189	TGC	0		0		0		0		0		0	5.54837	5.54837	FALSE	3.26328	3.26328	FALSE
9004SDM	9004SDM	start240227	3BNC-10_A10-240401	S	0	148	143	-	0.410811	AGT	0	---	0	--T	0	-G-	0	-GT	0.410811	A--	0	A-T	0	AG-	0	0.148117	0.740585	FALSE	2.44559e-09	1.2228e-08	FALSE
9004SDM	9004SDM	start240227	3BNC-10_A10-240401	V	0	186	181	E	0.986509	GTA	0	GAA	0.984823	GAG	0.00168634		0		0		0		0		0	0.569251	7.96952	FALSE	0.000237388	0.00332343	FALSE
9004SDM	9004SDM	start240227	3BNC-10_A10-240401	A	0.94702	285	280	T	0.0529801	GCC	0.94702	ACT	0	ACC	0.0529801	ACA	0	ACG	0		0		0		0	0	0	FALSE	0	0	FALSE
9004SDM	9004SDM	start240227	3BNC-10_A10-240401	T	0	367	364	S	1	ACA	0	TCT	0	TCC	0	TCA	1	TCG	0	AGT	0	AGC	0		0	0	0	FALSE	0	0	FALSE
9004SDM	9004SDM	start240227	3BNC-10_A10-240401	S	0.187563	457	459	-	0.812437	AGT	0.187563	---	0.804173	--T	0	-G-	0	-GT	0	A--	0.008264	A-T	0	AG-	0	5.54837	38.8386	TRUE	3.26328	22.843	TRUE
9004SDM	9004SDM	start240227	3BNC-10_A10-240401	N	0.173277	458	460	-	0.826723	AAT	0.173277	---	0.812437	--T	0	-A-	0	-AT	0	A--	0	A-T	0	AA-	0.014286	5.54837	38.8386	TRUE	3.26328	22.843	TRUE
9004SDM	9004SDM	start240227	3BNC-10_A10-240401	S	0.173277	459	461	-	0.826723	AGC	0.173277	---	0.826723	--C	0	-G-	0	-GC	0	A--	0	A-C	0	AG-	0	5.54837	33.2902	FALSE	3.26328	19.5797	FALSE
9004SDM	9004SDM	start240227	3BNC-10_A10-240401	S	0.173277	460	461	-	0.826723	AGT	0.173277	---	0.826723	--T	0	-G-	0	-GT	0	A--	0	A-T	0	AG-	0	5.54837	22.1935	FALSE	3.26328	13.0531	FALSE
9004SDM	9004SDM	start240227	3BNC-10_A10-240401	A	0	556	557	T	1	GCT	0	ACT	1	ACC	0	ACA	0	ACG	0		0		0		0	0.262209	4.19534	FALSE	4.26117e-07	6.81787e-06	FALSE
9004SDM	9004SDM	start240227	3BNC-10_A11-240412	S	0.395363	130	131	-	0.604637	AGC	0.395363	---	0	--C	0	-G-	0	-GC	0	A--	0	A-C	0	AG-	0.604637	8.2288e-08	1.31661e-06	FALSE	0	0	FALSE
9004SDM	9004SDM	start240227	3BNC-10_A11-240412	Q	0.195363	131	132	-	0.804637	CAG	0.195363	---	0.604637	--G	0	-A-	0	-AG	0	C--	0	C-G	0	CA-	-0.224926	9.80648e-08	1.56904e-06	FALSE	0	0	FALSE
9004SDM	9004SDM	start240227	3BNC-10_A11-240412	Y	0.195363	132	133	-	0.804637	TAT	0.195363	---	0.804637	--T	0	-A-	0	-AT	0	T--	0	T-T	0	TA-	0	9.65894e-14	1.64202e-12	FALSE	0	0	FALSE
9004SDM	9004SDM	start240227	3BNC-10_A11-240412	V	0.195363	133	134	-	0.804637	GTC	0.195363	---	0.804637	--C	0	-T-	0	-TC	0	G--	0	G-C	0	GT-	0	8.20455e-14	1.39477e-12	FALSE	0	0	FALSE
9004SDM	9004SDM	start240227	3BNC-10_A11-240412	S	0.195363	134	135	-	0.804637	AGT	0.195363	---	0.804637	--T	0	-G-	0	-GT	0	A--	0	A-T	0	AG-	0	8.20455e-14	1.39477e-12	FALSE	0	0	FALSE
9004SDM	9004SDM	start240227	3BNC-10_A11-240412	S	0	135	136	-	1	AGC	0	---	0.804637	--C	0	-G-	0	-GC	0	A--	0	A-C	0	AG-	0.195363	5.18474e-14	8.81406e-13	FALSE	0	0	FALSE
9004SDM	9004SDM	start240227	3BNC-10_A11-240412	H	0	136	137	-	1	CAT	0	---	1	--T	0	-A-	0	-AT	0	C--	0	C-T	0	CA-	0	5.18474e-14	8.81406e-13	FALSE	0	0	FALSE
9004SDM	9004SDM	start240227	3BNC-10_A11-240412	V	0	137	138	-	1	GTC	0	---	1	--C	0	-T-	0	-TC	0	G--	0	G-C	0	GT-	0	5.18474e-14	8.81406e-13	FALSE	0	0	FALSE
9004SDM	9004SDM	start240227	3BNC-10_A11-240412	N	0	138	139	-	1	AAT	0	---	1	--T	0	-A-	0	-AT	0	A--	0	A-T	0	AA-	0	5.18474e-14	8.81406e-13	FALSE	0	0	FALSE
9004SDM	9004SDM	start240227	3BNC-10_A11-240412	N	0	139	139	-	1	AAC	0	---	1	--C	0	-A-	0	-AC	0	A--	0	A-C	0	AA-	0	4.51861e-14	7.68163e-13	FALSE	0	0	FALSE
9004SDM	9004SDM	start240227	3BNC-10_A11-240412	H	0	140	140	-	1	CAT	0	---	1	--T	0	-A-	0	-AT	0	C--	0	C-T	0	CA-	0	4.19664e-14	7.13429e-13	FALSE	0	0	FALSE
9004SDM	9004SDM	start240227	3BNC-10_A11-240412	N	0	141	140	-	1	AAT	0	---	1	--T	0	-A-	0	-AT	0	A--	0	A-T	0	AA-	0	3.61933e-14	6.15286e-13	FALSE	0	0	FALSE
9004SDM	9004SDM	start240227	3BNC-10_A11-240412	N	0	142	140	-	1	AAC	0	---	1	--C	0	-A-	0	-AC	0	A--	0	A-C	0	AA-	0	0	0	FALSE	0	0	FALSE
9004SDM	9004SDM	start240227	3BNC-10_A11-240412	S	0	143	141	-	1	AGT	0	---	1	--T	0	-G-	0	-GT	0	A--	0	A-T	0	AG-	0	0	0	FALSE	0	0	FALSE
9004SDM	9004SDM	start240227	3BNC-10_A11-240412	S	0	144	142	-	1	AGC	0	---	1	--C	0	-G-	0	-GC	0	A--	0	A-C	0	AG-	0	0	0	FALSE	0	0	FALSE
9004SDM	9004SDM	start240227	3BNC-10_A11-240412	H	0	145	143	-	1	CAT	0	---	1	--T	0	-A-	0	-AT	0	C--	0	C-T	0	CA-	0	0	0	FALSE	0	0	FALSE
9004SDM	9004SDM	start240227	3BNC-10_A11-240412	N	0	146	143	-	1	AAT	0	---	1	--T	0	-A-	0	-AT	0	A--	0	A-T	0	AA-	0	1.11022e-15	1.77636e-14	FALSE	0	0	FALSE
9004SDM	9004SDM	start240227	3BNC-10_A11-240412	V	0	147	143	-	1	GTC	0	---	0.2	--C	0.8	-T-	0	-TC	0	G--	0	G-C	0	GT-	0	1.66533e-15	2.66454e-14	FALSE	0	0	FALSE
9004SDM	9004SDM	start240227	3BNC-10_A11-240412	S	0.8	148	143	-	0.2	AGT	0.8	---	0	--T	0.2	-G-	0	-GT	0	A--	0	A-T	0	AG-	0	0	0.740585	FALSE	0	1.2228e-08	FALSE
9004SDM	9004SDM	start240227	3BNC-10_A11-240412	V	0	186	181	E	1	GTA	0	GAA	1	GAG	0		0		0		0		0		0	0.569251	7.96952	FALSE	0.000237388	0.00332343	FALSE
9004SDM	9004SDM	start240227	3BNC-10_A11-240412	T	0	367	364	S	1	ACA	0	TCT	0	TCC	0	TCA	1	TCG	0	AGT	0	AGC	0		0	0	0	FALSE	0	0	FALSE
9004SDM	9004SDM	start240227	3BNC-10_A11-240412	G	0	455	457	D	0.999524	GGT	0	GAT	0.999524	GAC	0		0		0		0		0		0	3.4431	24.1017	TRUE	1.28236	8.97654	TRUE
9004SDM	9004SDM	start240227	3BNC-10_A11-240412	A	0.000897263	556	557	T	0.998654	GCT	0.000897263	ACT	0.998654	ACC	0	ACA	0	ACG	0		0		0		0	0.262209	4.19534	FALSE	4.26117e-07	6.81787e-06	FALSE
9004SDM	9004SDM	start240227	3BNC-10_B2-240409	G	0.597865	21	22	R	0.402135	GGG	0.597865	CGT	0	CGC	0	CGA	0	CGG	0	AGA	0	AGG	0.402135		0	2.36167	2.36167	FALSE	0.464506	0.464506	FALSE
9004SDM	9004SDM	start240227	3BNC-10_B2-240409	S	0.450549	130	131	-	0.549451	AGC	0.450549	---	0	--C	0	-G-	0	-GC	0	A--	0	A-C	0	AG-	0.549451	8.2288e-08	1.31661e-06	FALSE	0	0	FALSE
9004SDM	9004SDM	start240227	3BNC-10_B2-240409	Q	0.450549	131	132	-	0.549451	CAG	0.450549	---	0.549451	--G	0	-A-	0	-AG	0	C--	0	C-G	0	CA-	0	9.80648e-08	1.56904e-06	FALSE	0	0	FALSE
9004SDM	9004SDM	start240227	3BNC-10_B2-240409	Y	0.450549	132	133	-	0.549451	TAT	0.450549	---	0.549451	--T	0	-A-	0	-AT	0	T--	0	T-T	0	TA-	0	9.65894e-14	1.64202e-12	FALSE	0	0	FALSE
9004SDM	9004SDM	start240227	3BNC-10_B2-240409	V	0.450549	133	134	-	0.549451	GTC	0.450549	---	0.549451	--C	0	-T-	0	-TC	0	G--	0	G-C	0	GT-	0	8.20455e-14	1.39477e-12	FALSE	0	0	FALSE
9004SDM	9004SDM	start240227	3BNC-10_B2-240409	S	0.450549	134	135	-	0.549451	AGT	0.450549	---	0.549451	--T	0	-G-	0	-GT	0	A--	0	A-T	0	AG-	0	8.20455e-14	1.39477e-12	FALSE	0	0	FALSE
9004SDM	9004SDM	start240227	3BNC-10_B2-240409	S	0.450549	135	136	-	0.549451	AGC	0.450549	---	0.549451	--C	0	-G-	0	-GC	0	A--	0	A-C	0	AG-	0	5.18474e-14	8.81406e-13	FALSE	0	0	FALSE
9004SDM	9004SDM	start240227	3BNC-10_B2-240409	H	0.450549	136	137	-	0.549451	CAT	0.450549	---	0.549451	--T	0	-A-	0	-AT	0	C--	0	C-T	0	CA-	0	5.18474e-14	8.81406e-13	FALSE	0	0	FALSE
9004SDM	9004SDM	start240227	3BNC-10_B2-240409	V	0.450549	137	138	-	0.549451	GTC	0.450549	---	0.549451	--C	0	-T-	0	-TC	0	G--	0	G-C	0	GT-	0	5.18474e-14	8.81406e-13	FALSE	0	0	FALSE
9004SDM	9004SDM	start240227	3BNC-10_B2-240409	N	0.450549	138	139	-	0.549451	AAT	0.450549	---	0.549451	--T	0	-A-	0	-AT	0	A--	0	A-T	0	AA-	0	5.18474e-14	8.81406e-13	FALSE	0	0	FALSE
9004SDM	9004SDM	start240227	3BNC-10_B2-240409	N	0.450549	139	139	-	0.549451	AAC	0.450549	---	0.549451	--C	0	-A-	0	-AC	0	A--	0	A-C	0	AA-	0	4.51861e-14	7.68163e-13	FALSE	0	0	FALSE
9004SDM	9004SDM	start240227	3BNC-10_B2-240409	H	0.450549	140	140	-	0.549451	CAT	0.450549	---	0.549451	--T	0	-A-	0	-AT	0	C--	0	C-T	0	CA-	0	4.19664e-14	7.13429e-13	FALSE	0	0	FALSE
9004SDM	9004SDM	start240227	3BNC-10_B2-240409	N	0.450549	141	140	-	0.549451	AAT	0.450549	---	0.549451	--T	0	-A-	0	-AT	0	A--	0	A-T	0	AA-	0	3.61933e-14	6.15286e-13	FALSE	0	0	FALSE
9004SDM	9004SDM	start240227	3BNC-10_B2-240409	N	0.450549	142	140	-	0.549451	AAC	0.450549	---	0.549451	--C	0	-A-	0	-AC	0	A--	0	A-C	0	AA-	0	0	0	FALSE	0	0	FALSE
9004SDM	9004SDM	start240227	3BNC-10_B2-240409	S	0.450549	143	141	-	0.549451	AGT	0.450549	---	0.549451	--T	0	-G-	0	-GT	0	A--	0	A-T	0	AG-	0	0	0	FALSE	0	0	FALSE
9004SDM	9004SDM	start240227	3BNC-10_B2-240409	S	0.450549	144	142	-	0.549451	AGC	0.450549	---	0.549451	--C	0	-G-	0	-GC	0	A--	0	A-C	0	AG-	0	0	0	FALSE	0	0	FALSE
9004SDM	9004SDM	start240227	3BNC-10_B2-240409	H	0.450549	145	143	-	0.549451	CAT	0.450549	---	0.549451	--T	0	-A-	0	-AT	0	C--	0	C-T	0	CA-	0	0	0	FALSE	0	0	FALSE
9004SDM	9004SDM	start240227	3BNC-10_B2-240409	N	0.450549	146	143	-	0.549451	AAT	0.450549	---	0.549451	--T	0	-A-	0	-AT	0	A--	0	A-T	0	AA-	0	1.11022e-15	1.77636e-14	FALSE	0	0	FALSE
9004SDM	9004SDM	start240227	3BNC-10_B2-240409	V	0.450549	147	143	-	0.549451	GTC	0.450549	---	0	--C	0.549451	-T-	0	-TC	0	G--	0	G-C	0	GT-	0	1.66533e-15	2.66454e-14	FALSE	0	0	FALSE
9004SDM	9004SDM	start240227	3BNC-10_B2-240409	V	0	186	181	E	0.991489	GTA	0	GAA	0.991489	GAG	0		0		0		0		0		0	0.569251	7.96952	FALSE	0.000237388	0.00332343	FALSE
9004SDM	9004SDM	start240227	3BNC-10_B2-240409	T	0	367	364	S	0.996241	ACA	0	TCT	0	TCC	0	TCA	0.996241	TCG	0	AGT	0	AGC	0		0	0	0	FALSE	0	0	FALSE
9004SDM	9004SDM	start240227	3BNC-10_B2-240409	G	0	455	457	D	1	GGT	0	GAT	1	GAC	0		0		0		0		0		0	3.4431	24.1017	TRUE	1.28236	8.97654	TRUE
9004SDM	9004SDM	start240227	3BNC-10_B8-240412	S	0.402357	130	131	-	0.597643	AGC	0.402357	---	0	--C	0	-G-	0	-GC	0	A--	0	A-C	0	AG-	0.597643	8.2288e-08	1.31661e-06	FALSE	0	0	FALSE
9004SDM	9004SDM	start240227	3BNC-10_B8-240412	Q	0	131	132	-	1	CAG	0	---	0.597643	--G	0	-A-	0	-AG	0	C--	0	C-G	0	CA-	-0.597643	9.80648e-08	1.56904e-06	FALSE	0	0	FALSE
9004SDM	9004SDM	start240227	3BNC-10_B8-240412	Y	0	132	133	-	1	TAT	0	---	1	--T	0	-A-	0	-AT	0	T--	0	T-T	0	TA-	0	9.65894e-14	1.64202e-12	FALSE	0	0	FALSE
9004SDM	9004SDM	start240227	3BNC-10_B8-240412	V	0	133	134	-	1	GTC	0	---	1	--C	0	-T-	0	-TC	0	G--	0	G-C	0	GT-	0	8.20455e-14	1.39477e-12	FALSE	0	0	FALSE
9004SDM	9004SDM	start240227	3BNC-10_B8-240412	S	0	134	135	-	1	AGT	0	---	1	--T	0	-G-	0	-GT	0	A--	0	A-T	0	AG-	0	8.20455e-14	1.39477e-12	FALSE	0	0	FALSE
9004SDM	9004SDM	start240227	3BNC-10_B8-240412	S	0	135	136	-	1	AGC	0	---	1	--C	0	-G-	0	-GC	0	A--	0	A-C	0	AG-	0	5.18474e-14	8.81406e-13	FALSE	0	0	FALSE
9004SDM	9004SDM	start240227	3BNC-10_B8-240412	H	0	136	137	-	1	CAT	0	---	1	--T	0	-A-	0	-AT	0	C--	0	C-T	0	CA-	0	5.18474e-14	8.81406e-13	FALSE	0	0	FALSE
9004SDM	9004SDM	start240227	3BNC-10_B8-240412	V	0	137	138	-	1	GTC	0	---	1	--C	0	-T-	0	-TC	0	G--	0	G-C	0	GT-	0	5.18474e-14	8.81406e-13	FALSE	0	0	FALSE
9004SDM	9004SDM	start240227	3BNC-10_B8-240412	N	0	138	139	-	1	AAT	0	---	1	--T	0	-A-	0	-AT	0	A--	0	A-T	0	AA-	0	5.18474e-14	8.81406e-13	FALSE	0	0	FALSE
9004SDM	9004SDM	start240227	3BNC-10_B8-240412	N	0	139	139	-	1	AAC	0	---	1	--C	0	-A-	0	-AC	0	A--	0	A-C	0	AA-	0	4.51861e-14	7.68163e-13	FALSE	0	0	FALSE
9004SDM	9004SDM	start240227	3BNC-10_B8-240412	H	0	140	140	-	1	CAT	0	---	1	--T	0	-A-	0	-AT	0	C--	0	C-T	0	CA-	0	4.19664e-14	7.13429e-13	FALSE	0	0	FALSE
9004SDM	9004SDM	start240227	3BNC-10_B8-240412	N	0	141	140	-	1	AAT	0	---	1	--T	0	-A-	0	-AT	0	A--	0	A-T	0	AA-	0	3.61933e-14	6.15286e-13	FALSE	0	0	FALSE
9004SDM	9004SDM	start240227	3BNC-10_B8-240412	N	0	142	140	-	1	AAC	0	---	1	--C	0	-A-	0	-AC	0	A--	0	A-C	0	AA-	0	0	0	FALSE	0	0	FALSE
9004SDM	9004SDM	start240227	3BNC-10_B8-240412	S	0	143	141	-	1	AGT	0	---	1	--T	0	-G-	0	-GT	0	A--	0	A-T	0	AG-	0	0	0	FALSE	0	0	FALSE
9004SDM	9004SDM	start240227	3BNC-10_B8-240412	S	0	144	142	-	1	AGC	0	---	1	--C	0	-G-	0	-GC	0	A--	0	A-C	0	AG-	0	0	0	FALSE	0	0	FALSE
9004SDM	9004SDM	start240227	3BNC-10_B8-240412	H	0	145	143	-	1	CAT	0	---	1	--T	0	-A-	0	-AT	0	C--	0	C-T	0	CA-	0	0	0	FALSE	0	0	FALSE
9004SDM	9004SDM	start240227	3BNC-10_B8-240412	N	0	146	143	-	1	AAT	0	---	1	--T	0	-A-	0	-AT	0	A--	0	A-T	0	AA-	0	1.11022e-15	1.77636e-14	FALSE	0	0	FALSE
9004SDM	9004SDM	start240227	3BNC-10_B8-240412	V	0	147	143	-	1	GTC	0	---	1	--C	0	-T-	0	-TC	0	G--	0	G-C	0	GT-	0	1.66533e-15	2.66454e-14	FALSE	0	0	FALSE
9004SDM	9004SDM	start240227	3BNC-10_B8-240412	S	0	148	143	-	1	AGT	0	---	0	--T	1	-G-	0	-GT	0	A--	0	A-T	0	AG-	0	0.148117	0.740585	FALSE	2.44559e-09	1.2228e-08	FALSE
9004SDM	9004SDM	start240227	3BNC-10_B8-240412	V	0	186	181	E	0.994294	GTA	0	GAA	0.991441	GAG	0.00285307		0		0		0		0		0	0.569251	7.96952	FALSE	0.000237388	0.00332343	FALSE
9004SDM	9004SDM	start240227	3BNC-10_B8-240412	T	0	367	364	S	1	ACA	0	TCT	0	TCC	0	TCA	1	TCG	0	AGT	0	AGC	0		0	0	0	FALSE	0	0	FALSE
9004SDM	9004SDM	start240227	3BNC-10_B8-240412	G	0	455	457	D	0.994595	GGT	0	GAT	0.993243	GAC	0.00135135		0		0		0		0		0	3.4431	24.1017	TRUE	1.28236	8.97654	TRUE
9004SDM	9004SDM	start240227	3BNC-10_B8-240412	A	0	556	557	T	1	GCT	0	ACT	1	ACC	0	ACA	0	ACG	0		0		0		0	0.262209	4.19534	FALSE	4.26117e-07	6.81787e-06	FALSE
9004SDM	9004SDM	start240227	3BNC-10_C4-240326	S	0.3861	130	131	-	0.6139	AGC	0.3861	---	0	--C	0	-G-	0	-GC	0	A--	0	A-C	0	AG-	0.6139	8.2288e-08	1.31661e-06	FALSE	0	0	FALSE
9004SDM	9004SDM	start240227	3BNC-10_C4-240326	Q	0.3861	131	132	-	0.6139	CAG	0.3861	---	0.6139	--G	0	-A-	0	-AG	0	C--	0	C-G	0	CA-	0	9.80648e-08	1.56904e-06	FALSE	0	0	FALSE
9004SDM	9004SDM	start240227	3BNC-10_C4-240326	Y	0.3861	132	133	-	0.6139	TAT	0.3861	---	0.6139	--T	0	-A-	0	-AT	0	T--	0	T-T	0	TA-	0	9.65894e-14	1.64202e-12	FALSE	0	0	FALSE
9004SDM	9004SDM	start240227	3BNC-10_C4-240326	V	0.3861	133	134	-	0.6139	GTC	0.3861	---	0.6139	--C	0	-T-	0	-TC	0	G--	0	G-C	0	GT-	0	8.20455e-14	1.39477e-12	FALSE	0	0	FALSE
9004SDM	9004SDM	start240227	3BNC-10_C4-240326	S	0.3861	134	135	-	0.6139	AGT	0.3861	---	0.6139	--T	0	-G-	0	-GT	0	A--	0	A-T	0	AG-	0	8.20455e-14	1.39477e-12	FALSE	0	0	FALSE
9004SDM	9004SDM	start240227	3BNC-10_C4-240326	S	0.3861	135	136	-	0.6139	AGC	0.3861	---	0.6139	--C	0	-G-	0	-GC	0	A--	0	A-C	0	AG-	0	5.18474e-14	8.81406e-13	FALSE	0	0	FALSE
9004SDM	9004SDM	start240227	3BNC-10_C4-240326	H	0.3861	136	137	-	0.6139	CAT	0.3861	---	0.6139	--T	0	-A-	0	-AT	0	C--	0	C-T	0	CA-	0	5.18474e-14	8.81406e-13	FALSE	0	0	FALSE
9004SDM	9004SDM	start240227	3BNC-10_C4-240326	V	0.3861	137	138	-	0.6139	GTC	0.3861	---	0.6139	--C	0	-T-	0	-TC	0	G--	0	G-C	0	GT-	0	5.18474e-14	8.81406e-13	FALSE	0	0	FALSE
9004SDM	9004SDM	start240227	3BNC-10_C4-240326	N	0.3861	138	139	-	0.6139	AAT	0.3861	---	0.6139	--T	0	-A-	0	-AT	0	A--	0	A-T	0	AA-	0	5.18474e-14	8.81406e-13	FALSE	0	0	FALSE
9004SDM	9004SDM	start240227	3BNC-10_C4-240326	N	0.3861	139	139	-	0.6139	AAC	0.3861	---	0.6139	--C	0	-A-	0	-AC	0	A--	0	A-C	0	AA-	0	4.51861e-14	7.68163e-13	FALSE	0	0	FALSE
9004SDM	9004SDM	start240227	3BNC-10_C4-240326	H	0.3861	140	140	-	0.6139	CAT	0.3861	---	0.6139	--T	0	-A-	0	-AT	0	C--	0	C-T	0	CA-	0	4.19664e-14	7.13429e-13	FALSE	0	0	FALSE
9004SDM	9004SDM	start240227	3BNC-10_C4-240326	N	0.3861	141	140	-	0.6139	AAT	0.3861	---	0.6139	--T	0	-A-	0	-AT	0	A--	0	A-T	0	AA-	0	3.61933e-14	6.15286e-13	FALSE	0	0	FALSE
9004SDM	9004SDM	start240227	3BNC-10_C4-240326	N	0.3861	142	140	-	0.6139	AAC	0.3861	---	0.6139	--C	0	-A-	0	-AC	0	A--	0	A-C	0	AA-	0	0	0	FALSE	0	0	FALSE
9004SDM	9004SDM	start240227	3BNC-10_C4-240326	S	0.3861	143	141	-	0.6139	AGT	0.3861	---	0.6139	--T	0	-G-	0	-GT	0	A--	0	A-T	0	AG-	0	0	0	FALSE	0	0	FALSE
9004SDM	9004SDM	start240227	3BNC-10_C4-240326	S	0.3861	144	142	-	0.6139	AGC	0.3861	---	0.6139	--C	0	-G-	0	-GC	0	A--	0	A-C	0	AG-	0	0	0	FALSE	0	0	FALSE
9004SDM	9004SDM	start240227	3BNC-10_C4-240326	H	0.3861	145	143	-	0.6139	CAT	0.3861	---	0.6139	--T	0	-A-	0	-AT	0	C--	0	C-T	0	CA-	0	0	0	FALSE	0	0	FALSE
9004SDM	9004SDM	start240227	3BNC-10_C4-240326	N	0.3861	146	143	-	0.6139	AAT	0.3861	---	0.6139	--T	0	-A-	0	-AT	0	A--	0	A-T	0	AA-	0	1.11022e-15	1.77636e-14	FALSE	0	0	FALSE
9004SDM	9004SDM	start240227	3BNC-10_C4-240326	V	0.3861	147	143	-	0.6139	GTC	0.3861	---	0	--C	0.6139	-T-	0	-TC	0	G--	0	G-C	0	GT-	0	1.66533e-15	2.66454e-14	FALSE	0	0	FALSE
9004SDM	9004SDM	start240227	3BNC-10_C4-240326	V	0	186	181	E	0.989899	GTA	0	GAA	0.989899	GAG	0		0		0		0		0		0	0.569251	7.96952	FALSE	0.000237388	0.00332343	FALSE
9004SDM	9004SDM	start240227	3BNC-10_C4-240326	T	0	367	364	S	0.998691	ACA	0	TCT	0	TCC	0	TCA	0.997382	TCG	0.0013089	AGT	0	AGC	0		0	0	0	FALSE	0	0	FALSE
9004SDM	9004SDM	start240227	3BNC-10_C4-240326	G	0	455	457	D	0.979976	GGT	0	GAT	0.979976	GAC	0		0		0		0		0		0	3.4431	24.1017	TRUE	1.28236	8.97654	TRUE
9004SDM	9004SDM	start240227	3BNC-10_C4-240326	A	0.00136986	556	557	T	0.99863	GCT	0.00136986	ACT	0.99863	ACC	0	ACA	0	ACG	0		0		0		0	0.262209	4.19534	FALSE	4.26117e-07	6.81787e-06	FALSE
9004SDM	9004SDM	start230214	3BNC-100xIC50_T75-230402	G	0.91053	39	40	R	0.0846013	GGG	0.908704	CGT	0	CGC	0	CGA	0	CGG	0	AGA	0.0839927	AGG	0.000608643		0	0	0	FALSE	0	0	FALSE
9004SDM	9004SDM	start230214	3BNC-100xIC50_T75-230402	W	0.898015	43	44	*	0.100882	TGG	0.898015	TAA	0	TAG	0.000551268	TGA	0.100331		0		0		0		0	0	0	FALSE	0	0	FALSE
9004SDM	9004SDM	start230214	3BNC-100xIC50_T75-230402	R	0.891709	44	45	K	0.107727	AGA	0.891709	AAA	0.107727	AAG	0		0		0		0		0		0	0	0	FALSE	0	0	FALSE
9004SDM	9004SDM	start230214	3BNC-100xIC50_T75-230402	D	0.863902	55	56	N	0.136098	GAT	0.863902	AAT	0.136098	AAC	0		0		0		0		0		0	0	0	FALSE	0	0	FALSE
9004SDM	9004SDM	start230214	3BNC-100xIC50_T75-230402	H	0.919613	70	71	R	0.0794189	CAT	0.919613	CGT	0.0794189	CGC	0	CGA	0	CGG	0	AGA	0	AGG	0		0	0	0	FALSE	0	0	FALSE
9004SDM	9004SDM	start230214	3BNC-100xIC50_T75-230402	D	0.888889	76	77	N	0.109553	GAC	0.888889	AAT	0	AAC	0.109553		0		0		0		0		0	0	0	FALSE	0	0	FALSE
9004SDM	9004SDM	start230214	3BNC-100xIC50_T75-230402	E	0.900698	81	82	K	0.0987654	GAA	0.900698	AAA	0.0987654	AAG	0		0		0		0		0		0	0	0	FALSE	0	0	FALSE
9004SDM	9004SDM	start230214	3BNC-100xIC50_T75-230402	E	0.919658	85	86	K	0.0797721	GAA	0.919658	AAA	0.0797721	AAG	0		0		0		0		0		0	0	0	FALSE	0	0	FALSE
9004SDM	9004SDM	start230214	3BNC-100xIC50_T75-230402	E	0.936131	90	91	K	0.0638686	GAG	0.936131	AAA	0	AAG	0.0638686		0		0		0		0		0	0	0	FALSE	0	0	FALSE
9004SDM	9004SDM	start230214	3BNC-100xIC50_T75-230402	W	0.942077	94	95	*	0.0565912	TGG	0.942077	TAA	0.0565912	TAG	0	TGA	0		0		0		0		0	0	0	FALSE	0	0	FALSE
9004SDM	9004SDM	start230214	3BNC-100xIC50_T75-230402	E	0.945294	100	101	K	0.0541176	GAG	0.945294	AAA	0	AAG	0.0541176		0		0		0		0		0	0	0	FALSE	0	0	FALSE
9004SDM	9004SDM	start230214	3BNC-100xIC50_T75-230402	D	0.935754	105	106	N	0.0625698	GAT	0.935196	AAT	0.0625698	AAC	0		0		0		0		0		0	0	0	FALSE	0	0	FALSE
9004SDM	9004SDM	start230214	3BNC-100xIC50_T75-230402	D	0.919149	111	112	N	0.0802432	GAC	0.919149	AAT	0	AAC	0.0802432		0		0		0		0		0	0	0	FALSE	0	0	FALSE
9004SDM	9004SDM	start230214	3BNC-100xIC50_T75-230402	S	0.874667	130	131	-	0.125333	AGC	0.874667	---	0	--C	0	-G-	0	-GC	0	A--	0.125333	A-C	0	AG-	0	0	0	FALSE	0	0	FALSE
9004SDM	9004SDM	start230214	3BNC-100xIC50_T75-230402	Q	0.874667	131	132	-	0.125333	CAG	0.874667	---	0.125333	--G	0	-A-	0	-AG	0	C--	0	C-G	0	CA-	0	0	4.20093e-05	FALSE	0	0	FALSE
9004SDM	9004SDM	start230214	3BNC-100xIC50_T75-230402	Y	0.874667	132	133	-	0.125333	TAT	0.874667	---	0.125333	--T	0	-A-	0	-AT	0	T--	0	T-T	0	TA-	0	0	0	FALSE	0	0	FALSE
9004SDM	9004SDM	start230214	3BNC-100xIC50_T75-230402	V	0.874667	133	134	-	0.125333	GTC	0.874667	---	0.125333	--C	0	-T-	0	-TC	0	G--	0	G-C	0	GT-	0	0	0	FALSE	0	0	FALSE
9004SDM	9004SDM	start230214	3BNC-100xIC50_T75-230402	S	0.874667	134	135	-	0.125333	AGT	0.874667	---	0.125333	--T	0	-G-	0	-GT	0	A--	0	A-T	0	AG-	0	0	0	FALSE	0	0	FALSE
9004SDM	9004SDM	start230214	3BNC-100xIC50_T75-230402	S	0.874667	135	136	-	0.125333	AGC	0.874667	---	0.125333	--C	0	-G-	0	-GC	0	A--	0	A-C	0	AG-	0	0	0	FALSE	0	0	FALSE
9004SDM	9004SDM	start230214	3BNC-100xIC50_T75-230402	H	0.874667	136	137	-	0.125333	CAT	0.874667	---	0.125333	--T	0	-A-	0	-AT	0	C--	0	C-T	0	CA-	0	0	0	FALSE	0	0	FALSE
9004SDM	9004SDM	start230214	3BNC-100xIC50_T75-230402	V	0.874667	137	138	-	0.125333	GTC	0.874667	---	0.125333	--C	0	-T-	0	-TC	0	G--	0	G-C	0	GT-	0	0	0	FALSE	0	0	FALSE
9004SDM	9004SDM	start230214	3BNC-100xIC50_T75-230402	N	0.874667	138	139	-	0.125333	AAT	0.874667	---	0.125333	--T	0	-A-	0	-AT	0	A--	0	A-T	0	AA-	0	0	0	FALSE	0	0	FALSE
9004SDM	9004SDM	start230214	3BNC-100xIC50_T75-230402	N	0.874667	139	139	-	0.125333	AAC	0.874667	---	0.125333	--C	0	-A-	0	-AC	0	A--	0	A-C	0	AA-	0	0	0	FALSE	0	0	FALSE
9004SDM	9004SDM	start230214	3BNC-100xIC50_T75-230402	H	0.874667	140	140	-	0.125333	CAT	0.874667	---	0.125333	--T	0	-A-	0	-AT	0	C--	0	C-T	0	CA-	0	0	0	FALSE	0	0	FALSE
9004SDM	9004SDM	start230214	3BNC-100xIC50_T75-230402	N	0.874667	141	140	-	0.125333	AAT	0.874667	---	0.125333	--T	0	-A-	0	-AT	0	A--	0	A-T	0	AA-	0	0	0	FALSE	0	0	FALSE
9004SDM	9004SDM	start230214	3BNC-100xIC50_T75-230402	N	0.874667	142	140	-	0.125333	AAC	0.874667	---	0.125333	--C	0	-A-	0	-AC	0	A--	0	A-C	0	AA-	0	0	0	FALSE	0	0	FALSE
9004SDM	9004SDM	start230214	3BNC-100xIC50_T75-230402	S	0.874667	143	141	-	0.125333	AGT	0.874667	---	0.125333	--T	0	-G-	0	-GT	0	A--	0	A-T	0	AG-	0	0	0	FALSE	0	0	FALSE
9004SDM	9004SDM	start230214	3BNC-100xIC50_T75-230402	S	0.874667	144	142	-	0.125333	AGC	0.874667	---	0.125333	--C	0	-G-	0	-GC	0	A--	0	A-C	0	AG-	0	0	0	FALSE	0	0	FALSE
9004SDM	9004SDM	start230214	3BNC-100xIC50_T75-230402	H	0.874667	145	143	-	0.125333	CAT	0.874667	---	0.125333	--T	0	-A-	0	-AT	0	C--	0	C-T	0	CA-	0	0	0	FALSE	0	0	FALSE
9004SDM	9004SDM	start230214	3BNC-100xIC50_T75-230402	N	0.874667	146	143	-	0.125333	AAT	0.874667	---	0.125333	--T	0	-A-	0	-AT	0	A--	0	A-T	0	AA-	0	0	0	FALSE	0	0	FALSE
9004SDM	9004SDM	start230214	3BNC-100xIC50_T75-230402	V	0.874667	147	143	-	0.125333	GTC	0.874667	---	0.125333	--C	0	-T-	0	-TC	0	G--	0	G-C	0	GT-	0	0	0	FALSE	0	0	FALSE
9004SDM	9004SDM	start230214	3BNC-100xIC50_T75-230402	S	0.874667	148	143	-	0.125333	AGT	0.874667	---	0.125333	--T	0	-G-	0	-GT	0	A--	0	A-T	0	AG-	0	0	0	FALSE	0	0	FALSE
9004SDM	9004SDM	start230214	3BNC-100xIC50_T75-230402	S	0.874667	149	144	-	0.125333	AGC	0.874667	---	0.125333	--C	0	-G-	0	-GC	0	A--	0	A-C	0	AG-	0	0	0	FALSE	0	0	FALSE
9004SDM	9004SDM	start230214	3BNC-100xIC50_T75-230402	H	0.874667	150	145	-	0.125333	CAT	0.874667	---	0.125333	--T	0	-A-	0	-AT	0	C--	0	C-T	0	CA-	0	0	0	FALSE	0	0	FALSE
9004SDM	9004SDM	start230214	3BNC-100xIC50_T75-230402	S	0.874667	151	146	-	0.125333	AGT	0.874667	---	0.125333	--T	0	-G-	0	-GT	0	A--	0	A-T	0	AG-	0	0	0	FALSE	0	0	FALSE
9004SDM	9004SDM	start230214	3BNC-100xIC50_T75-230402	G	0	152	147	S	0.874667	GGC	0	TCT	0	TCC	0	TCA	0	TCG	0	AGT	0	AGC	0.874667		0	0	0	FALSE	0	0	FALSE
9004SDM	9004SDM	start230214	3BNC-100xIC50_T75-230402	G	0	152	147	-	0.125333	GGC	0	---	0	--C	0	-G-	0	-GC	0.125333	G--	0	G-C	0	GG-	0	0	0	FALSE	0	0	FALSE
9004SDM	9004SDM	start230214	3BNC-100xIC50_T75-230402	D	0.936318	157	152	N	0.0636822	GAC	0.935057	AAT	0	AAC	0.0636822		0		0		0		0		0	0	0	FALSE	0	0	FALSE
9004SDM	9004SDM	start230214	3BNC-100xIC50_T75-230402	M	0.939564	158	153	I	0.0604361	ATG	0.939564	ATA	0.0604361	ATT	0	ATC	0		0		0		0		0	0	0	FALSE	0	0	FALSE
9004SDM	9004SDM	start230214	3BNC-100xIC50_T75-230402	V	0	186	181	E	0.949511	GTA	0	GAA	0.948697	GAG	0.000814332		0		0		0		0		0	0	0	FALSE	0	0	FALSE
9004SDM	9004SDM	start230214	3BNC-100xIC50_T75-230402	I	0.846972	188	183	S	0.153028	ATC	0.846154	TCT	0	TCC	0	TCA	0	TCG	0	AGT	0	AGC	0.153028		0	0	0	FALSE	0	0	FALSE
9004SDM	9004SDM	start230214	3BNC-100xIC50_T75-230402	S	0.886989	192	187	N	0.111524	AGT	0.886989	AAT	0.111524	AAC	0		0		0		0		0		0	0	0	FALSE	0	0	FALSE
9004SDM	9004SDM	start230214	3BNC-100xIC50_T75-230402	S	0.822177	193	188	N	0.176471	AGT	0.820825	AAT	0.176471	AAC	0		0		0		0		0		0	0	0	FALSE	0	0	FALSE
9004SDM	9004SDM	start230214	3BNC-100xIC50_T75-230402	R	0.945963	196	191	K	0.0534011	AGA	0.945963	AAA	0.0534011	AAG	0		0		0		0		0		0	0	0	FALSE	0	0	FALSE
9004SDM	9004SDM	start230214	3BNC-100xIC50_T75-230402	E	0.941463	215	210	K	0.0556098	GAG	0.940976	AAA	0	AAG	0.0556098		0		0		0		0		0	0	0	FALSE	0	0	FALSE
9004SDM	9004SDM	start230214	3BNC-100xIC50_T75-230402	R	0.847428	275	270	G	0.0609107	AGG	0.846245	GGT	0	GGC	0	GGA	0	GGG	0.0609107		0		0		0	0	0	FALSE	0	0	FALSE
9004SDM	9004SDM	start230214	3BNC-100xIC50_T75-230402	R	0.847428	275	270	S	0.0916617	AGG	0.846245	TCT	0	TCC	0	TCA	0	TCG	0	AGT	0.0916617	AGC	0		0	0	0	FALSE	0	0	FALSE
9004SDM	9004SDM	start230214	3BNC-100xIC50_T75-230402	A	0.777856	285	280	V	0.218618	GCC	0.777856	GTT	0	GTC	0.218618	GTA	0	GTG	0		0		0		0	0	0	FALSE	0	0	FALSE
9004SDM	9004SDM	start230214	3BNC-100xIC50_T75-230402	G	0	455	457	D	1	GGT	0	GAT	1	GAC	0		0		0		0		0		0	2.70376	2.70376	TRUE	0.693294	0.693294	TRUE
9004SDM	9004SDM	start230214	3BNC-100xIC50_T75-230402	V	0.918759	687	688	I	0.0797637	GTA	0.918759	ATA	0.0797637	ATT	0	ATC	0		0		0		0		0	0	0	FALSE	0	0	FALSE
9004SDM	9004SDM	start230214	3BNC-100xIC50_T75-230402	R	0.899602	694	695	K	0.100398	AGA	0.899602	AAA	0.100398	AAG	0		0		0		0		0		0	0	0	FALSE	0	0	FALSE
9004SDM	9004SDM	start230214	3BNC-100xIC50_T75-230402	A	0.913731	816	810	T	0.0862689	GCT	0.912293	ACT	0.0848311	ACC	0.00143782	ACA	0	ACG	0		0		0		0	0	0	FALSE	0	0	FALSE
9004SDM	9004SDM	start230214	3BNC-100xIC50_T75-230402	I	0.877797	845	839	M	0.119334	ATT	0.876649	ATG	0.119334		0		0		0		0		0		0	0	0	FALSE	0	0	FALSE
9004SDM	9004SDM	start230214	3BNC-10xIC50-to-100xIC50-to-1000xIC50_T75-230321	D	0.949142	55	56	N	0.0502225	GAT	0.948506	AAT	0.0502225	AAC	0		0		0		0		0		0	0	0	FALSE	0	0	FALSE
9004SDM	9004SDM	start230214	3BNC-10xIC50-to-100xIC50-to-1000xIC50_T75-230321	E	0.945736	60	61	K	0.0536673	GAA	0.94514	AAA	0.0536673	AAG	0		0		0		0		0		0	0	0	FALSE	0	0	FALSE
9004SDM	9004SDM	start230214	3BNC-10xIC50-to-100xIC50-to-1000xIC50_T75-230321	E	0.944988	81	82	K	0.0537897	GAA	0.944988	AAA	0.0537897	AAG	0		0		0		0		0		0	0	0	FALSE	0	0	FALSE
9004SDM	9004SDM	start230214	3BNC-10xIC50-to-100xIC50-to-1000xIC50_T75-230321	D	0.897627	105	106	N	0.099661	GAT	0.897627	AAT	0.099661	AAC	0		0		0		0		0		0	0	0	FALSE	0	0	FALSE
9004SDM	9004SDM	start230214	3BNC-10xIC50-to-100xIC50-to-1000xIC50_T75-230321	D	0.945984	111	112	N	0.0518834	GAC	0.945984	AAT	0	AAC	0.0518834		0		0		0		0		0	0	0	FALSE	0	0	FALSE
9004SDM	9004SDM	start230214	3BNC-10xIC50-to-100xIC50-to-1000xIC50_T75-230321	C	0.92411	129	130	-	0.075026	TGT	0.922381	---	0	--T	0	-G-	0	-GT	0	T--	0.075026	T-T	0	TG-	0	0	0	FALSE	0	0	FALSE
9004SDM	9004SDM	start230214	3BNC-10xIC50-to-100xIC50-to-1000xIC50_T75-230321	S	0.803933	130	131	-	0.196067	AGC	0.803933	---	0.075026	--C	0	-G-	0	-GC	0	A--	0.121041	A-C	0	AG-	0	0	0	FALSE	0	0	FALSE
9004SDM	9004SDM	start230214	3BNC-10xIC50-to-100xIC50-to-1000xIC50_T75-230321	Q	0	131	132	H	0.803933	CAG	0	CAT	0.803933	CAC	0		0		0		0		0		0	2.70376	2.70376	FALSE	0.693294	0.693294	FALSE
9004SDM	9004SDM	start230214	3BNC-10xIC50-to-100xIC50-to-1000xIC50_T75-230321	Q	0	131	132	-	0.196067	CAG	0	---	0.196067	--G	0	-A-	0	-AG	0	C--	0	C-G	0	CA-	0	0	4.20093e-05	FALSE	0	0	FALSE
9004SDM	9004SDM	start230214	3BNC-10xIC50-to-100xIC50-to-1000xIC50_T75-230321	Y	0.803933	132	133	-	0.196067	TAT	0.803933	---	0.196067	--T	0	-A-	0	-AT	0	T--	0	T-T	0	TA-	0	0	0	FALSE	0	0	FALSE
9004SDM	9004SDM	start230214	3BNC-10xIC50-to-100xIC50-to-1000xIC50_T75-230321	V	0.803933	133	134	-	0.196067	GTC	0.803933	---	0.196067	--C	0	-T-	0	-TC	0	G--	0	G-C	0	GT-	0	0	0	FALSE	0	0	FALSE
9004SDM	9004SDM	start230214	3BNC-10xIC50-to-100xIC50-to-1000xIC50_T75-230321	S	0.803933	134	135	-	0.196067	AGT	0.803933	---	0.196067	--T	0	-G-	0	-GT	0	A--	0	A-T	0	AG-	0	0	0	FALSE	0	0	FALSE
9004SDM	9004SDM	start230214	3BNC-10xIC50-to-100xIC50-to-1000xIC50_T75-230321	S	0.803933	135	136	-	0.196067	AGC	0.803933	---	0.196067	--C	0	-G-	0	-GC	0	A--	0	A-C	0	AG-	0	0	0	FALSE	0	0	FALSE
9004SDM	9004SDM	start230214	3BNC-10xIC50-to-100xIC50-to-1000xIC50_T75-230321	H	0.803933	136	137	-	0.196067	CAT	0.803933	---	0.196067	--T	0	-A-	0	-AT	0	C--	0	C-T	0	CA-	0	0	0	FALSE	0	0	FALSE
9004SDM	9004SDM	start230214	3BNC-10xIC50-to-100xIC50-to-1000xIC50_T75-230321	V	0.803933	137	138	-	0.196067	GTC	0.803933	---	0.196067	--C	0	-T-	0	-TC	0	G--	0	G-C	0	GT-	0	0	0	FALSE	0	0	FALSE
9004SDM	9004SDM	start230214	3BNC-10xIC50-to-100xIC50-to-1000xIC50_T75-230321	N	0.803933	138	139	-	0.196067	AAT	0.803933	---	0.196067	--T	0	-A-	0	-AT	0	A--	0	A-T	0	AA-	0	0	0	FALSE	0	0	FALSE
9004SDM	9004SDM	start230214	3BNC-10xIC50-to-100xIC50-to-1000xIC50_T75-230321	N	0.803933	139	139	-	0.196067	AAC	0.803933	---	0.196067	--C	0	-A-	0	-AC	0	A--	0	A-C	0	AA-	0	0	0	FALSE	0	0	FALSE
9004SDM	9004SDM	start230214	3BNC-10xIC50-to-100xIC50-to-1000xIC50_T75-230321	H	0.803933	140	140	-	0.196067	CAT	0.803933	---	0.196067	--T	0	-A-	0	-AT	0	C--	0	C-T	0	CA-	0	0	0	FALSE	0	0	FALSE
9004SDM	9004SDM	start230214	3BNC-10xIC50-to-100xIC50-to-1000xIC50_T75-230321	N	0.803933	141	140	-	0.196067	AAT	0.803933	---	0.196067	--T	0	-A-	0	-AT	0	A--	0	A-T	0	AA-	0	0	0	FALSE	0	0	FALSE
9004SDM	9004SDM	start230214	3BNC-10xIC50-to-100xIC50-to-1000xIC50_T75-230321	N	0.803933	142	140	-	0.196067	AAC	0.803933	---	0.196067	--C	0	-A-	0	-AC	0	A--	0	A-C	0	AA-	0	0	0	FALSE	0	0	FALSE
9004SDM	9004SDM	start230214	3BNC-10xIC50-to-100xIC50-to-1000xIC50_T75-230321	S	0.803933	143	141	-	0.196067	AGT	0.803933	---	0.196067	--T	0	-G-	0	-GT	0	A--	0	A-T	0	AG-	0	0	0	FALSE	0	0	FALSE
9004SDM	9004SDM	start230214	3BNC-10xIC50-to-100xIC50-to-1000xIC50_T75-230321	S	0.803933	144	142	-	0.196067	AGC	0.803933	---	0.196067	--C	0	-G-	0	-GC	0	A--	0	A-C	0	AG-	0	0	0	FALSE	0	0	FALSE
9004SDM	9004SDM	start230214	3BNC-10xIC50-to-100xIC50-to-1000xIC50_T75-230321	H	0.803933	145	143	-	0.196067	CAT	0.803933	---	0.196067	--T	0	-A-	0	-AT	0	C--	0	C-T	0	CA-	0	0	0	FALSE	0	0	FALSE
9004SDM	9004SDM	start230214	3BNC-10xIC50-to-100xIC50-to-1000xIC50_T75-230321	N	0.803933	146	143	-	0.196067	AAT	0.803933	---	0.196067	--T	0	-A-	0	-AT	0	A--	0	A-T	0	AA-	0	0	0	FALSE	0	0	FALSE
9004SDM	9004SDM	start230214	3BNC-10xIC50-to-100xIC50-to-1000xIC50_T75-230321	V	0.803933	147	143	-	0.196067	GTC	0.803933	---	0.196067	--C	0	-T-	0	-TC	0	G--	0	G-C	0	GT-	0	0	0	FALSE	0	0	FALSE
9004SDM	9004SDM	start230214	3BNC-10xIC50-to-100xIC50-to-1000xIC50_T75-230321	S	0.803933	148	143	-	0.196067	AGT	0.803933	---	0.121041	--T	0	-G-	0	-GT	0.075026	A--	0	A-T	0	AG-	0	0	0	FALSE	0	0	FALSE
9004SDM	9004SDM	start230214	3BNC-10xIC50-to-100xIC50-to-1000xIC50_T75-230321	S	0.878959	149	144	-	0.121041	AGC	0.878959	---	0.121041	--C	0	-G-	0	-GC	0	A--	0	A-C	0	AG-	0	0	0	FALSE	0	0	FALSE
9004SDM	9004SDM	start230214	3BNC-10xIC50-to-100xIC50-to-1000xIC50_T75-230321	H	0.878959	150	145	-	0.121041	CAT	0.878959	---	0.121041	--T	0	-A-	0	-AT	0	C--	0	C-T	0	CA-	0	0	0	FALSE	0	0	FALSE
9004SDM	9004SDM	start230214	3BNC-10xIC50-to-100xIC50-to-1000xIC50_T75-230321	S	0.871695	151	146	-	0.121041	AGT	0.871695	---	0.121041	--T	0	-G-	0	-GT	0	A--	0	A-T	0	AG-	0	0	0	FALSE	0	0	FALSE
9004SDM	9004SDM	start230214	3BNC-10xIC50-to-100xIC50-to-1000xIC50_T75-230321	G	0.824869	152	147	S	0.0540898	GGC	0.824869	TCT	0	TCC	0	TCA	0	TCG	0	AGT	0	AGC	0.0540898		0	0	0	FALSE	0	0	FALSE
9004SDM	9004SDM	start230214	3BNC-10xIC50-to-100xIC50-to-1000xIC50_T75-230321	G	0.824869	152	147	-	0.121041	GGC	0.824869	---	0	--C	0	-G-	0	-GC	0.121041	G--	0	G-C	0	GG-	0	0	0	FALSE	0	0	FALSE
9004SDM	9004SDM	start230214	3BNC-10xIC50-to-100xIC50-to-1000xIC50_T75-230321	M	0.947324	158	153	I	0.0526756	ATG	0.947324	ATA	0.0526756	ATT	0	ATC	0		0		0		0		0	0	0	FALSE	0	0	FALSE
9004SDM	9004SDM	start230214	3BNC-10xIC50-to-100xIC50-to-1000xIC50_T75-230321	E	0.947615	168	163	K	0.05145	GAA	0.947615	AAA	0.05145	AAG	0		0		0		0		0		0	0	0	FALSE	0	0	FALSE
9004SDM	9004SDM	start230214	3BNC-10xIC50-to-100xIC50-to-1000xIC50_T75-230321	V	0	186	181	E	0.948113	GTA	0	GAA	0.94717	GAG	0.000943396		0		0		0		0		0	0	0	FALSE	0	0	FALSE
9004SDM	9004SDM	start230214	3BNC-10xIC50-to-100xIC50-to-1000xIC50_T75-230321	V	0	186	181	K	0.0518868	GTA	0	AAA	0.0518868	AAG	0		0		0		0		0		0	0	0	FALSE	0	0	FALSE
9004SDM	9004SDM	start230214	3BNC-10xIC50-to-100xIC50-to-1000xIC50_T75-230321	R	0.925607	196	191	K	0.07361	AGA	0.925607	AAA	0.07361	AAG	0		0		0		0		0		0	0	0	FALSE	0	0	FALSE
9004SDM	9004SDM	start230214	3BNC-10xIC50-to-100xIC50-to-1000xIC50_T75-230321	E	0.913677	215	210	K	0.0846413	GAG	0.913677	AAA	0.00112108	AAG	0.0835202		0		0		0		0		0	0	0	FALSE	0	0	FALSE
9004SDM	9004SDM	start230214	3BNC-10xIC50-to-100xIC50-to-1000xIC50_T75-230321	E	0.944225	236	231	K	0.0552113	GAG	0.943662	AAA	0	AAG	0.0552113		0		0		0		0		0	0	0	FALSE	0	0	FALSE
9004SDM	9004SDM	start230214	3BNC-10xIC50-to-100xIC50-to-1000xIC50_T75-230321	G	0.936216	239	234	R	0.06	GGA	0.936216	CGT	0	CGC	0	CGA	0	CGG	0	AGA	0.06	AGG	0		0	0	0	FALSE	0	0	FALSE
9004SDM	9004SDM	start230214	3BNC-10xIC50-to-100xIC50-to-1000xIC50_T75-230321	R	0.945822	275	270	K	0.0535248	AGG	0.94517	AAA	0.00848564	AAG	0.0450392		0		0		0		0		0	0	0	FALSE	0	0	FALSE
9004SDM	9004SDM	start230214	3BNC-10xIC50-to-100xIC50-to-1000xIC50_T75-230321	S	0.126773	457	459	-	0.873227	AGT	0.126773	---	0.867964	--T	0	-G-	0	-GT	0	A--	0.005263	A-T	0	AG-	0	2.70376	5.40752	TRUE	0.693294	1.38659	TRUE
9004SDM	9004SDM	start230214	3BNC-10xIC50-to-100xIC50-to-1000xIC50_T75-230321	N	0	458	460	-	1	AAT	0	---	0.885275	--T	0	-A-	0	-AT	0	A--	0.0625	A-T	0	AA-	0.052225	2.70376	5.40752	TRUE	0.693294	1.38659	TRUE
9004SDM	9004SDM	start230214	3BNC-10xIC50-to-100xIC50-to-1000xIC50_T75-230321	S	0	459	461	-	1	AGC	0	---	1	--C	0	-G-	0	-GC	0	A--	0	A-C	0	AG-	0	2.70376	5.40752	TRUE	0.693294	1.38659	TRUE
9004SDM	9004SDM	start230214	3BNC-10xIC50-to-100xIC50-to-1000xIC50_T75-230321	S	0	460	461	-	1	AGT	0	---	1	--T	0	-G-	0	-GT	0	A--	0	A-T	0	AG-	0	2.70376	5.40752	TRUE	0.693294	1.38659	TRUE
9004SDM	9004SDM	start230214	3BNC-10xIC50-to-100xIC50-to-1000xIC50_T75-230321	S	0	461	462	-	1	AGT	0	---	1	--T	0	-G-	0	-GT	0	A--	0	A-T	0	AG-	0	2.70376	2.70376	FALSE	0.693294	0.693294	FALSE
9004SDM	9004SDM	start230214	3BNC-10xIC50-to-100xIC50-to-1000xIC50_T75-230321	T	0	462	463	-	1	ACA	0	---	0	--A	1	-C-	0	-CA	0	A--	0	A-A	0	AC-	0	2.70376	2.70376	FALSE	0.693294	0.693294	FALSE
9004SDM	9004SDM	start230214	3BNC-10xIC50-to-100xIC50-to-1000xIC50_T75-230321	G	0.947368	470	471	E	0.0526316	GGA	0.947368	GAA	0.0526316	GAG	0		0		0		0		0		0	0	0	FALSE	0	0	FALSE
9004SDM	9004SDM	start230214	3BNC-10xIC50-to-100xIC50-to-1000xIC50_T75-230321	V	0.931029	504	505	-	0.065678	GTG	0.930206	---	0	--G	0	-T-	0	-TG	0	G--	0	G-G	0	GT-	0.065678	0	0	FALSE	0	0	FALSE
9004SDM	9004SDM	start230214	3BNC-10xIC50-to-100xIC50-to-1000xIC50_T75-230321	E	0.826704	505	506	K	0.0660385	GAA	0.825888	AAA	0.0660385	AAG	0		0		0		0		0		0	0	0	FALSE	0	0	FALSE
9004SDM	9004SDM	start230214	3BNC-10xIC50-to-100xIC50-to-1000xIC50_T75-230321	E	0.826704	505	506	-	0.065678	GAA	0.825888	---	0	--A	0.065678	-A-	0	-AA	0	G--	0	G-A	0	GA-	0	0	0	FALSE	0	0	FALSE
9004SDM	9004SDM	start230214	3BNC-10xIC50-to-100xIC50-to-1000xIC50_T75-230321	G	0.943102	522	523	E	0.0545596	GGA	0.943102	GAA	0.0545596	GAG	0		0		0		0		0		0	0	0	FALSE	0	0	FALSE
9004SDM	9004SDM	start230214	3BNC-10xIC50-to-100xIC50-to-1000xIC50_T75-230321	M	0.921332	528	529	I	0.0772502	ATG	0.921332	ATA	0.0772502	ATT	0	ATC	0		0		0		0		0	0	0	FALSE	0	0	FALSE
9004SDM	9004SDM	start230214	3BNC-10xIC50-to-100xIC50-to-1000xIC50_T75-230321	A	0.689632	556	557	T	0.308322	GCT	0.689632	ACT	0.308322	ACC	0	ACA	0	ACG	0		0		0		0	0.62672	1.25344	FALSE	0.00047949	0.00095898	FALSE
9004SDM	9004SDM	start230214	3BNC-10xIC50-to-100xIC50-to-1000xIC50_T75-230321	E	0.896233	558	559	K	0.0995025	GAG	0.896233	AAA	0	AAG	0.0995025		0		0		0		0		0	0	0	FALSE	0	0	FALSE
9004SDM	9004SDM	start230214	3BNC-10xIC50-to-100xIC50-to-1000xIC50_T75-230321	W	0.913437	569	570	*	0.0801034	TGG	0.913437	TAA	0.0788114	TAG	0.000645995	TGA	0.000645995		0		0		0		0	0	0	FALSE	0	0	FALSE
9004SDM	9004SDM	start230214	3BNC-10xIC50-to-100xIC50-to-1000xIC50_T75-230321	E	0.938591	582	583	K	0.0594699	GAA	0.938591	AAA	0.0594699	AAG	0		0		0		0		0		0	0	0	FALSE	0	0	FALSE
9004SDM	9004SDM	start230214	3BNC-10xIC50-to-100xIC50-to-1000xIC50_T75-230321	R	0.936896	583	584	K	0.060528	AGA	0.936896	AAA	0.060528	AAG	0		0		0		0		0		0	0	0	FALSE	0	0	FALSE
9004SDM	9004SDM	start230214	3BNC-10xIC50-to-100xIC50-to-1000xIC50_T75-230321	R	0.929209	586	587	K	0.0695153	AGA	0.929209	AAA	0.0669643	AAG	0.00255102		0		0		0		0		0	0	0	FALSE	0	0	FALSE
9004SDM	9004SDM	start230214	3BNC-10xIC50-to-100xIC50-to-1000xIC50_T75-230321	D	0.933076	587	588	N	0.0649936	GAT	0.931789	AAT	0.0649936	AAC	0		0		0		0		0		0	0	0	FALSE	0	0	FALSE
9004SDM	9004SDM	start230214	3BNC-10xIC50-to-100xIC50-to-1000xIC50_T75-230321	G	0.943364	598	599	K	0.0543478	GGA	0.941648	AAA	0.0543478	AAG	0		0		0		0		0		0	0	0	FALSE	0	0	FALSE
9004SDM	9004SDM	start230214	3BNC-10xIC50-to-100xIC50-to-1000xIC50_T75-230321	E	0.939739	645	646	K	0.0602606	GAA	0.938654	AAA	0.0602606	AAG	0		0		0		0		0		0	0	0	FALSE	0	0	FALSE
9004SDM	9004SDM	start230214	3BNC-10xIC50-to-100xIC50-to-1000xIC50_T75-230321	R	0.945455	745	746	Q	0.0545455	CGA	0.941322	CAA	0.0545455	CAG	0		0		0		0		0		0	0	0	FALSE	0	0	FALSE
9004SDM	9004SDM	start230214	3BNC-10xIC50-to-100xIC50-to-1000xIC50_T75-230321	D	0.944981	821	815	N	0.0535316	GAT	0.944981	AAT	0.0535316	AAC	0		0		0		0		0		0	0	0	FALSE	0	0	FALSE
9004SDM	9004SDM	start230214	3BNC-10xIC50-to-100xIC50_T75-230316	S	0.860457	130	131	-	0.139543	AGC	0.860457	---	0.023077	--C	0	-G-	0	-GC	0	A--	0.116466	A-C	0	AG-	0	0	0	FALSE	0	0	FALSE
9004SDM	9004SDM	start230214	3BNC-10xIC50-to-100xIC50_T75-230316	Q	0.860457	131	132	-	0.139543	CAG	0.860457	---	0.139543	--G	0	-A-	0	-AG	0	C--	0	C-G	0	CA-	0	0	4.20093e-05	FALSE	0	0	FALSE
9004SDM	9004SDM	start230214	3BNC-10xIC50-to-100xIC50_T75-230316	Y	0.860457	132	133	-	0.139543	TAT	0.860457	---	0.139543	--T	0	-A-	0	-AT	0	T--	0	T-T	0	TA-	0	0	0	FALSE	0	0	FALSE
9004SDM	9004SDM	start230214	3BNC-10xIC50-to-100xIC50_T75-230316	V	0.860457	133	134	-	0.139543	GTC	0.860457	---	0.139543	--C	0	-T-	0	-TC	0	G--	0	G-C	0	GT-	0	0	0	FALSE	0	0	FALSE
9004SDM	9004SDM	start230214	3BNC-10xIC50-to-100xIC50_T75-230316	S	0.860457	134	135	-	0.139543	AGT	0.860457	---	0.139543	--T	0	-G-	0	-GT	0	A--	0	A-T	0	AG-	0	0	0	FALSE	0	0	FALSE
9004SDM	9004SDM	start230214	3BNC-10xIC50-to-100xIC50_T75-230316	S	0.860457	135	136	-	0.139543	AGC	0.860457	---	0.139543	--C	0	-G-	0	-GC	0	A--	0	A-C	0	AG-	0	0	0	FALSE	0	0	FALSE
9004SDM	9004SDM	start230214	3BNC-10xIC50-to-100xIC50_T75-230316	H	0.860457	136	137	-	0.139543	CAT	0.860457	---	0.139543	--T	0	-A-	0	-AT	0	C--	0	C-T	0	CA-	0	0	0	FALSE	0	0	FALSE
9004SDM	9004SDM	start230214	3BNC-10xIC50-to-100xIC50_T75-230316	V	0.860457	137	138	-	0.139543	GTC	0.860457	---	0.139543	--C	0	-T-	0	-TC	0	G--	0	G-C	0	GT-	0	0	0	FALSE	0	0	FALSE
9004SDM	9004SDM	start230214	3BNC-10xIC50-to-100xIC50_T75-230316	N	0.860457	138	139	-	0.139543	AAT	0.860457	---	0.139543	--T	0	-A-	0	-AT	0	A--	0	A-T	0	AA-	0	0	0	FALSE	0	0	FALSE
9004SDM	9004SDM	start230214	3BNC-10xIC50-to-100xIC50_T75-230316	N	0.860457	139	139	-	0.139543	AAC	0.860457	---	0.139543	--C	0	-A-	0	-AC	0	A--	0	A-C	0	AA-	0	0	0	FALSE	0	0	FALSE
9004SDM	9004SDM	start230214	3BNC-10xIC50-to-100xIC50_T75-230316	H	0.860457	140	140	-	0.139543	CAT	0.860457	---	0.139543	--T	0	-A-	0	-AT	0	C--	0	C-T	0	CA-	0	0	0	FALSE	0	0	FALSE
9004SDM	9004SDM	start230214	3BNC-10xIC50-to-100xIC50_T75-230316	N	0.860457	141	140	-	0.139543	AAT	0.860457	---	0.139543	--T	0	-A-	0	-AT	0	A--	0	A-T	0	AA-	0	0	0	FALSE	0	0	FALSE
9004SDM	9004SDM	start230214	3BNC-10xIC50-to-100xIC50_T75-230316	N	0.860457	142	140	-	0.139543	AAC	0.860457	---	0.139543	--C	0	-A-	0	-AC	0	A--	0	A-C	0	AA-	0	0	0	FALSE	0	0	FALSE
9004SDM	9004SDM	start230214	3BNC-10xIC50-to-100xIC50_T75-230316	S	0.860457	143	141	-	0.139543	AGT	0.860457	---	0.139543	--T	0	-G-	0	-GT	0	A--	0	A-T	0	AG-	0	0	0	FALSE	0	0	FALSE
9004SDM	9004SDM	start230214	3BNC-10xIC50-to-100xIC50_T75-230316	S	0.860457	144	142	-	0.139543	AGC	0.860457	---	0.139543	--C	0	-G-	0	-GC	0	A--	0	A-C	0	AG-	0	0	0	FALSE	0	0	FALSE
9004SDM	9004SDM	start230214	3BNC-10xIC50-to-100xIC50_T75-230316	H	0.860457	145	143	-	0.139543	CAT	0.860457	---	0.139543	--T	0	-A-	0	-AT	0	C--	0	C-T	0	CA-	0	0	0	FALSE	0	0	FALSE
9004SDM	9004SDM	start230214	3BNC-10xIC50-to-100xIC50_T75-230316	N	0.860457	146	143	-	0.139543	AAT	0.860457	---	0.139543	--T	0	-A-	0	-AT	0	A--	0	A-T	0	AA-	0	0	0	FALSE	0	0	FALSE
9004SDM	9004SDM	start230214	3BNC-10xIC50-to-100xIC50_T75-230316	V	0.860457	147	143	-	0.139543	GTC	0.860457	---	0.139543	--C	0	-T-	0	-TC	0	G--	0	G-C	0	GT-	0	0	0	FALSE	0	0	FALSE
9004SDM	9004SDM	start230214	3BNC-10xIC50-to-100xIC50_T75-230316	S	0.860457	148	143	-	0.139543	AGT	0.860457	---	0.116466	--T	0	-G-	0	-GT	0.023077	A--	0	A-T	0	AG-	0	0	0	FALSE	0	0	FALSE
9004SDM	9004SDM	start230214	3BNC-10xIC50-to-100xIC50_T75-230316	S	0.883534	149	144	-	0.116466	AGC	0.883534	---	0.116466	--C	0	-G-	0	-GC	0	A--	0	A-C	0	AG-	0	0	0	FALSE	0	0	FALSE
9004SDM	9004SDM	start230214	3BNC-10xIC50-to-100xIC50_T75-230316	H	0.883534	150	145	-	0.116466	CAT	0.883534	---	0.116466	--T	0	-A-	0	-AT	0	C--	0	C-T	0	CA-	0	0	0	FALSE	0	0	FALSE
9004SDM	9004SDM	start230214	3BNC-10xIC50-to-100xIC50_T75-230316	S	0.883534	151	146	-	0.116466	AGT	0.883534	---	0.116466	--T	0	-G-	0	-GT	0	A--	0	A-T	0	AG-	0	0	0	FALSE	0	0	FALSE
9004SDM	9004SDM	start230214	3BNC-10xIC50-to-100xIC50_T75-230316	G	0	152	147	S	0.883534	GGC	0	TCT	0	TCC	0	TCA	0	TCG	0	AGT	0	AGC	0.883534		0	0	0	FALSE	0	0	FALSE
9004SDM	9004SDM	start230214	3BNC-10xIC50-to-100xIC50_T75-230316	G	0	152	147	-	0.116466	GGC	0	---	0	--C	0	-G-	0	-GC	0.116466	G--	0	G-C	0	GG-	0	0	0	FALSE	0	0	FALSE
9004SDM	9004SDM	start230214	3BNC-10xIC50-to-100xIC50_T75-230316	V	0	186	181	E	1	GTA	0	GAA	1	GAG	0		0		0		0		0		0	0	0	FALSE	0	0	FALSE
9004SDM	9004SDM	start230214	3BNC-10xIC50-to-100xIC50_T75-230316	S	0.117801	457	459	-	0.882199	AGT	0.117801	---	0.882199	--T	0	-G-	0	-GT	0	A--	0	A-T	0	AG-	0	2.70376	5.40752	TRUE	0.693294	1.38659	TRUE
9004SDM	9004SDM	start230214	3BNC-10xIC50-to-100xIC50_T75-230316	N	0	458	460	-	1	AAT	0	---	0.882199	--T	0	-A-	0	-AT	0	A--	0.117801	A-T	0	AA-	0	2.70376	5.40752	TRUE	0.693294	1.38659	TRUE
9004SDM	9004SDM	start230214	3BNC-10xIC50-to-100xIC50_T75-230316	S	0	459	461	-	1	AGC	0	---	1	--C	0	-G-	0	-GC	0	A--	0	A-C	0	AG-	0	2.70376	5.40752	TRUE	0.693294	1.38659	TRUE
9004SDM	9004SDM	start230214	3BNC-10xIC50-to-100xIC50_T75-230316	S	0	460	461	-	1	AGT	0	---	1	--T	0	-G-	0	-GT	0	A--	0	A-T	0	AG-	0	2.70376	5.40752	TRUE	0.693294	1.38659	TRUE
9004SDM	9004SDM	start230214	3BNC-10xIC50-to-100xIC50_T75-230316	S	0.8	461	462	-	0.2	AGT	0.8	---	0.2	--T	0	-G-	0	-GT	0	A--	0	A-T	0	AG-	0	0	2.70376	FALSE	0	0.693294	FALSE
9004SDM	9004SDM	start230214	3BNC-10xIC50-to-100xIC50_T75-230316	T	0.8	462	463	-	0.2	ACA	0.8	---	0	--A	0.2	-C-	0	-CA	0	A--	0	A-A	0	AC-	0	0	2.70376	FALSE	0	0.693294	FALSE
9004SDM	9004SDM	start230214	3BNC-10xIC50-to-100xIC50_T75-230316	A	0.869969	556	557	T	0.130031	GCT	0.863777	ACT	0.130031	ACC	0	ACA	0	ACG	0		0		0		0	0	1.25344	FALSE	0	0.00095898	FALSE
9004SDM	9004SDM	start230214	3BNC-10xIC50_T75-230309	C	0.879801	129	130	-	0.115214	TGT	0.879801	---	0	--T	0	-G-	0	-GT	0	T--	0.115214	T-T	0	TG-	0	0	0	FALSE	0	0	FALSE
9004SDM	9004SDM	start230214	3BNC-10xIC50_T75-230309	S	0.804169	130	131	-	0.195831	AGC	0.804169	---	0.115214	--C	0	-G-	0	-GC	0	A--	0.080617	A-C	0	AG-	0	0	0	FALSE	0	0	FALSE
9004SDM	9004SDM	start230214	3BNC-10xIC50_T75-230309	Q	0.470836	131	132	-	0.529164	CAG	0.470836	---	0.195831	--G	0	-A-	0	-AG	0	C--	0	C-G	0	CA-	0.311028	4.20093e-05	4.20093e-05	FALSE	0	0	FALSE
9004SDM	9004SDM	start230214	3BNC-10xIC50_T75-230309	Y	0.804169	132	133	-	0.195831	TAT	0.804169	---	0.195831	--T	0	-A-	0	-AT	0	T--	0	T-T	0	TA-	0	0	0	FALSE	0	0	FALSE
9004SDM	9004SDM	start230214	3BNC-10xIC50_T75-230309	V	0.804169	133	134	-	0.195831	GTC	0.804169	---	0.195831	--C	0	-T-	0	-TC	0	G--	0	G-C	0	GT-	0	0	0	FALSE	0	0	FALSE
9004SDM	9004SDM	start230214	3BNC-10xIC50_T75-230309	S	0.804169	134	135	-	0.195831	AGT	0.804169	---	0.195831	--T	0	-G-	0	-GT	0	A--	0	A-T	0	AG-	0	0	0	FALSE	0	0	FALSE
9004SDM	9004SDM	start230214	3BNC-10xIC50_T75-230309	S	0.804169	135	136	-	0.195831	AGC	0.804169	---	0.195831	--C	0	-G-	0	-GC	0	A--	0	A-C	0	AG-	0	0	0	FALSE	0	0	FALSE
9004SDM	9004SDM	start230214	3BNC-10xIC50_T75-230309	H	0.804169	136	137	-	0.195831	CAT	0.804169	---	0.195831	--T	0	-A-	0	-AT	0	C--	0	C-T	0	CA-	0	0	0	FALSE	0	0	FALSE
9004SDM	9004SDM	start230214	3BNC-10xIC50_T75-230309	V	0.804169	137	138	-	0.195831	GTC	0.804169	---	0.195831	--C	0	-T-	0	-TC	0	G--	0	G-C	0	GT-	0	0	0	FALSE	0	0	FALSE
9004SDM	9004SDM	start230214	3BNC-10xIC50_T75-230309	N	0.804169	138	139	-	0.195831	AAT	0.804169	---	0.195831	--T	0	-A-	0	-AT	0	A--	0	A-T	0	AA-	0	0	0	FALSE	0	0	FALSE
9004SDM	9004SDM	start230214	3BNC-10xIC50_T75-230309	N	0.804169	139	139	-	0.195831	AAC	0.804169	---	0.195831	--C	0	-A-	0	-AC	0	A--	0	A-C	0	AA-	0	0	0	FALSE	0	0	FALSE
9004SDM	9004SDM	start230214	3BNC-10xIC50_T75-230309	H	0.804169	140	140	-	0.195831	CAT	0.804169	---	0.195831	--T	0	-A-	0	-AT	0	C--	0	C-T	0	CA-	0	0	0	FALSE	0	0	FALSE
9004SDM	9004SDM	start230214	3BNC-10xIC50_T75-230309	N	0.804169	141	140	-	0.195831	AAT	0.804169	---	0.195831	--T	0	-A-	0	-AT	0	A--	0	A-T	0	AA-	0	0	0	FALSE	0	0	FALSE
9004SDM	9004SDM	start230214	3BNC-10xIC50_T75-230309	N	0.804169	142	140	-	0.195831	AAC	0.804169	---	0.195831	--C	0	-A-	0	-AC	0	A--	0	A-C	0	AA-	0	0	0	FALSE	0	0	FALSE
9004SDM	9004SDM	start230214	3BNC-10xIC50_T75-230309	S	0.804169	143	141	-	0.195831	AGT	0.804169	---	0.195831	--T	0	-G-	0	-GT	0	A--	0	A-T	0	AG-	0	0	0	FALSE	0	0	FALSE
9004SDM	9004SDM	start230214	3BNC-10xIC50_T75-230309	S	0.804169	144	142	-	0.195831	AGC	0.804169	---	0.195831	--C	0	-G-	0	-GC	0	A--	0	A-C	0	AG-	0	0	0	FALSE	0	0	FALSE
9004SDM	9004SDM	start230214	3BNC-10xIC50_T75-230309	H	0.804169	145	143	-	0.195831	CAT	0.804169	---	0.195831	--T	0	-A-	0	-AT	0	C--	0	C-T	0	CA-	0	0	0	FALSE	0	0	FALSE
9004SDM	9004SDM	start230214	3BNC-10xIC50_T75-230309	N	0.804169	146	143	-	0.195831	AAT	0.804169	---	0.195831	--T	0	-A-	0	-AT	0	A--	0	A-T	0	AA-	0	0	0	FALSE	0	0	FALSE
9004SDM	9004SDM	start230214	3BNC-10xIC50_T75-230309	V	0	147	143	N	0.804169	GTC	0	AAT	0.804169	AAC	0		0		0		0		0		0	2.70376	2.70376	TRUE	0.693294	0.693294	TRUE
9004SDM	9004SDM	start230214	3BNC-10xIC50_T75-230309	V	0	147	143	-	0.195831	GTC	0	---	0.195831	--C	0	-T-	0	-TC	0	G--	0	G-C	0	GT-	0	0	0	FALSE	0	0	FALSE
9004SDM	9004SDM	start230214	3BNC-10xIC50_T75-230309	S	0	148	143	R	0.804169	AGT	0	CGT	0.804169	CGC	0	CGA	0	CGG	0	AGA	0	AGG	0		0	2.70376	2.70376	TRUE	0.693294	0.693294	TRUE
9004SDM	9004SDM	start230214	3BNC-10xIC50_T75-230309	S	0	148	143	-	0.195831	AGT	0	---	0.080617	--T	0	-G-	0	-GT	0.115214	A--	0	A-T	0	AG-	0	0	0	FALSE	0	0	FALSE
9004SDM	9004SDM	start230214	3BNC-10xIC50_T75-230309	S	0.919383	149	144	-	0.080617	AGC	0.919383	---	0.080617	--C	0	-G-	0	-GC	0	A--	0	A-C	0	AG-	0	0	0	FALSE	0	0	FALSE
9004SDM	9004SDM	start230214	3BNC-10xIC50_T75-230309	H	0.919383	150	145	-	0.080617	CAT	0.919383	---	0.080617	--T	0	-A-	0	-AT	0	C--	0	C-T	0	CA-	0	0	0	FALSE	0	0	FALSE
9004SDM	9004SDM	start230214	3BNC-10xIC50_T75-230309	S	0.916146	151	146	-	0.080617	AGT	0.912908	---	0.080617	--T	0	-G-	0	-GT	0	A--	0	A-T	0	AG-	0	0	0	FALSE	0	0	FALSE
9004SDM	9004SDM	start230214	3BNC-10xIC50_T75-230309	G	0.881075	152	147	-	0.080617	GGC	0.881075	---	0	--C	0	-G-	0	-GC	0.080617	G--	0	G-C	0	GG-	0	0	0	FALSE	0	0	FALSE
9004SDM	9004SDM	start230214	3BNC-10xIC50_T75-230309	V	0.00278164	186	181	E	0.997218	GTA	0.00278164	GAA	0.997218	GAG	0		0		0		0		0		0	0	0	FALSE	0	0	FALSE
9004SDM	9004SDM	start230214	3BNC-10xIC50_T75-230309	N	0.802469	199	194	K	0.197531	AAT	0.801235	AAA	0.197531	AAG	0		0		0		0		0		0	0	0	FALSE	0	0	FALSE
9004SDM	9004SDM	start230214	3BNC-10xIC50_T75-230309	S	0.869428	457	459	N	0.0567668	AGT	0.869428	AAT	0.0567668	AAC	0		0		0		0		0		0	0	0	FALSE	0	0	FALSE
9004SDM	9004SDM	start230214	3BNC-10xIC50_T75-230309	S	0.869428	457	459	-	0.071813	AGT	0.869428	---	0.071813	--T	0	-G-	0	-GT	0	A--	0	A-T	0	AG-	0	0	5.40752	FALSE	0	1.38659	FALSE
9004SDM	9004SDM	start230214	3BNC-10xIC50_T75-230309	N	0.927234	458	460	-	0.071813	AAT	0.926281	---	0.071813	--T	0	-A-	0	-AT	0	A--	0	A-T	0	AA-	0	0	5.40752	FALSE	0	1.38659	FALSE
9004SDM	9004SDM	start230214	3BNC-10xIC50_T75-230309	S	0.928187	459	461	-	0.071813	AGC	0.928187	---	0.071813	--C	0	-G-	0	-GC	0	A--	0	A-C	0	AG-	0	0	5.40752	FALSE	0	1.38659	FALSE
9004SDM	9004SDM	start230214	3BNC-10xIC50_T75-230309	S	0.927184	460	461	-	0.071813	AGT	0.927184	---	0.071813	--T	0	-G-	0	-GT	0	A--	0	A-T	0	AG-	0	0	5.40752	FALSE	0	1.38659	FALSE
9004SDM	9004SDM	start230214	3BNC-10xIC50_T75-230309	A	0.883077	539	540	V	0.114872	GCC	0.882051	GTT	0	GTC	0.114872	GTA	0	GTG	0		0		0		0	0	0	FALSE	0	0	FALSE
9004SDM	9004SDM	start230214	3BNC-10xIC50_T75-230309	A	0.657492	556	557	T	0.341488	GCT	0.657492	ACT	0.341488	ACC	0	ACA	0	ACG	0		0		0		0	0.62672	1.25344	FALSE	0.00047949	0.00095898	FALSE
9004SDM	9004SDM	start230214	3BNC-10xIC50_T75-230309	A	0.893407	559	560	T	0.106593	GCT	0.892308	ACT	0.106593	ACC	0	ACA	0	ACG	0		0		0		0	0	0	FALSE	0	0	FALSE
9004SDM	9004SDM	start230214	3BNC-10xIC50_T75-230309	M	0.946865	627	628	I	0.053135	ATG	0.946865	ATA	0.053135	ATT	0	ATC	0		0		0		0		0	0	0	FALSE	0	0	FALSE
9004SDM	9004SDM	start230214	3BNC-10xIC50_T75-230309	L	0.933099	700	701	F	0.0669014	CTT	0.931338	TTT	0.0669014	TTC	0		0		0		0		0		0	0	0	FALSE	0	0	FALSE
9004SDM	9004SDM	start230629	3BNC-10orramp_A10-230804	E	0.949153	60	61	K	0.0508475	GAA	0.949153	AAA	0.0508475	AAG	0		0		0		0		0		0	0	0	FALSE	0	0	FALSE
9004SDM	9004SDM	start230629	3BNC-10orramp_A10-230804	C	0.780303	129	130	-	0.219697	TGT	0.780303	---	0	--T	0	-G-	0	-GT	0	T--	0.219697	T-T	0	TG-	0	0	5.88197	FALSE	0	1.74091	FALSE
9004SDM	9004SDM	start230629	3BNC-10orramp_A10-230804	S	0.780303	130	131	-	0.219697	AGC	0.780303	---	0.219697	--C	0	-G-	0	-GC	0	A--	0	A-C	0	AG-	0	0	3.05454e-05	FALSE	0	0	FALSE
9004SDM	9004SDM	start230629	3BNC-10orramp_A10-230804	Q	0.780303	131	132	-	0.219697	CAG	0.780303	---	0.219697	--G	0	-A-	0	-AG	0	C--	0	C-G	0	CA-	0	0	3.05454e-05	FALSE	0	0	FALSE
9004SDM	9004SDM	start230629	3BNC-10orramp_A10-230804	Y	0.780303	132	133	-	0.219697	TAT	0.780303	---	0.219697	--T	0	-A-	0	-AT	0	T--	0	T-T	0	TA-	0	0	4.2612e-07	FALSE	0	0	FALSE
9004SDM	9004SDM	start230629	3BNC-10orramp_A10-230804	V	0.780303	133	134	-	0.219697	GTC	0.780303	---	0.219697	--C	0	-T-	0	-TC	0	G--	0	G-C	0	GT-	0	0	4.2612e-07	FALSE	0	0	FALSE
9004SDM	9004SDM	start230629	3BNC-10orramp_A10-230804	S	0.780303	134	135	-	0.219697	AGT	0.780303	---	0.219697	--T	0	-G-	0	-GT	0	A--	0	A-T	0	AG-	0	0	4.2612e-07	FALSE	0	0	FALSE
9004SDM	9004SDM	start230629	3BNC-10orramp_A10-230804	S	0.780303	135	136	-	0.219697	AGC	0.780303	---	0.219697	--C	0	-G-	0	-GC	0	A--	0	A-C	0	AG-	0	0	4.2612e-07	FALSE	0	0	FALSE
9004SDM	9004SDM	start230629	3BNC-10orramp_A10-230804	H	0.780303	136	137	-	0.219697	CAT	0.780303	---	0.219697	--T	0	-A-	0	-AT	0	C--	0	C-T	0	CA-	0	0	4.2612e-07	FALSE	0	0	FALSE
9004SDM	9004SDM	start230629	3BNC-10orramp_A10-230804	V	0.780303	137	138	-	0.219697	GTC	0.780303	---	0.219697	--C	0	-T-	0	-TC	0	G--	0	G-C	0	GT-	0	0	4.2612e-07	FALSE	0	0	FALSE
9004SDM	9004SDM	start230629	3BNC-10orramp_A10-230804	N	0.780303	138	139	-	0.219697	AAT	0.780303	---	0.219697	--T	0	-A-	0	-AT	0	A--	0	A-T	0	AA-	0	0	4.2612e-07	FALSE	0	0	FALSE
9004SDM	9004SDM	start230629	3BNC-10orramp_A10-230804	N	0.780303	139	139	-	0.219697	AAC	0.780303	---	0.219697	--C	0	-A-	0	-AC	0	A--	0	A-C	0	AA-	0	0	4.2612e-07	FALSE	0	0	FALSE
9004SDM	9004SDM	start230629	3BNC-10orramp_A10-230804	H	0.780303	140	140	-	0.219697	CAT	0.780303	---	0.219697	--T	0	-A-	0	-AT	0	C--	0	C-T	0	CA-	0	0	4.2612e-07	FALSE	0	0	FALSE
9004SDM	9004SDM	start230629	3BNC-10orramp_A10-230804	N	0.780303	141	140	-	0.219697	AAT	0.780303	---	0.219697	--T	0	-A-	0	-AT	0	A--	0	A-T	0	AA-	0	0	4.2612e-07	FALSE	0	0	FALSE
9004SDM	9004SDM	start230629	3BNC-10orramp_A10-230804	N	0.780303	142	140	-	0.219697	AAC	0.780303	---	0.219697	--C	0	-A-	0	-AC	0	A--	0	A-C	0	AA-	0	0	4.2612e-07	FALSE	0	0	FALSE
9004SDM	9004SDM	start230629	3BNC-10orramp_A10-230804	S	0.780303	143	141	-	0.219697	AGT	0.780303	---	0.219697	--T	0	-G-	0	-GT	0	A--	0	A-T	0	AG-	0	0	4.2612e-07	FALSE	0	0	FALSE
9004SDM	9004SDM	start230629	3BNC-10orramp_A10-230804	S	0.780303	144	142	-	0.219697	AGC	0.780303	---	0.219697	--C	0	-G-	0	-GC	0	A--	0	A-C	0	AG-	0	0	2.30396e-11	FALSE	0	0	FALSE
9004SDM	9004SDM	start230629	3BNC-10orramp_A10-230804	H	0.780303	145	143	-	0.219697	CAT	0.780303	---	0.219697	--T	0	-A-	0	-AT	0	C--	0	C-T	0	CA-	0	0	2.30396e-11	FALSE	0	0	FALSE
9004SDM	9004SDM	start230629	3BNC-10orramp_A10-230804	N	0.780303	146	143	-	0.219697	AAT	0.780303	---	0.219697	--T	0	-A-	0	-AT	0	A--	0	A-T	0	AA-	0	0	1.56541e-14	FALSE	0	0	FALSE
9004SDM	9004SDM	start230629	3BNC-10orramp_A10-230804	V	0.780303	147	143	-	0.219697	GTC	0.780303	---	0.219697	--C	0	-T-	0	-TC	0	G--	0	G-C	0	GT-	0	0	5.82001e-12	FALSE	0	0	FALSE
9004SDM	9004SDM	start230629	3BNC-10orramp_A10-230804	S	0.780303	148	143	-	0.219697	AGT	0.780303	---	0	--T	0	-G-	0	-GT	0.219697	A--	0	A-T	0	AG-	0	0	2.8866e-07	FALSE	0	0	FALSE
9004SDM	9004SDM	start230629	3BNC-10orramp_A10-230804	V	0	186	181	E	0.982456	GTA	0	GAA	0.982456	GAG	0		0		0		0		0		0	0	0	FALSE	0	0	FALSE
9004SDM	9004SDM	start230629	3BNC-10orramp_A10-230804	E	0.919192	215	210	K	0.0808081	GAG	0.919192	AAA	0	AAG	0.0808081		0		0		0		0		0	0	0	FALSE	0	0	FALSE
9004SDM	9004SDM	start230629	3BNC-10orramp_A10-230804	D	0.930556	234	229	N	0.0694444	GAT	0.930556	AAT	0.0694444	AAC	0		0		0		0		0		0	0	0	FALSE	0	0	FALSE
9004SDM	9004SDM	start230629	3BNC-10orramp_A10-230804	G	0.927083	254	249	E	0.0520833	GGA	0.927083	GAA	0.0520833	GAG	0		0		0		0		0		0	0	0	FALSE	0	0	FALSE
9004SDM	9004SDM	start230629	3BNC-10orramp_A10-230804	R	0.949495	275	270	K	0.0505051	AGG	0.878788	AAA	0.030303	AAG	0.020202		0		0		0		0		0	0	0	FALSE	0	0	FALSE
9004SDM	9004SDM	start230629	3BNC-10orramp_A10-230804	R	0.877551	277	272	K	0.122449	AGA	0.877551	AAA	0.122449	AAG	0		0		0		0		0		0	0	0	FALSE	0	0	FALSE
9004SDM	9004SDM	start230629	3BNC-10orramp_A10-230804	E	0.894737	279	274	K	0.105263	GAA	0.894737	AAA	0.105263	AAG	0		0		0		0		0		0	0	0	FALSE	0	0	FALSE
9004SDM	9004SDM	start230629	3BNC-10orramp_A10-230804	G	0.872727	323	320	E	0.0545455	GGA	0.872727	GAA	0.0545455	GAG	0		0		0		0		0		0	0	0	FALSE	0	0	FALSE
9004SDM	9004SDM	start230629	3BNC-10orramp_A10-230804	G	0.895522	327	323	K	0.0522388	GGA	0.895522	AAA	0.0522388	AAG	0		0		0		0		0		0	0	0	FALSE	0	0	FALSE
9004SDM	9004SDM	start230629	3BNC-10orramp_A10-230804	R	0.931429	330	326	K	0.0628571	AGA	0.931429	AAA	0.0628571	AAG	0		0		0		0		0		0	0	0	FALSE	0	0	FALSE
9004SDM	9004SDM	start230629	3BNC-10orramp_A10-230804	W	0.886486	341	337	*	0.108108	TGG	0.886486	TAA	0.0756757	TAG	0.0108108	TGA	0.0216216		0		0		0		0	0	0	FALSE	0	0	FALSE
9004SDM	9004SDM	start230629	3BNC-10orramp_A10-230804	G	0.0405405	455	457	D	0.952703	GGT	0.0405405	GAT	0.952703	GAC	0		0		0		0		0		0	2.94099	17.6459	TRUE	0.870454	5.22273	TRUE
9004SDM	9004SDM	start230629	3BNC-10orramp_A10-230804	G	0.887218	522	523	K	0.075188	GGA	0.887218	AAA	0.075188	AAG	0		0		0		0		0		0	0	0	FALSE	0	0	FALSE
9004SDM	9004SDM	start230629	3BNC-10orramp_A10-230804	G	0.914286	525	526	E	0.0571429	GGA	0.914286	GAA	0.0571429	GAG	0		0		0		0		0		0	0	0	FALSE	0	0	FALSE
9004SDM	9004SDM	start230629	3BNC-10orramp_A10-230804	G	0.934783	545	546	S	0.0652174	GGC	0.934783	TCT	0	TCC	0	TCA	0	TCG	0	AGT	0	AGC	0.0652174		0	0	0	FALSE	0	0	FALSE
9004SDM	9004SDM	start230629	3BNC-10orramp_A10-230804	E	0.8875	558	559	K	0.1125	GAG	0.8875	AAA	0.0125	AAG	0.1		0		0		0		0		0	0	0	FALSE	0	0	FALSE
9004SDM	9004SDM	start230629	3BNC-10orramp_A10-230804	W	0.939394	569	570	*	0.0606061	TGG	0.939394	TAA	0.010101	TAG	0.0505051	TGA	0		0		0		0		0	0	0	FALSE	0	0	FALSE
9004SDM	9004SDM	start230629	3BNC-10orramp_A10-230804	R	0.916667	577	578	K	0.0833333	AGA	0.916667	AAA	0.0833333	AAG	0		0		0		0		0		0	0	0	FALSE	0	0	FALSE
9004SDM	9004SDM	start230629	3BNC-10orramp_A10-230804	E	0.929293	582	583	K	0.0707071	GAA	0.929293	AAA	0.0707071	AAG	0		0		0		0		0		0	0	0	FALSE	0	0	FALSE
9004SDM	9004SDM	start230629	3BNC-10orramp_A10-230804	R	0.918367	583	584	K	0.0816327	AGA	0.918367	AAA	0.0816327	AAG	0		0		0		0		0		0	0	0	FALSE	0	0	FALSE
9004SDM	9004SDM	start230629	3BNC-10orramp_A10-230804	R	0.907407	586	587	K	0.0925926	AGA	0.907407	AAA	0.0925926	AAG	0		0		0		0		0		0	0	0	FALSE	0	0	FALSE
9004SDM	9004SDM	start230629	3BNC-10orramp_A10-230804	R	0.94382	705	706	K	0.0561798	AGA	0.94382	AAA	0.0561798	AAG	0		0		0		0		0		0	0	0	FALSE	0	0	FALSE
9004SDM	9004SDM	start230629	3BNC-10orramp_A10-230804	R	0.934211	745	746	Q	0.0592105	CGA	0.921053	CAA	0.0592105	CAG	0		0		0		0		0		0	0	0	FALSE	0	0	FALSE
9004SDM	9004SDM	start230629	3BNC-10orramp_A10-230804	D	0.9375	756	757	N	0.0625	GAC	0.9375	AAT	0	AAC	0.0625		0		0		0		0		0	0	0	FALSE	0	0	FALSE
9004SDM	9004SDM	start230629	3BNC-10orramp_A10-230804	R	0.928571	768	769	Q	0.0714286	CGA	0.928571	CAA	0.0714286	CAG	0		0		0		0		0		0	0	0	FALSE	0	0	FALSE
9004SDM	9004SDM	start230629	3BNC-10orramp_A10-230804	R	0.924528	770	771	K	0.0754717	AGA	0.924528	AAA	0.0754717	AAG	0		0		0		0		0		0	0	0	FALSE	0	0	FALSE
9004SDM	9004SDM	start230629	3BNC-10orramp_A10-230804	D	0.921875	821	815	N	0.078125	GAT	0.921875	AAT	0.078125	AAC	0		0		0		0		0		0	0	0	FALSE	0	0	FALSE
9004SDM	9004SDM	start230629	3BNC-10orramp_A10-230804	E	0.91954	836	830	K	0.0804598	GAA	0.91954	AAA	0.0804598	AAG	0		0		0		0		0		0	0	0	FALSE	0	0	FALSE
9004SDM	9004SDM	start230629	3BNC-10orramp_A10-230804	R	0.948276	851	845	K	0.0517241	AGA	0.942529	AAA	0.0517241	AAG	0		0		0		0		0		0	0	0	FALSE	0	0	FALSE
9004SDM	9004SDM	start230629	3BNC-10orramp_A6-230820	S	0.738095	130	131	-	0.261905	AGC	0.738095	---	0	--C	0	-G-	0	-GC	0	A--	0.261905	A-C	0	AG-	0	1.01818e-05	3.05454e-05	FALSE	0	0	FALSE
9004SDM	9004SDM	start230629	3BNC-10orramp_A6-230820	Q	0.738095	131	132	-	0.261905	CAG	0.738095	---	0.261905	--G	0	-A-	0	-AG	0	C--	0	C-G	0	CA-	0	1.01818e-05	3.05454e-05	FALSE	0	0	FALSE
9004SDM	9004SDM	start230629	3BNC-10orramp_A6-230820	Y	0.738095	132	133	-	0.261905	TAT	0.738095	---	0.261905	--T	0	-A-	0	-AT	0	T--	0	T-T	0	TA-	0	1.4204e-07	4.2612e-07	FALSE	0	0	FALSE
9004SDM	9004SDM	start230629	3BNC-10orramp_A6-230820	V	0.738095	133	134	-	0.261905	GTC	0.738095	---	0.261905	--C	0	-T-	0	-TC	0	G--	0	G-C	0	GT-	0	1.4204e-07	4.2612e-07	FALSE	0	0	FALSE
9004SDM	9004SDM	start230629	3BNC-10orramp_A6-230820	S	0.738095	134	135	-	0.261905	AGT	0.738095	---	0.261905	--T	0	-G-	0	-GT	0	A--	0	A-T	0	AG-	0	1.4204e-07	4.2612e-07	FALSE	0	0	FALSE
9004SDM	9004SDM	start230629	3BNC-10orramp_A6-230820	S	0.738095	135	136	-	0.261905	AGC	0.738095	---	0.261905	--C	0	-G-	0	-GC	0	A--	0	A-C	0	AG-	0	1.4204e-07	4.2612e-07	FALSE	0	0	FALSE
9004SDM	9004SDM	start230629	3BNC-10orramp_A6-230820	H	0.738095	136	137	-	0.261905	CAT	0.738095	---	0.261905	--T	0	-A-	0	-AT	0	C--	0	C-T	0	CA-	0	1.4204e-07	4.2612e-07	FALSE	0	0	FALSE
9004SDM	9004SDM	start230629	3BNC-10orramp_A6-230820	V	0.738095	137	138	-	0.261905	GTC	0.738095	---	0.261905	--C	0	-T-	0	-TC	0	G--	0	G-C	0	GT-	0	1.4204e-07	4.2612e-07	FALSE	0	0	FALSE
9004SDM	9004SDM	start230629	3BNC-10orramp_A6-230820	N	0.738095	138	139	-	0.261905	AAT	0.738095	---	0.261905	--T	0	-A-	0	-AT	0	A--	0	A-T	0	AA-	0	1.4204e-07	4.2612e-07	FALSE	0	0	FALSE
9004SDM	9004SDM	start230629	3BNC-10orramp_A6-230820	N	0.738095	139	139	-	0.261905	AAC	0.738095	---	0.261905	--C	0	-A-	0	-AC	0	A--	0	A-C	0	AA-	0	1.4204e-07	4.2612e-07	FALSE	0	0	FALSE
9004SDM	9004SDM	start230629	3BNC-10orramp_A6-230820	H	0.738095	140	140	-	0.261905	CAT	0.738095	---	0.261905	--T	0	-A-	0	-AT	0	C--	0	C-T	0	CA-	0	1.4204e-07	4.2612e-07	FALSE	0	0	FALSE
9004SDM	9004SDM	start230629	3BNC-10orramp_A6-230820	N	0.738095	141	140	-	0.261905	AAT	0.738095	---	0.261905	--T	0	-A-	0	-AT	0	A--	0	A-T	0	AA-	0	1.4204e-07	4.2612e-07	FALSE	0	0	FALSE
9004SDM	9004SDM	start230629	3BNC-10orramp_A6-230820	N	0.738095	142	140	-	0.261905	AAC	0.738095	---	0.261905	--C	0	-A-	0	-AC	0	A--	0	A-C	0	AA-	0	1.4204e-07	4.2612e-07	FALSE	0	0	FALSE
9004SDM	9004SDM	start230629	3BNC-10orramp_A6-230820	S	0.738095	143	141	-	0.261905	AGT	0.738095	---	0.261905	--T	0	-G-	0	-GT	0	A--	0	A-T	0	AG-	0	1.4204e-07	4.2612e-07	FALSE	0	0	FALSE
9004SDM	9004SDM	start230629	3BNC-10orramp_A6-230820	S	0.738095	144	142	-	0.261905	AGC	0.738095	---	0.261905	--C	0	-G-	0	-GC	0	A--	0	A-C	0	AG-	0	7.67986e-12	2.30396e-11	FALSE	0	0	FALSE
9004SDM	9004SDM	start230629	3BNC-10orramp_A6-230820	H	0.738095	145	143	-	0.261905	CAT	0.738095	---	0.261905	--T	0	-A-	0	-AT	0	C--	0	C-T	0	CA-	0	7.67986e-12	2.30396e-11	FALSE	0	0	FALSE
9004SDM	9004SDM	start230629	3BNC-10orramp_A6-230820	N	0.738095	146	143	-	0.261905	AAT	0.738095	---	0.261905	--T	0	-A-	0	-AT	0	A--	0	A-T	0	AA-	0	5.21805e-15	1.56541e-14	FALSE	0	0	FALSE
9004SDM	9004SDM	start230629	3BNC-10orramp_A6-230820	V	0.738095	147	143	-	0.261905	GTC	0.738095	---	0.261905	--C	0	-T-	0	-TC	0	G--	0	G-C	0	GT-	0	1.94e-12	5.82001e-12	FALSE	0	0	FALSE
9004SDM	9004SDM	start230629	3BNC-10orramp_A6-230820	S	0.738095	148	143	-	0.261905	AGT	0.738095	---	0.261905	--T	0	-G-	0	-GT	0	A--	0	A-T	0	AG-	0	9.622e-08	2.8866e-07	FALSE	0	0	FALSE
9004SDM	9004SDM	start230629	3BNC-10orramp_A6-230820	S	0.738095	149	144	-	0.261905	AGC	0.738095	---	0.261905	--C	0	-G-	0	-GC	0	A--	0	A-C	0	AG-	0	9.622e-08	9.622e-08	FALSE	0	0	FALSE
9004SDM	9004SDM	start230629	3BNC-10orramp_A6-230820	H	0.738095	150	145	-	0.261905	CAT	0.738095	---	0.261905	--T	0	-A-	0	-AT	0	C--	0	C-T	0	CA-	0	9.622e-08	9.622e-08	FALSE	0	0	FALSE
9004SDM	9004SDM	start230629	3BNC-10orramp_A6-230820	S	0.738095	151	146	-	0.261905	AGT	0.738095	---	0.261905	--T	0	-G-	0	-GT	0	A--	0	A-T	0	AG-	0	9.622e-08	9.622e-08	FALSE	0	0	FALSE
9004SDM	9004SDM	start230629	3BNC-10orramp_A6-230820	G	0	152	147	S	0.738095	GGC	0	TCT	0	TCC	0	TCA	0	TCG	0	AGT	0	AGC	0.738095		0	0	0	FALSE	0	0	FALSE
9004SDM	9004SDM	start230629	3BNC-10orramp_A6-230820	G	0	152	147	-	0.261905	GGC	0	---	0	--C	0	-G-	0	-GC	0.261905	G--	0	G-C	0	GG-	0	9.622e-08	9.622e-08	FALSE	0	0	FALSE
9004SDM	9004SDM	start230629	3BNC-10orramp_A6-230820	M	0.947917	158	153	I	0.0520833	ATG	0.947917	ATA	0.0520833	ATT	0	ATC	0		0		0		0		0	0	0	FALSE	0	0	FALSE
9004SDM	9004SDM	start230629	3BNC-10orramp_A6-230820	V	0	186	181	E	0.967742	GTA	0	GAA	0.967742	GAG	0		0		0		0		0		0	0	0	FALSE	0	0	FALSE
9004SDM	9004SDM	start230629	3BNC-10orramp_A6-230820	N	0	199	194	K	1	AAT	0	AAA	1	AAG	0		0		0		0		0		0	0.156322	0.156322	FALSE	4.02869e-09	4.02869e-09	FALSE
9004SDM	9004SDM	start230629	3BNC-10orramp_A6-230820	W	0.93656	397	394	*	0.0538253	TGG	0.93656	TAA	0.0107651	TAG	0.0322952	TGA	0.0107651		0		0		0		0	0	0	FALSE	0	0	FALSE
9004SDM	9004SDM	start230629	3BNC-10orramp_A6-230820	S	0.123817	457	459	-	0.876183	AGT	0.123817	---	0.876183	--T	0	-G-	0	-GT	0	A--	0	A-T	0	AG-	0	1.86072	1.86072	FALSE	0.203793	0.203793	FALSE
9004SDM	9004SDM	start230629	3BNC-10orramp_A6-230820	N	0.123817	458	460	-	0.876183	AAT	0.123817	---	0.876183	--T	0	-A-	0	-AT	0	A--	0	A-T	0	AA-	0	2.94099	2.94099	TRUE	0.870454	0.870454	TRUE
9004SDM	9004SDM	start230629	3BNC-10orramp_A6-230820	S	0.123817	459	461	-	0.876183	AGC	0.123817	---	0.876183	--C	0	-G-	0	-GC	0	A--	0	A-C	0	AG-	0	2.94099	2.94099	TRUE	0.870454	0.870454	TRUE
9004SDM	9004SDM	start230629	3BNC-10orramp_A6-230820	S	0.134021	460	461	-	0.865979	AGT	0.134021	---	0.865979	--T	0	-G-	0	-GT	0	A--	0	A-T	0	AG-	0	2.94099	2.94099	TRUE	0.870454	0.870454	TRUE
9004SDM	9004SDM	start230629	3BNC-10orramp_A6-230820	E	0.0442478	505	506	K	0.955752	GAA	0.0442478	AAA	0.955752	AAG	0		0		0		0		0		0	0.327298	0.327298	FALSE	2.87133e-06	2.87133e-06	FALSE
9004SDM	9004SDM	start230629	3BNC-10orramp_A6-230820	G	0.927536	545	546	S	0.0724638	GGC	0.927536	TCT	0	TCC	0	TCA	0	TCG	0	AGT	0	AGC	0.0724638		0	0	0	FALSE	0	0	FALSE
9004SDM	9004SDM	start230629	3BNC-10orramp_A6-230820	E	0.890909	558	559	K	0.109091	GAG	0.890909	AAA	0	AAG	0.109091		0		0		0		0		0	0	0	FALSE	0	0	FALSE
9004SDM	9004SDM	start230629	3BNC-10orramp_A6-230820	W	0.901961	569	570	*	0.0980392	TGG	0.901961	TAA	0.0196078	TAG	0.0784314	TGA	0		0		0		0		0	0	0	FALSE	0	0	FALSE
9004SDM	9004SDM	start230629	3BNC-10orramp_A6-230820	R	0.942308	577	578	K	0.0576923	AGA	0.942308	AAA	0.0576923	AAG	0		0		0		0		0		0	0	0	FALSE	0	0	FALSE
9004SDM	9004SDM	start230629	3BNC-10orramp_A6-230820	E	0.913793	582	583	K	0.0862069	GAA	0.913793	AAA	0.0862069	AAG	0		0		0		0		0		0	0	0	FALSE	0	0	FALSE
9004SDM	9004SDM	start230629	3BNC-10orramp_A6-230820	R	0.866667	583	584	K	0.116667	AGA	0.866667	AAA	0.116667	AAG	0		0		0		0		0		0	0	0	FALSE	0	0	FALSE
9004SDM	9004SDM	start230629	3BNC-10orramp_A6-230820	R	0.92	586	587	K	0.08	AGA	0.92	AAA	0.08	AAG	0		0		0		0		0		0	0	0	FALSE	0	0	FALSE
9004SDM	9004SDM	start230629	3BNC-10orramp_A6-230820	D	0.90411	587	588	N	0.0958904	GAT	0.90411	AAT	0.0958904	AAC	0		0		0		0		0		0	0	0	FALSE	0	0	FALSE
9004SDM	9004SDM	start230629	3BNC-10orramp_A6-230820	W	0.9375	621	622	*	0.0625	TGG	0.9375	TAA	0	TAG	0.05	TGA	0.0125		0		0		0		0	0	0	FALSE	0	0	FALSE
9004SDM	9004SDM	start230629	3BNC-10orramp_A6-230820	W	0.925926	626	627	*	0.0740741	TGG	0.925926	TAA	0.0123457	TAG	0.0493827	TGA	0.0123457		0		0		0		0	0	0	FALSE	0	0	FALSE
9004SDM	9004SDM	start230629	3BNC-10orramp_A6-230820	R	0.943396	694	695	K	0.0566038	AGA	0.943396	AAA	0.0566038	AAG	0		0		0		0		0		0	0	0	FALSE	0	0	FALSE
9004SDM	9004SDM	start230629	3BNC-10orramp_A6-230820	R	0.939394	745	746	Q	0.0606061	CGA	0.939394	CAA	0.0606061	CAG	0		0		0		0		0		0	0	0	FALSE	0	0	FALSE
9004SDM	9004SDM	start230629	3BNC-10orramp_A6-230820	E	0.925926	796	790	K	0.0740741	GAA	0.925926	AAA	0.0740741	AAG	0		0		0		0		0		0	0	0	FALSE	0	0	FALSE
9004SDM	9004SDM	start230629	3BNC-10orramp_A9-230817	R	0.948454	44	45	K	0.0515464	AGA	0.948454	AAA	0.0515464	AAG	0		0		0		0		0		0	0	0	FALSE	0	0	FALSE
9004SDM	9004SDM	start230629	3BNC-10orramp_A9-230817	D	0.925926	45	46	N	0.0740741	GAC	0.925926	AAT	0	AAC	0.0740741		0		0		0		0		0	0	0	FALSE	0	0	FALSE
9004SDM	9004SDM	start230629	3BNC-10orramp_A9-230817	S	0.91	130	131	-	0.09	AGC	0.91	---	0	--C	0	-G-	0	-GC	0	A--	0.09	A-C	0	AG-	0	0	3.05454e-05	FALSE	0	0	FALSE
9004SDM	9004SDM	start230629	3BNC-10orramp_A9-230817	Q	0.91	131	132	-	0.09	CAG	0.91	---	0.09	--G	0	-A-	0	-AG	0	C--	0	C-G	0	CA-	0	0	3.05454e-05	FALSE	0	0	FALSE
9004SDM	9004SDM	start230629	3BNC-10orramp_A9-230817	Y	0.91	132	133	-	0.09	TAT	0.91	---	0.09	--T	0	-A-	0	-AT	0	T--	0	T-T	0	TA-	0	0	4.2612e-07	FALSE	0	0	FALSE
9004SDM	9004SDM	start230629	3BNC-10orramp_A9-230817	V	0.91	133	134	-	0.09	GTC	0.91	---	0.09	--C	0	-T-	0	-TC	0	G--	0	G-C	0	GT-	0	0	4.2612e-07	FALSE	0	0	FALSE
9004SDM	9004SDM	start230629	3BNC-10orramp_A9-230817	S	0.91	134	135	-	0.09	AGT	0.91	---	0.09	--T	0	-G-	0	-GT	0	A--	0	A-T	0	AG-	0	0	4.2612e-07	FALSE	0	0	FALSE
9004SDM	9004SDM	start230629	3BNC-10orramp_A9-230817	S	0.91	135	136	-	0.09	AGC	0.91	---	0.09	--C	0	-G-	0	-GC	0	A--	0	A-C	0	AG-	0	0	4.2612e-07	FALSE	0	0	FALSE
9004SDM	9004SDM	start230629	3BNC-10orramp_A9-230817	H	0.91	136	137	-	0.09	CAT	0.91	---	0.09	--T	0	-A-	0	-AT	0	C--	0	C-T	0	CA-	0	0	4.2612e-07	FALSE	0	0	FALSE
9004SDM	9004SDM	start230629	3BNC-10orramp_A9-230817	V	0.91	137	138	-	0.09	GTC	0.91	---	0.09	--C	0	-T-	0	-TC	0	G--	0	G-C	0	GT-	0	0	4.2612e-07	FALSE	0	0	FALSE
9004SDM	9004SDM	start230629	3BNC-10orramp_A9-230817	N	0.91	138	139	-	0.09	AAT	0.91	---	0.09	--T	0	-A-	0	-AT	0	A--	0	A-T	0	AA-	0	0	4.2612e-07	FALSE	0	0	FALSE
9004SDM	9004SDM	start230629	3BNC-10orramp_A9-230817	N	0.91	139	139	-	0.09	AAC	0.91	---	0.09	--C	0	-A-	0	-AC	0	A--	0	A-C	0	AA-	0	0	4.2612e-07	FALSE	0	0	FALSE
9004SDM	9004SDM	start230629	3BNC-10orramp_A9-230817	H	0.91	140	140	-	0.09	CAT	0.91	---	0.09	--T	0	-A-	0	-AT	0	C--	0	C-T	0	CA-	0	0	4.2612e-07	FALSE	0	0	FALSE
9004SDM	9004SDM	start230629	3BNC-10orramp_A9-230817	N	0.91	141	140	-	0.09	AAT	0.91	---	0.09	--T	0	-A-	0	-AT	0	A--	0	A-T	0	AA-	0	0	4.2612e-07	FALSE	0	0	FALSE
9004SDM	9004SDM	start230629	3BNC-10orramp_A9-230817	N	0.91	142	140	-	0.09	AAC	0.91	---	0.09	--C	0	-A-	0	-AC	0	A--	0	A-C	0	AA-	0	0	4.2612e-07	FALSE	0	0	FALSE
9004SDM	9004SDM	start230629	3BNC-10orramp_A9-230817	S	0.91	143	141	-	0.09	AGT	0.91	---	0.09	--T	0	-G-	0	-GT	0	A--	0	A-T	0	AG-	0	0	4.2612e-07	FALSE	0	0	FALSE
9004SDM	9004SDM	start230629	3BNC-10orramp_A9-230817	S	0.91	144	142	-	0.09	AGC	0.91	---	0.09	--C	0	-G-	0	-GC	0	A--	0	A-C	0	AG-	0	0	2.30396e-11	FALSE	0	0	FALSE
9004SDM	9004SDM	start230629	3BNC-10orramp_A9-230817	H	0.91	145	143	-	0.09	CAT	0.91	---	0.09	--T	0	-A-	0	-AT	0	C--	0	C-T	0	CA-	0	0	2.30396e-11	FALSE	0	0	FALSE
9004SDM	9004SDM	start230629	3BNC-10orramp_A9-230817	N	0.91	146	143	-	0.09	AAT	0.91	---	0.09	--T	0	-A-	0	-AT	0	A--	0	A-T	0	AA-	0	0	1.56541e-14	FALSE	0	0	FALSE
9004SDM	9004SDM	start230629	3BNC-10orramp_A9-230817	V	0.91	147	143	-	0.09	GTC	0.91	---	0.09	--C	0	-T-	0	-TC	0	G--	0	G-C	0	GT-	0	0	5.82001e-12	FALSE	0	0	FALSE
9004SDM	9004SDM	start230629	3BNC-10orramp_A9-230817	S	0.91	148	143	-	0.09	AGT	0.91	---	0.09	--T	0	-G-	0	-GT	0	A--	0	A-T	0	AG-	0	0	2.8866e-07	FALSE	0	0	FALSE
9004SDM	9004SDM	start230629	3BNC-10orramp_A9-230817	S	0.91	149	144	-	0.09	AGC	0.91	---	0.09	--C	0	-G-	0	-GC	0	A--	0	A-C	0	AG-	0	0	9.622e-08	FALSE	0	0	FALSE
9004SDM	9004SDM	start230629	3BNC-10orramp_A9-230817	H	0.91	150	145	-	0.09	CAT	0.91	---	0.09	--T	0	-A-	0	-AT	0	C--	0	C-T	0	CA-	0	0	9.622e-08	FALSE	0	0	FALSE
9004SDM	9004SDM	start230629	3BNC-10orramp_A9-230817	S	0.91	151	146	-	0.09	AGT	0.91	---	0.09	--T	0	-G-	0	-GT	0	A--	0	A-T	0	AG-	0	0	9.622e-08	FALSE	0	0	FALSE
9004SDM	9004SDM	start230629	3BNC-10orramp_A9-230817	G	0	152	147	S	0.91	GGC	0	TCT	0	TCC	0	TCA	0	TCG	0	AGT	0	AGC	0.91		0	0	0	FALSE	0	0	FALSE
9004SDM	9004SDM	start230629	3BNC-10orramp_A9-230817	G	0	152	147	-	0.09	GGC	0	---	0	--C	0	-G-	0	-GC	0.09	G--	0	G-C	0	GG-	0	0	9.622e-08	FALSE	0	0	FALSE
9004SDM	9004SDM	start230629	3BNC-10orramp_A9-230817	V	0	186	181	E	0.981308	GTA	0	GAA	0.981308	GAG	0		0		0		0		0		0	0	0	FALSE	0	0	FALSE
9004SDM	9004SDM	start230629	3BNC-10orramp_A9-230817	S	0.82243	192	187	N	0.17757	AGT	0.82243	AAT	0.17757	AAC	0		0		0		0		0		0	0	0	FALSE	0	0	FALSE
9004SDM	9004SDM	start230629	3BNC-10orramp_A9-230817	T	0.304878	213	208	K	0.658537	ACC	0.304878	AAA	0.658537	AAG	0		0		0		0		0		0	2.94099	2.94099	FALSE	0.870454	0.870454	FALSE
9004SDM	9004SDM	start230629	3BNC-10orramp_A9-230817	G	0.876923	239	234	E	0.0615385	GGA	0.876923	GAA	0.0615385	GAG	0		0		0		0		0		0	0	0	FALSE	0	0	FALSE
9004SDM	9004SDM	start230629	3BNC-10orramp_A9-230817	G	0.938144	254	249	E	0.0515464	GGA	0.938144	GAA	0.0515464	GAG	0		0		0		0		0		0	0	0	FALSE	0	0	FALSE
9004SDM	9004SDM	start230629	3BNC-10orramp_A9-230817	R	0.925234	277	272	K	0.0560748	AGA	0.925234	AAA	0.0560748	AAG	0		0		0		0		0		0	0	0	FALSE	0	0	FALSE
9004SDM	9004SDM	start230629	3BNC-10orramp_A9-230817	G	0.918367	327	323	E	0.0510204	GGA	0.918367	GAA	0.0510204	GAG	0		0		0		0		0		0	0	0	FALSE	0	0	FALSE
9004SDM	9004SDM	start230629	3BNC-10orramp_A9-230817	W	0.9	341	337	*	0.1	TGG	0.9	TAA	0.1	TAG	0	TGA	0		0		0		0		0	0	0	FALSE	0	0	FALSE
9004SDM	9004SDM	start230629	3BNC-10orramp_A9-230817	E	0.927007	347	343	K	0.0729927	GAG	0.912409	AAA	0.0218978	AAG	0.0510949		0		0		0		0		0	0	0	FALSE	0	0	FALSE
9004SDM	9004SDM	start230629	3BNC-10orramp_A9-230817	G	0.916667	382	379	E	0.0625	GGA	0.90625	GAA	0.0625	GAG	0		0		0		0		0		0	0	0	FALSE	0	0	FALSE
9004SDM	9004SDM	start230629	3BNC-10orramp_A9-230817	E	0.910112	383	380	K	0.0898876	GAA	0.910112	AAA	0.0898876	AAG	0		0		0		0		0		0	0	0	FALSE	0	0	FALSE
9004SDM	9004SDM	start230629	3BNC-10orramp_A9-230817	W	0.934066	397	394	*	0.0659341	TGG	0.934066	TAA	0.0549451	TAG	0.010989	TGA	0		0		0		0		0	0	0	FALSE	0	0	FALSE
9004SDM	9004SDM	start230629	3BNC-10orramp_A9-230817	G	0	455	457	D	0.988095	GGT	0	GAT	0.988095	GAC	0		0		0		0		0		0	2.94099	17.6459	TRUE	0.870454	5.22273	TRUE
9004SDM	9004SDM	start230629	3BNC-10orramp_A9-230817	R	0.912088	501	502	K	0.0769231	AGA	0.912088	AAA	0.0769231	AAG	0		0		0		0		0		0	0	0	FALSE	0	0	FALSE
9004SDM	9004SDM	start230629	3BNC-10orramp_A9-230817	R	0.931818	502	503	K	0.0681818	AGA	0.931818	AAA	0.0681818	AAG	0		0		0		0		0		0	0	0	FALSE	0	0	FALSE
9004SDM	9004SDM	start230629	3BNC-10orramp_A9-230817	E	0.923441	505	506	K	0.0667548	GAA	0.923441	AAA	0.0667548	AAG	0		0		0		0		0		0	0	0.327298	FALSE	0	2.87133e-06	FALSE
9004SDM	9004SDM	start230629	3BNC-10orramp_A9-230817	R	0.942529	509	510	K	0.0574713	AGA	0.942529	AAA	0.0574713	AAG	0		0		0		0		0		0	0	0	FALSE	0	0	FALSE
9004SDM	9004SDM	start230629	3BNC-10orramp_A9-230817	G	0.808219	522	523	K	0.164384	GGA	0.808219	AAA	0.164384	AAG	0		0		0		0		0		0	0	0	FALSE	0	0	FALSE
9004SDM	9004SDM	start230629	3BNC-10orramp_A9-230817	G	0.8	525	526	E	0.129412	GGA	0.8	GAA	0.129412	GAG	0		0		0		0		0		0	0	0	FALSE	0	0	FALSE
9004SDM	9004SDM	start230629	3BNC-10orramp_A9-230817	M	0.921348	528	529	I	0.0786517	ATG	0.921348	ATA	0.0786517	ATT	0	ATC	0		0		0		0		0	0	0	FALSE	0	0	FALSE
9004SDM	9004SDM	start230629	3BNC-10orramp_A9-230817	R	0.948276	555	556	K	0.0517241	AGG	0.948276	AAA	0	AAG	0.0517241		0		0		0		0		0	0	0	FALSE	0	0	FALSE
9004SDM	9004SDM	start230629	3BNC-10orramp_A9-230817	E	0.870968	558	559	K	0.129032	GAG	0.870968	AAA	0.016129	AAG	0.112903		0		0		0		0		0	0	0	FALSE	0	0	FALSE
9004SDM	9004SDM	start230629	3BNC-10orramp_A9-230817	W	0.902778	569	570	*	0.0972222	TGG	0.902778	TAA	0.0416667	TAG	0.0555556	TGA	0		0		0		0		0	0	0	FALSE	0	0	FALSE
9004SDM	9004SDM	start230629	3BNC-10orramp_A9-230817	E	0.867647	582	583	K	0.132353	GAA	0.867647	AAA	0.132353	AAG	0		0		0		0		0		0	0	0	FALSE	0	0	FALSE
9004SDM	9004SDM	start230629	3BNC-10orramp_A9-230817	R	0.850746	583	584	K	0.149254	AGA	0.850746	AAA	0.149254	AAG	0		0		0		0		0		0	0	0	FALSE	0	0	FALSE
9004SDM	9004SDM	start230629	3BNC-10orramp_A9-230817	R	0.886364	586	587	K	0.113636	AGA	0.886364	AAA	0.113636	AAG	0		0		0		0		0		0	0	0	FALSE	0	0	FALSE
9004SDM	9004SDM	start230629	3BNC-10orramp_A9-230817	D	0.858696	587	588	N	0.141304	GAT	0.858696	AAT	0.141304	AAC	0		0		0		0		0		0	0	0	FALSE	0	0	FALSE
9004SDM	9004SDM	start230629	3BNC-10orramp_A9-230817	G	0.880435	598	599	E	0.0652174	GGA	0.880435	GAA	0.0652174	GAG	0		0		0		0		0		0	0	0	FALSE	0	0	FALSE
9004SDM	9004SDM	start230629	3BNC-10orramp_A9-230817	G	0.880435	598	599	K	0.0543478	GGA	0.880435	AAA	0.0543478	AAG	0		0		0		0		0		0	0	0	FALSE	0	0	FALSE
9004SDM	9004SDM	start230629	3BNC-10orramp_A9-230817	W	0.893617	608	609	*	0.106383	TGG	0.893617	TAA	0	TAG	0	TGA	0.106383		0		0		0		0	0	0	FALSE	0	0	FALSE
9004SDM	9004SDM	start230629	3BNC-10orramp_A9-230817	W	0.931818	612	613	*	0.0681818	TGG	0.931818	TAA	0.0454545	TAG	0.0227273	TGA	0		0		0		0		0	0	0	FALSE	0	0	FALSE
9004SDM	9004SDM	start230629	3BNC-10orramp_A9-230817	E	0.934211	619	620	K	0.0657895	GAG	0.934211	AAA	0.0657895	AAG	0		0		0		0		0		0	0	0	FALSE	0	0	FALSE
9004SDM	9004SDM	start230629	3BNC-10orramp_A9-230817	W	0.916667	629	630	*	0.0555556	TGG	0.916667	TAA	0	TAG	0.0416667	TGA	0.0138889		0		0		0		0	0	0	FALSE	0	0	FALSE
9004SDM	9004SDM	start230629	3BNC-10orramp_A9-230817	M	0.909091	685	686	I	0.0909091	ATG	0.909091	ATA	0.0909091	ATT	0	ATC	0		0		0		0		0	0	0	FALSE	0	0	FALSE
9004SDM	9004SDM	start230629	3BNC-10orramp_A9-230817	G	0.87234	692	693	E	0.0638298	GGA	0.87234	GAA	0.0638298	GAG	0		0		0		0		0		0	0	0	FALSE	0	0	FALSE
9004SDM	9004SDM	start230629	3BNC-10orramp_A9-230817	G	0.87234	692	693	K	0.0638298	GGA	0.87234	AAA	0.0638298	AAG	0		0		0		0		0		0	0	0	FALSE	0	0	FALSE
9004SDM	9004SDM	start230629	3BNC-10orramp_A9-230817	R	0.921569	694	695	K	0.0784314	AGA	0.921569	AAA	0.0784314	AAG	0		0		0		0		0		0	0	0	FALSE	0	0	FALSE
9004SDM	9004SDM	start230629	3BNC-10orramp_A9-230817	R	0.915493	705	706	K	0.084507	AGA	0.915493	AAA	0.084507	AAG	0		0		0		0		0		0	0	0	FALSE	0	0	FALSE
9004SDM	9004SDM	start230629	3BNC-10orramp_A9-230817	G	0.909091	709	710	E	0.0649351	GGA	0.909091	GAA	0.0649351	GAG	0		0		0		0		0		0	0	0	FALSE	0	0	FALSE
9004SDM	9004SDM	start230629	3BNC-10orramp_A9-230817	R	0.942623	740	741	K	0.057377	AGA	0.942623	AAA	0.057377	AAG	0		0		0		0		0		0	0	0	FALSE	0	0	FALSE
9004SDM	9004SDM	start230629	3BNC-10orramp_A9-230817	R	0.903226	745	746	Q	0.0967742	CGA	0.903226	CAA	0.0967742	CAG	0		0		0		0		0		0	0	0	FALSE	0	0	FALSE
9004SDM	9004SDM	start230629	3BNC-10orramp_A9-230817	G	0.896	749	750	E	0.08	GGA	0.896	GAA	0.08	GAG	0		0		0		0		0		0	0	0	FALSE	0	0	FALSE
9004SDM	9004SDM	start230629	3BNC-10orramp_A9-230817	W	0.913793	755	756	*	0.0862069	TGG	0.913793	TAA	0.0344828	TAG	0.00862069	TGA	0.0431034		0		0		0		0	0	0	FALSE	0	0	FALSE
9004SDM	9004SDM	start230629	3BNC-10orramp_A9-230817	D	0.910714	756	757	N	0.0892857	GAC	0.910714	AAT	0	AAC	0.0892857		0		0		0		0		0	0	0	FALSE	0	0	FALSE
9004SDM	9004SDM	start230629	3BNC-10orramp_A9-230817	D	0.909091	757	758	N	0.0818182	GAC	0.909091	AAT	0	AAC	0.0818182		0		0		0		0		0	0	0	FALSE	0	0	FALSE
9004SDM	9004SDM	start230629	3BNC-10orramp_A9-230817	R	0.901099	768	769	Q	0.0989011	CGA	0.901099	CAA	0.0989011	CAG	0		0		0		0		0		0	0	0	FALSE	0	0	FALSE
9004SDM	9004SDM	start230629	3BNC-10orramp_A9-230817	D	0.907216	771	772	N	0.0927835	GAC	0.907216	AAT	0	AAC	0.0927835		0		0		0		0		0	0	0	FALSE	0	0	FALSE
9004SDM	9004SDM	start230629	3BNC-10orramp_A9-230817	E	0.904762	781	782	K	0.0952381	GAA	0.904762	AAA	0.0952381	AAG	0		0		0		0		0		0	0	0	FALSE	0	0	FALSE
9004SDM	9004SDM	start230629	3BNC-10orramp_A9-230817	W	0.927536	795	789	*	0.0724638	TGG	0.927536	TAA	0.0144928	TAG	0.0144928	TGA	0.0434783		0		0		0		0	0	0	FALSE	0	0	FALSE
9004SDM	9004SDM	start230629	3BNC-10orramp_A9-230817	E	0.935484	796	790	K	0.0645161	GAA	0.935484	AAA	0.0645161	AAG	0		0		0		0		0		0	0	0	FALSE	0	0	FALSE
9004SDM	9004SDM	start230629	3BNC-10orramp_A9-230817	W	0.914286	808	802	*	0.0857143	TGG	0.914286	TAA	0.0428571	TAG	0	TGA	0.0428571		0		0		0		0	0	0	FALSE	0	0	FALSE
9004SDM	9004SDM	start230629	3BNC-10orramp_A9-230817	E	0.920635	811	805	K	0.0793651	GAA	0.920635	AAA	0.0793651	AAG	0		0		0		0		0		0	0	0	FALSE	0	0	FALSE
9004SDM	9004SDM	start230629	3BNC-10orramp_A9-230817	D	0.833333	821	815	N	0.166667	GAT	0.833333	AAT	0.166667	AAC	0		0		0		0		0		0	0	0	FALSE	0	0	FALSE
9004SDM	9004SDM	start230629	3BNC-10orramp_A9-230817	W	0.9	830	824	*	0.1	TGG	0.9	TAA	0.0166667	TAG	0.0666667	TGA	0.0166667		0		0		0		0	0	0	FALSE	0	0	FALSE
9004SDM	9004SDM	start230629	3BNC-10orramp_A9-230817	E	0.907692	836	830	K	0.0923077	GAA	0.907692	AAA	0.0923077	AAG	0		0		0		0		0		0	0	0	FALSE	0	0	FALSE
9004SDM	9004SDM	start230629	3BNC-10orramp_A9-230817	R	0.90625	840	834	K	0.09375	AGA	0.90625	AAA	0.09375	AAG	0		0		0		0		0		0	0	0	FALSE	0	0	FALSE
9004SDM	9004SDM	start230629	3BNC-10orramp_A9-230817	R	0.923077	843	837	K	0.0769231	AGA	0.923077	AAA	0.0769231	AAG	0		0		0		0		0		0	0	0	FALSE	0	0	FALSE
9004SDM	9004SDM	start230629	3BNC-10orramp_B1-230820	C	0.00645161	26	27	R	0.993548	TGT	0.00645161	CGT	0.987097	CGC	0	CGA	0.00645161	CGG	0	AGA	0	AGG	0		0	2.94099	2.94099	FALSE	0.870454	0.870454	FALSE
9004SDM	9004SDM	start230629	3BNC-10orramp_B1-230820	C	0.671429	129	130	-	0.328571	TGT	0.671429	---	0	--T	0	-G-	0	-GT	0	T--	0.328571	T-T	0	TG-	0	2.94099	5.88197	FALSE	0.870454	1.74091	FALSE
9004SDM	9004SDM	start230629	3BNC-10orramp_B1-230820	S	0.671429	130	131	-	0.328571	AGC	0.671429	---	0.328571	--C	0	-G-	0	-GC	0	A--	0	A-C	0	AG-	0	1.01818e-05	3.05454e-05	FALSE	0	0	FALSE
9004SDM	9004SDM	start230629	3BNC-10orramp_B1-230820	Q	0.671429	131	132	-	0.328571	CAG	0.671429	---	0.328571	--G	0	-A-	0	-AG	0	C--	0	C-G	0	CA-	0	1.01818e-05	3.05454e-05	FALSE	0	0	FALSE
9004SDM	9004SDM	start230629	3BNC-10orramp_B1-230820	Y	0.671429	132	133	-	0.328571	TAT	0.671429	---	0.328571	--T	0	-A-	0	-AT	0	T--	0	T-T	0	TA-	0	1.4204e-07	4.2612e-07	FALSE	0	0	FALSE
9004SDM	9004SDM	start230629	3BNC-10orramp_B1-230820	V	0.671429	133	134	-	0.328571	GTC	0.671429	---	0.328571	--C	0	-T-	0	-TC	0	G--	0	G-C	0	GT-	0	1.4204e-07	4.2612e-07	FALSE	0	0	FALSE
9004SDM	9004SDM	start230629	3BNC-10orramp_B1-230820	S	0.671429	134	135	-	0.328571	AGT	0.671429	---	0.328571	--T	0	-G-	0	-GT	0	A--	0	A-T	0	AG-	0	1.4204e-07	4.2612e-07	FALSE	0	0	FALSE
9004SDM	9004SDM	start230629	3BNC-10orramp_B1-230820	S	0.671429	135	136	-	0.328571	AGC	0.671429	---	0.328571	--C	0	-G-	0	-GC	0	A--	0	A-C	0	AG-	0	1.4204e-07	4.2612e-07	FALSE	0	0	FALSE
9004SDM	9004SDM	start230629	3BNC-10orramp_B1-230820	H	0.671429	136	137	-	0.328571	CAT	0.671429	---	0.328571	--T	0	-A-	0	-AT	0	C--	0	C-T	0	CA-	0	1.4204e-07	4.2612e-07	FALSE	0	0	FALSE
9004SDM	9004SDM	start230629	3BNC-10orramp_B1-230820	V	0.671429	137	138	-	0.328571	GTC	0.671429	---	0.328571	--C	0	-T-	0	-TC	0	G--	0	G-C	0	GT-	0	1.4204e-07	4.2612e-07	FALSE	0	0	FALSE
9004SDM	9004SDM	start230629	3BNC-10orramp_B1-230820	N	0.671429	138	139	-	0.328571	AAT	0.671429	---	0.328571	--T	0	-A-	0	-AT	0	A--	0	A-T	0	AA-	0	1.4204e-07	4.2612e-07	FALSE	0	0	FALSE
9004SDM	9004SDM	start230629	3BNC-10orramp_B1-230820	N	0.671429	139	139	-	0.328571	AAC	0.671429	---	0.328571	--C	0	-A-	0	-AC	0	A--	0	A-C	0	AA-	0	1.4204e-07	4.2612e-07	FALSE	0	0	FALSE
9004SDM	9004SDM	start230629	3BNC-10orramp_B1-230820	H	0.671429	140	140	-	0.328571	CAT	0.671429	---	0.328571	--T	0	-A-	0	-AT	0	C--	0	C-T	0	CA-	0	1.4204e-07	4.2612e-07	FALSE	0	0	FALSE
9004SDM	9004SDM	start230629	3BNC-10orramp_B1-230820	N	0.671429	141	140	-	0.328571	AAT	0.671429	---	0.328571	--T	0	-A-	0	-AT	0	A--	0	A-T	0	AA-	0	1.4204e-07	4.2612e-07	FALSE	0	0	FALSE
9004SDM	9004SDM	start230629	3BNC-10orramp_B1-230820	N	0.671429	142	140	-	0.328571	AAC	0.671429	---	0.328571	--C	0	-A-	0	-AC	0	A--	0	A-C	0	AA-	0	1.4204e-07	4.2612e-07	FALSE	0	0	FALSE
9004SDM	9004SDM	start230629	3BNC-10orramp_B1-230820	S	0.671429	143	141	-	0.328571	AGT	0.671429	---	0.328571	--T	0	-G-	0	-GT	0	A--	0	A-T	0	AG-	0	1.4204e-07	4.2612e-07	FALSE	0	0	FALSE
9004SDM	9004SDM	start230629	3BNC-10orramp_B1-230820	S	0.671429	144	142	-	0.328571	AGC	0.671429	---	0.328571	--C	0	-G-	0	-GC	0	A--	0	A-C	0	AG-	0	7.67986e-12	2.30396e-11	FALSE	0	0	FALSE
9004SDM	9004SDM	start230629	3BNC-10orramp_B1-230820	H	0.671429	145	143	-	0.328571	CAT	0.671429	---	0.328571	--T	0	-A-	0	-AT	0	C--	0	C-T	0	CA-	0	7.67986e-12	2.30396e-11	FALSE	0	0	FALSE
9004SDM	9004SDM	start230629	3BNC-10orramp_B1-230820	N	0.671429	146	143	-	0.328571	AAT	0.671429	---	0.328571	--T	0	-A-	0	-AT	0	A--	0	A-T	0	AA-	0	5.21805e-15	1.56541e-14	FALSE	0	0	FALSE
9004SDM	9004SDM	start230629	3BNC-10orramp_B1-230820	V	0.671429	147	143	-	0.328571	GTC	0.671429	---	0.328571	--C	0	-T-	0	-TC	0	G--	0	G-C	0	GT-	0	1.94e-12	5.82001e-12	FALSE	0	0	FALSE
9004SDM	9004SDM	start230629	3BNC-10orramp_B1-230820	S	0.671429	148	143	-	0.328571	AGT	0.671429	---	0	--T	0	-G-	0	-GT	0.328571	A--	0	A-T	0	AG-	0	9.622e-08	2.8866e-07	FALSE	0	0	FALSE
9004SDM	9004SDM	start230629	3BNC-10orramp_B1-230820	V	0	186	181	E	0.987952	GTA	0	GAA	0.987952	GAG	0		0		0		0		0		0	0	0	FALSE	0	0	FALSE
9004SDM	9004SDM	start230629	3BNC-10orramp_B1-230820	E	0.946429	215	210	K	0.0535714	GAG	0.946429	AAA	0	AAG	0.0535714		0		0		0		0		0	0	0	FALSE	0	0	FALSE
9004SDM	9004SDM	start230629	3BNC-10orramp_B1-230820	C	0.945946	222	217	*	0.0540541	TGT	0.945946	TAA	0	TAG	0	TGA	0.0540541		0		0		0		0	0	0	FALSE	0	0	FALSE
9004SDM	9004SDM	start230629	3BNC-10orramp_B1-230820	R	0.94382	277	272	K	0.0561798	AGA	0.94382	AAA	0.0561798	AAG	0		0		0		0		0		0	0	0	FALSE	0	0	FALSE
9004SDM	9004SDM	start230629	3BNC-10orramp_B1-230820	E	0.914894	279	274	K	0.0851064	GAA	0.914894	AAA	0.0851064	AAG	0		0		0		0		0		0	0	0	FALSE	0	0	FALSE
9004SDM	9004SDM	start230629	3BNC-10orramp_B1-230820	W	0.911765	341	337	*	0.0882353	TGG	0.911765	TAA	0.0352941	TAG	0.0411765	TGA	0.0117647		0		0		0		0	0	0	FALSE	0	0	FALSE
9004SDM	9004SDM	start230629	3BNC-10orramp_B1-230820	G	0	455	457	D	0.988764	GGT	0	GAT	0.988764	GAC	0		0		0		0		0		0	2.94099	17.6459	TRUE	0.870454	5.22273	TRUE
9004SDM	9004SDM	start230629	3BNC-10orramp_B1-230820	S	0.878049	460	461	R	0.121951	AGT	0.878049	CGT	0	CGC	0	CGA	0	CGG	0	AGA	0.121951	AGG	0		0	0	0	FALSE	0	0	FALSE
9004SDM	9004SDM	start230629	3BNC-10orramp_B1-230820	G	0.896552	522	523	K	0.0574713	GGA	0.896552	AAA	0.0574713	AAG	0		0		0		0		0		0	0	0	FALSE	0	0	FALSE
9004SDM	9004SDM	start230629	3BNC-10orramp_B1-230820	G	0.904762	525	526	E	0.0595238	GGA	0.904762	GAA	0.0595238	GAG	0		0		0		0		0		0	0	0	FALSE	0	0	FALSE
9004SDM	9004SDM	start230629	3BNC-10orramp_B1-230820	R	0.904762	555	556	K	0.0952381	AGG	0.888889	AAA	0	AAG	0.0952381		0		0		0		0		0	0	0	FALSE	0	0	FALSE
9004SDM	9004SDM	start230629	3BNC-10orramp_B1-230820	E	0.907692	558	559	K	0.0923077	GAG	0.907692	AAA	0	AAG	0.0923077		0		0		0		0		0	0	0	FALSE	0	0	FALSE
9004SDM	9004SDM	start230629	3BNC-10orramp_B1-230820	W	0.851658	569	570	*	0.135184	TGG	0.851658	TAA	0.0135184	TAG	0.0675919	TGA	0.0540735		0		0		0		0	0	0	FALSE	0	0	FALSE
9004SDM	9004SDM	start230629	3BNC-10orramp_B1-230820	R	0.9375	577	578	K	0.0625	AGA	0.9375	AAA	0.0625	AAG	0		0		0		0		0		0	0	0	FALSE	0	0	FALSE
9004SDM	9004SDM	start230629	3BNC-10orramp_B1-230820	E	0.933333	582	583	K	0.0666667	GAA	0.933333	AAA	0.0666667	AAG	0		0		0		0		0		0	0	0	FALSE	0	0	FALSE
9004SDM	9004SDM	start230629	3BNC-10orramp_B1-230820	R	0.895522	583	584	K	0.104478	AGA	0.895522	AAA	0.104478	AAG	0		0		0		0		0		0	0	0	FALSE	0	0	FALSE
9004SDM	9004SDM	start230629	3BNC-10orramp_B1-230820	R	0.942857	586	587	K	0.0571429	AGA	0.942857	AAA	0.0571429	AAG	0		0		0		0		0		0	0	0	FALSE	0	0	FALSE
9004SDM	9004SDM	start230629	3BNC-10orramp_B1-230820	D	0.941176	587	588	N	0.0588235	GAT	0.941176	AAT	0.0588235	AAC	0		0		0		0		0		0	0	0	FALSE	0	0	FALSE
9004SDM	9004SDM	start230629	3BNC-10orramp_B1-230820	W	0.910714	626	627	*	0.0892857	TGG	0.910714	TAA	0	TAG	0.0892857	TGA	0		0		0		0		0	0	0	FALSE	0	0	FALSE
9004SDM	9004SDM	start230629	3BNC-10orramp_B1-230820	W	0.913793	629	630	*	0.0862069	TGG	0.913793	TAA	0.0862069	TAG	0	TGA	0		0		0		0		0	0	0	FALSE	0	0	FALSE
9004SDM	9004SDM	start230629	3BNC-10orramp_B1-230820	M	0.946429	685	686	I	0.0535714	ATG	0.946429	ATA	0.0535714	ATT	0	ATC	0		0		0		0		0	0	0	FALSE	0	0	FALSE
9004SDM	9004SDM	start230629	3BNC-10orramp_B1-230820	R	0.925	694	695	K	0.075	AGA	0.925	AAA	0.075	AAG	0		0		0		0		0		0	0	0	FALSE	0	0	FALSE
9004SDM	9004SDM	start230629	3BNC-10orramp_B1-230820	A	0	701	702	T	1	GCT	0	ACT	1	ACC	0	ACA	0	ACG	0		0		0		0	0	0	FALSE	0	0	FALSE
9004SDM	9004SDM	start230629	3BNC-10orramp_B1-230820	R	0.92	705	706	K	0.08	AGA	0.92	AAA	0.08	AAG	0		0		0		0		0		0	0	0	FALSE	0	0	FALSE
9004SDM	9004SDM	start230629	3BNC-10orramp_B1-230820	R	0.935185	745	746	Q	0.0648148	CGA	0.935185	CAA	0.0648148	CAG	0		0		0		0		0		0	0	0	FALSE	0	0	FALSE
9004SDM	9004SDM	start230629	3BNC-10orramp_B1-230820	D	0.908163	756	757	N	0.0918367	GAC	0.908163	AAT	0	AAC	0.0918367		0		0		0		0		0	0	0	FALSE	0	0	FALSE
9004SDM	9004SDM	start230629	3BNC-10orramp_B1-230820	R	0.922222	768	769	Q	0.0555556	CGA	0.922222	CAA	0.0555556	CAG	0		0		0		0		0		0	0	0	FALSE	0	0	FALSE
9004SDM	9004SDM	start230629	3BNC-10orramp_B1-230820	D	0.935484	771	772	N	0.0645161	GAC	0.935484	AAT	0	AAC	0.0645161		0		0		0		0		0	0	0	FALSE	0	0	FALSE
9004SDM	9004SDM	start230629	3BNC-10orramp_B1-230820	E	0.940299	811	805	K	0.0597015	GAA	0.940299	AAA	0.0597015	AAG	0		0		0		0		0		0	0	0	FALSE	0	0	FALSE
9004SDM	9004SDM	start230629	3BNC-10orramp_B1-230820	D	0.935065	821	815	N	0.0649351	GAT	0.935065	AAT	0.0649351	AAC	0		0		0		0		0		0	0	0	FALSE	0	0	FALSE
9004SDM	9004SDM	start230629	3BNC-10orramp_B1-230820	W	0.926829	830	824	*	0.0731707	TGG	0.926829	TAA	0.0365854	TAG	0	TGA	0.0365854		0		0		0		0	0	0	FALSE	0	0	FALSE
9004SDM	9004SDM	start230629	3BNC-10orramp_B1-230820	E	0.94382	836	830	K	0.0561798	GAA	0.94382	AAA	0.0561798	AAG	0		0		0		0		0		0	0	0	FALSE	0	0	FALSE
9004SDM	9004SDM	start230629	3BNC-10orramp_B1-230820	R	0.94382	840	834	K	0.0561798	AGA	0.94382	AAA	0.0561798	AAG	0		0		0		0		0		0	0	0	FALSE	0	0	FALSE
9004SDM	9004SDM	start230629	3BNC-10orramp_H1-230817	S	0.759036	130	131	-	0.240964	AGC	0.759036	---	0	--C	0	-G-	0	-GC	0	A--	0.240964	A-C	0	AG-	0	0	3.05454e-05	FALSE	0	0	FALSE
9004SDM	9004SDM	start230629	3BNC-10orramp_H1-230817	Q	0.759036	131	132	-	0.240964	CAG	0.759036	---	0.240964	--G	0	-A-	0	-AG	0	C--	0	C-G	0	CA-	0	0	3.05454e-05	FALSE	0	0	FALSE
9004SDM	9004SDM	start230629	3BNC-10orramp_H1-230817	Y	0.759036	132	133	-	0.240964	TAT	0.759036	---	0.240964	--T	0	-A-	0	-AT	0	T--	0	T-T	0	TA-	0	0	4.2612e-07	FALSE	0	0	FALSE
9004SDM	9004SDM	start230629	3BNC-10orramp_H1-230817	V	0.759036	133	134	-	0.240964	GTC	0.759036	---	0.240964	--C	0	-T-	0	-TC	0	G--	0	G-C	0	GT-	0	0	4.2612e-07	FALSE	0	0	FALSE
9004SDM	9004SDM	start230629	3BNC-10orramp_H1-230817	S	0.759036	134	135	-	0.240964	AGT	0.759036	---	0.240964	--T	0	-G-	0	-GT	0	A--	0	A-T	0	AG-	0	0	4.2612e-07	FALSE	0	0	FALSE
9004SDM	9004SDM	start230629	3BNC-10orramp_H1-230817	S	0.759036	135	136	-	0.240964	AGC	0.759036	---	0.240964	--C	0	-G-	0	-GC	0	A--	0	A-C	0	AG-	0	0	4.2612e-07	FALSE	0	0	FALSE
9004SDM	9004SDM	start230629	3BNC-10orramp_H1-230817	H	0.759036	136	137	-	0.240964	CAT	0.759036	---	0.240964	--T	0	-A-	0	-AT	0	C--	0	C-T	0	CA-	0	0	4.2612e-07	FALSE	0	0	FALSE
9004SDM	9004SDM	start230629	3BNC-10orramp_H1-230817	V	0.759036	137	138	-	0.240964	GTC	0.759036	---	0.240964	--C	0	-T-	0	-TC	0	G--	0	G-C	0	GT-	0	0	4.2612e-07	FALSE	0	0	FALSE
9004SDM	9004SDM	start230629	3BNC-10orramp_H1-230817	N	0.759036	138	139	-	0.240964	AAT	0.759036	---	0.240964	--T	0	-A-	0	-AT	0	A--	0	A-T	0	AA-	0	0	4.2612e-07	FALSE	0	0	FALSE
9004SDM	9004SDM	start230629	3BNC-10orramp_H1-230817	N	0.759036	139	139	-	0.240964	AAC	0.759036	---	0.240964	--C	0	-A-	0	-AC	0	A--	0	A-C	0	AA-	0	0	4.2612e-07	FALSE	0	0	FALSE
9004SDM	9004SDM	start230629	3BNC-10orramp_H1-230817	H	0.759036	140	140	-	0.240964	CAT	0.759036	---	0.240964	--T	0	-A-	0	-AT	0	C--	0	C-T	0	CA-	0	0	4.2612e-07	FALSE	0	0	FALSE
9004SDM	9004SDM	start230629	3BNC-10orramp_H1-230817	N	0.759036	141	140	-	0.240964	AAT	0.759036	---	0.240964	--T	0	-A-	0	-AT	0	A--	0	A-T	0	AA-	0	0	4.2612e-07	FALSE	0	0	FALSE
9004SDM	9004SDM	start230629	3BNC-10orramp_H1-230817	N	0.759036	142	140	-	0.240964	AAC	0.759036	---	0.240964	--C	0	-A-	0	-AC	0	A--	0	A-C	0	AA-	0	0	4.2612e-07	FALSE	0	0	FALSE
9004SDM	9004SDM	start230629	3BNC-10orramp_H1-230817	S	0.759036	143	141	-	0.240964	AGT	0.759036	---	0.240964	--T	0	-G-	0	-GT	0	A--	0	A-T	0	AG-	0	0	4.2612e-07	FALSE	0	0	FALSE
9004SDM	9004SDM	start230629	3BNC-10orramp_H1-230817	S	0.759036	144	142	-	0.240964	AGC	0.759036	---	0.240964	--C	0	-G-	0	-GC	0	A--	0	A-C	0	AG-	0	0	2.30396e-11	FALSE	0	0	FALSE
9004SDM	9004SDM	start230629	3BNC-10orramp_H1-230817	H	0.759036	145	143	-	0.240964	CAT	0.759036	---	0.240964	--T	0	-A-	0	-AT	0	C--	0	C-T	0	CA-	0	0	2.30396e-11	FALSE	0	0	FALSE
9004SDM	9004SDM	start230629	3BNC-10orramp_H1-230817	N	0.759036	146	143	-	0.240964	AAT	0.759036	---	0.240964	--T	0	-A-	0	-AT	0	A--	0	A-T	0	AA-	0	0	1.56541e-14	FALSE	0	0	FALSE
9004SDM	9004SDM	start230629	3BNC-10orramp_H1-230817	V	0.759036	147	143	-	0.240964	GTC	0.759036	---	0.240964	--C	0	-T-	0	-TC	0	G--	0	G-C	0	GT-	0	0	5.82001e-12	FALSE	0	0	FALSE
9004SDM	9004SDM	start230629	3BNC-10orramp_H1-230817	S	0.759036	148	143	-	0.240964	AGT	0.759036	---	0.240964	--T	0	-G-	0	-GT	0	A--	0	A-T	0	AG-	0	0	2.8866e-07	FALSE	0	0	FALSE
9004SDM	9004SDM	start230629	3BNC-10orramp_H1-230817	S	0.759036	149	144	-	0.240964	AGC	0.759036	---	0.240964	--C	0	-G-	0	-GC	0	A--	0	A-C	0	AG-	0	0	9.622e-08	FALSE	0	0	FALSE
9004SDM	9004SDM	start230629	3BNC-10orramp_H1-230817	H	0.759036	150	145	-	0.240964	CAT	0.759036	---	0.240964	--T	0	-A-	0	-AT	0	C--	0	C-T	0	CA-	0	0	9.622e-08	FALSE	0	0	FALSE
9004SDM	9004SDM	start230629	3BNC-10orramp_H1-230817	S	0.759036	151	146	-	0.240964	AGT	0.759036	---	0.240964	--T	0	-G-	0	-GT	0	A--	0	A-T	0	AG-	0	0	9.622e-08	FALSE	0	0	FALSE
9004SDM	9004SDM	start230629	3BNC-10orramp_H1-230817	G	0	152	147	S	0.759036	GGC	0	TCT	0	TCC	0	TCA	0	TCG	0	AGT	0	AGC	0.759036		0	0	0	FALSE	0	0	FALSE
9004SDM	9004SDM	start230629	3BNC-10orramp_H1-230817	G	0	152	147	-	0.240964	GGC	0	---	0	--C	0	-G-	0	-GC	0.240964	G--	0	G-C	0	GG-	0	0	9.622e-08	FALSE	0	0	FALSE
9004SDM	9004SDM	start230629	3BNC-10orramp_H1-230817	V	0	186	181	E	1	GTA	0	GAA	1	GAG	0		0		0		0		0		0	0	0	FALSE	0	0	FALSE
9004SDM	9004SDM	start230629	3BNC-10orramp_H1-230817	G	0.896104	254	249	E	0.0519481	GGA	0.896104	GAA	0.0519481	GAG	0		0		0		0		0		0	0	0	FALSE	0	0	FALSE
9004SDM	9004SDM	start230629	3BNC-10orramp_H1-230817	R	0.925926	277	272	K	0.0740741	AGA	0.925926	AAA	0.0740741	AAG	0		0		0		0		0		0	0	0	FALSE	0	0	FALSE
9004SDM	9004SDM	start230629	3BNC-10orramp_H1-230817	E	0.928571	279	274	K	0.0714286	GAA	0.928571	AAA	0.0714286	AAG	0		0		0		0		0		0	0	0	FALSE	0	0	FALSE
9004SDM	9004SDM	start230629	3BNC-10orramp_H1-230817	W	0.925234	341	337	*	0.0747664	TGG	0.925234	TAA	0.0373832	TAG	0.0373832	TGA	0		0		0		0		0	0	0	FALSE	0	0	FALSE
9004SDM	9004SDM	start230629	3BNC-10orramp_H1-230817	G	0	455	457	D	0.980583	GGT	0	GAT	0.980583	GAC	0		0		0		0		0		0	2.94099	17.6459	TRUE	0.870454	5.22273	TRUE
9004SDM	9004SDM	start230629	3BNC-10orramp_H1-230817	M	0.942857	528	529	I	0.0571429	ATG	0.942857	ATA	0.0571429	ATT	0	ATC	0		0		0		0		0	0	0	FALSE	0	0	FALSE
9004SDM	9004SDM	start230629	3BNC-10orramp_H1-230817	E	0.838235	558	559	K	0.161765	GAG	0.838235	AAA	0.102941	AAG	0.0588235		0		0		0		0		0	0	0	FALSE	0	0	FALSE
9004SDM	9004SDM	start230629	3BNC-10orramp_H1-230817	A	0.130435	559	560	T	0.869565	GCT	0.130435	ACT	0.869565	ACC	0	ACA	0	ACG	0		0		0		0	1.48015	1.48015	FALSE	0.0785874	0.0785874	FALSE
9004SDM	9004SDM	start230629	3BNC-10orramp_H1-230817	W	0.834285	569	570	*	0.139048	TGG	0.834285	TAA	0.0154497	TAG	0.0926984	TGA	0.0308995		0		0		0		0	0	0	FALSE	0	0	FALSE
9004SDM	9004SDM	start230629	3BNC-10orramp_H1-230817	R	0.915254	577	578	K	0.0847458	AGA	0.915254	AAA	0.0847458	AAG	0		0		0		0		0		0	0	0	FALSE	0	0	FALSE
9004SDM	9004SDM	start230629	3BNC-10orramp_H1-230817	E	0.882353	582	583	K	0.117647	GAA	0.882353	AAA	0.117647	AAG	0		0		0		0		0		0	0	0	FALSE	0	0	FALSE
9004SDM	9004SDM	start230629	3BNC-10orramp_H1-230817	R	0.878788	583	584	K	0.121212	AGA	0.878788	AAA	0.121212	AAG	0		0		0		0		0		0	0	0	FALSE	0	0	FALSE
9004SDM	9004SDM	start230629	3BNC-10orramp_H1-230817	R	0.885714	586	587	K	0.1	AGA	0.885714	AAA	0.1	AAG	0		0		0		0		0		0	0	0	FALSE	0	0	FALSE
9004SDM	9004SDM	start230629	3BNC-10orramp_H1-230817	D	0.918919	587	588	N	0.0810811	GAT	0.918919	AAT	0.0810811	AAC	0		0		0		0		0		0	0	0	FALSE	0	0	FALSE
9004SDM	9004SDM	start230629	3BNC-10orramp_H1-230817	W	0.911111	629	630	*	0.0888889	TGG	0.911111	TAA	0	TAG	0.0888889	TGA	0		0		0		0		0	0	0	FALSE	0	0	FALSE
9004SDM	9004SDM	start230629	3BNC-10orramp_H1-230817	M	0.938462	685	686	I	0.0615385	ATG	0.938462	ATA	0.0615385	ATT	0	ATC	0		0		0		0		0	0	0	FALSE	0	0	FALSE
9004SDM	9004SDM	start230629	3BNC-10orramp_H1-230817	G	0.947368	692	693	E	0.0526316	GGA	0.947368	GAA	0.0526316	GAG	0		0		0		0		0		0	0	0	FALSE	0	0	FALSE
9004SDM	9004SDM	start230629	3BNC-10orramp_H1-230817	R	0.944444	730	731	K	0.0555556	AGA	0.944444	AAA	0.0555556	AAG	0		0		0		0		0		0	0	0	FALSE	0	0	FALSE
9004SDM	9004SDM	start230629	3BNC-10orramp_H1-230817	E	0.945946	733	734	K	0.0540541	GAA	0.945946	AAA	0.0540541	AAG	0		0		0		0		0		0	0	0	FALSE	0	0	FALSE
9004SDM	9004SDM	start230629	3BNC-10orramp_H1-230817	G	0.918919	736	737	E	0.0540541	GGA	0.918919	GAA	0.0540541	GAG	0		0		0		0		0		0	0	0	FALSE	0	0	FALSE
9004SDM	9004SDM	start230629	3BNC-10orramp_H1-230817	E	0.939759	737	738	K	0.060241	GAG	0.939759	AAA	0	AAG	0.060241		0		0		0		0		0	0	0	FALSE	0	0	FALSE
9004SDM	9004SDM	start230629	3BNC-10orramp_H1-230817	R	0.916667	745	746	Q	0.0833333	CGA	0.916667	CAA	0.0833333	CAG	0		0		0		0		0		0	0	0	FALSE	0	0	FALSE
9004SDM	9004SDM	start230629	3BNC-10orramp_H1-230817	W	0.925926	755	756	*	0.0740741	TGG	0.925926	TAA	0.0185185	TAG	0.037037	TGA	0.0185185		0		0		0		0	0	0	FALSE	0	0	FALSE
9004SDM	9004SDM	start230629	3BNC-10orramp_H1-230817	D	0.883495	756	757	N	0.116505	GAC	0.883495	AAT	0	AAC	0.116505		0		0		0		0		0	0	0	FALSE	0	0	FALSE
9004SDM	9004SDM	start230629	3BNC-10orramp_H1-230817	D	0.948454	757	758	N	0.0515464	GAC	0.948454	AAT	0	AAC	0.0515464		0		0		0		0		0	0	0	FALSE	0	0	FALSE
9004SDM	9004SDM	start230629	3BNC-10orramp_H1-230817	R	0.934211	768	769	Q	0.0657895	CGA	0.934211	CAA	0.0657895	CAG	0		0		0		0		0		0	0	0	FALSE	0	0	FALSE
9004SDM	9004SDM	start230629	3BNC-10orramp_H1-230817	R	0.917647	770	771	K	0.0823529	AGA	0.917647	AAA	0.0823529	AAG	0		0		0		0		0		0	0	0	FALSE	0	0	FALSE
9004SDM	9004SDM	start230629	3BNC-10orramp_H1-230817	D	0.928571	771	772	N	0.0714286	GAC	0.928571	AAT	0	AAC	0.0714286		0		0		0		0		0	0	0	FALSE	0	0	FALSE
9004SDM	9004SDM	start230629	3BNC-10orramp_H1-230817	E	0.933333	781	782	K	0.0666667	GAA	0.933333	AAA	0.0666667	AAG	0		0		0		0		0		0	0	0	FALSE	0	0	FALSE
9004SDM	9004SDM	start230629	3BNC-10orramp_H1-230817	G	0.939394	790	786	R	0.0606061	GGG	0.939394	CGT	0	CGC	0	CGA	0	CGG	0	AGA	0	AGG	0.0606061		0	0	0	FALSE	0	0	FALSE
9004SDM	9004SDM	start230629	3BNC-10orramp_H1-230817	W	0.943662	795	789	*	0.056338	TGG	0.943662	TAA	0.0140845	TAG	0.028169	TGA	0.0140845		0		0		0		0	0	0	FALSE	0	0	FALSE
9004SDM	9004SDM	start230629	3BNC-10orramp_H1-230817	E	0.947368	796	790	K	0.0526316	GAA	0.947368	AAA	0.0526316	AAG	0		0		0		0		0		0	0	0	FALSE	0	0	FALSE
9004SDM	9004SDM	start230629	3BNC-10orramp_H1-230817	W	0.931034	808	802	*	0.0689655	TGG	0.931034	TAA	0.0344828	TAG	0.0172414	TGA	0.0172414		0		0		0		0	0	0	FALSE	0	0	FALSE
9004SDM	9004SDM	start230629	3BNC-10orramp_H1-230817	E	0.942308	836	830	K	0.0576923	GAA	0.942308	AAA	0.0576923	AAG	0		0		0		0		0		0	0	0	FALSE	0	0	FALSE
9004SDM	9004SDM	start230629	3BNC-10orramp_H11-230808	C	0.77381	129	130	-	0.22619	TGT	0.77381	---	0	--T	0	-G-	0	-GT	0	T--	0.22619	T-T	0	TG-	0	0	5.88197	FALSE	0	1.74091	FALSE
9004SDM	9004SDM	start230629	3BNC-10orramp_H11-230808	S	0.77381	130	131	-	0.22619	AGC	0.77381	---	0.22619	--C	0	-G-	0	-GC	0	A--	0	A-C	0	AG-	0	0	3.05454e-05	FALSE	0	0	FALSE
9004SDM	9004SDM	start230629	3BNC-10orramp_H11-230808	Q	0.77381	131	132	-	0.22619	CAG	0.77381	---	0.22619	--G	0	-A-	0	-AG	0	C--	0	C-G	0	CA-	0	0	3.05454e-05	FALSE	0	0	FALSE
9004SDM	9004SDM	start230629	3BNC-10orramp_H11-230808	Y	0.77381	132	133	-	0.22619	TAT	0.77381	---	0.22619	--T	0	-A-	0	-AT	0	T--	0	T-T	0	TA-	0	0	4.2612e-07	FALSE	0	0	FALSE
9004SDM	9004SDM	start230629	3BNC-10orramp_H11-230808	V	0.77381	133	134	-	0.22619	GTC	0.77381	---	0.22619	--C	0	-T-	0	-TC	0	G--	0	G-C	0	GT-	0	0	4.2612e-07	FALSE	0	0	FALSE
9004SDM	9004SDM	start230629	3BNC-10orramp_H11-230808	S	0.77381	134	135	-	0.22619	AGT	0.77381	---	0.22619	--T	0	-G-	0	-GT	0	A--	0	A-T	0	AG-	0	0	4.2612e-07	FALSE	0	0	FALSE
9004SDM	9004SDM	start230629	3BNC-10orramp_H11-230808	S	0.77381	135	136	-	0.22619	AGC	0.77381	---	0.22619	--C	0	-G-	0	-GC	0	A--	0	A-C	0	AG-	0	0	4.2612e-07	FALSE	0	0	FALSE
9004SDM	9004SDM	start230629	3BNC-10orramp_H11-230808	H	0.77381	136	137	-	0.22619	CAT	0.77381	---	0.22619	--T	0	-A-	0	-AT	0	C--	0	C-T	0	CA-	0	0	4.2612e-07	FALSE	0	0	FALSE
9004SDM	9004SDM	start230629	3BNC-10orramp_H11-230808	V	0.77381	137	138	-	0.22619	GTC	0.77381	---	0.22619	--C	0	-T-	0	-TC	0	G--	0	G-C	0	GT-	0	0	4.2612e-07	FALSE	0	0	FALSE
9004SDM	9004SDM	start230629	3BNC-10orramp_H11-230808	N	0.77381	138	139	-	0.22619	AAT	0.77381	---	0.22619	--T	0	-A-	0	-AT	0	A--	0	A-T	0	AA-	0	0	4.2612e-07	FALSE	0	0	FALSE
9004SDM	9004SDM	start230629	3BNC-10orramp_H11-230808	N	0.77381	139	139	-	0.22619	AAC	0.77381	---	0.22619	--C	0	-A-	0	-AC	0	A--	0	A-C	0	AA-	0	0	4.2612e-07	FALSE	0	0	FALSE
9004SDM	9004SDM	start230629	3BNC-10orramp_H11-230808	H	0.77381	140	140	-	0.22619	CAT	0.77381	---	0.22619	--T	0	-A-	0	-AT	0	C--	0	C-T	0	CA-	0	0	4.2612e-07	FALSE	0	0	FALSE
9004SDM	9004SDM	start230629	3BNC-10orramp_H11-230808	N	0.77381	141	140	-	0.22619	AAT	0.77381	---	0.22619	--T	0	-A-	0	-AT	0	A--	0	A-T	0	AA-	0	0	4.2612e-07	FALSE	0	0	FALSE
9004SDM	9004SDM	start230629	3BNC-10orramp_H11-230808	N	0.77381	142	140	-	0.22619	AAC	0.77381	---	0.22619	--C	0	-A-	0	-AC	0	A--	0	A-C	0	AA-	0	0	4.2612e-07	FALSE	0	0	FALSE
9004SDM	9004SDM	start230629	3BNC-10orramp_H11-230808	S	0.77381	143	141	-	0.22619	AGT	0.77381	---	0.22619	--T	0	-G-	0	-GT	0	A--	0	A-T	0	AG-	0	0	4.2612e-07	FALSE	0	0	FALSE
9004SDM	9004SDM	start230629	3BNC-10orramp_H11-230808	S	0.77381	144	142	-	0.22619	AGC	0.77381	---	0.22619	--C	0	-G-	0	-GC	0	A--	0	A-C	0	AG-	0	0	2.30396e-11	FALSE	0	0	FALSE
9004SDM	9004SDM	start230629	3BNC-10orramp_H11-230808	H	0.77381	145	143	-	0.22619	CAT	0.77381	---	0.22619	--T	0	-A-	0	-AT	0	C--	0	C-T	0	CA-	0	0	2.30396e-11	FALSE	0	0	FALSE
9004SDM	9004SDM	start230629	3BNC-10orramp_H11-230808	N	0.77381	146	143	-	0.22619	AAT	0.77381	---	0.22619	--T	0	-A-	0	-AT	0	A--	0	A-T	0	AA-	0	0	1.56541e-14	FALSE	0	0	FALSE
9004SDM	9004SDM	start230629	3BNC-10orramp_H11-230808	V	0.77381	147	143	-	0.22619	GTC	0.77381	---	0.22619	--C	0	-T-	0	-TC	0	G--	0	G-C	0	GT-	0	0	5.82001e-12	FALSE	0	0	FALSE
9004SDM	9004SDM	start230629	3BNC-10orramp_H11-230808	S	0.77381	148	143	-	0.22619	AGT	0.77381	---	0	--T	0	-G-	0	-GT	0.22619	A--	0	A-T	0	AG-	0	0	2.8866e-07	FALSE	0	0	FALSE
9004SDM	9004SDM	start230629	3BNC-10orramp_H11-230808	V	0	186	181	E	1	GTA	0	GAA	1	GAG	0		0		0		0		0		0	0	0	FALSE	0	0	FALSE
9004SDM	9004SDM	start230629	3BNC-10orramp_H11-230808	W	0.938931	341	337	*	0.0610687	TGG	0.938931	TAA	0.0381679	TAG	0.0152672	TGA	0.00763359		0		0		0		0	0	0	FALSE	0	0	FALSE
9004SDM	9004SDM	start230629	3BNC-10orramp_H11-230808	G	0	455	457	D	1	GGT	0	GAT	1	GAC	0		0		0		0		0		0	2.94099	17.6459	TRUE	0.870454	5.22273	TRUE
9004SDM	9004SDM	start230629	3BNC-10orramp_H11-230808	A	0	539	540	V	1	GCC	0	GTT	0	GTC	1	GTA	0	GTG	0		0		0		0	1.74799	3.49599	FALSE	0.159726	0.319452	FALSE
9004SDM	9004SDM	start230629	3BNC-10orramp_H11-230808	R	0.891304	583	584	K	0.108696	AGA	0.891304	AAA	0.108696	AAG	0		0		0		0		0		0	0	0	FALSE	0	0	FALSE
9004SDM	9004SDM	start230629	3BNC-10orramp_H11-230808	R	0.911765	586	587	K	0.0882353	AGA	0.911765	AAA	0.0882353	AAG	0		0		0		0		0		0	0	0	FALSE	0	0	FALSE
9004SDM	9004SDM	start230629	3BNC-10orramp_H11-230808	D	0.921875	587	588	N	0.078125	GAT	0.921875	AAT	0.078125	AAC	0		0		0		0		0		0	0	0	FALSE	0	0	FALSE
9004SDM	9004SDM	start230629	3BNC-10orramp_H11-230808	E	0.944882	655	656	K	0.0551181	GAA	0.944882	AAA	0.0551181	AAG	0		0		0		0		0		0	0	0	FALSE	0	0	FALSE
9004SDM	9004SDM	start230629	3BNC-10orramp_H11-230808	G	0.925926	692	693	K	0.0740741	GGA	0.925926	AAA	0.0740741	AAG	0		0		0		0		0		0	0	0	FALSE	0	0	FALSE
9004SDM	9004SDM	start230629	3BNC-10orramp_H11-230808	L	0	700	701	F	1	CTT	0	TTT	1	TTC	0		0		0		0		0		0	0	0	FALSE	0	0	FALSE
9004SDM	9004SDM	start230629	3BNC-10orramp_H11-230808	E	0.91954	732	733	K	0.0804598	GAA	0.91954	AAA	0.0804598	AAG	0		0		0		0		0		0	0	0	FALSE	0	0	FALSE
9004SDM	9004SDM	start230629	3BNC-10orramp_H11-230808	E	0.93617	734	735	K	0.0638298	GAA	0.93617	AAA	0.0638298	AAG	0		0		0		0		0		0	0	0	FALSE	0	0	FALSE
9004SDM	9004SDM	start230629	3BNC-10orramp_H11-230808	R	0.929293	745	746	Q	0.0707071	CGA	0.929293	CAA	0.0707071	CAG	0		0		0		0		0		0	0	0	FALSE	0	0	FALSE
9004SDM	9004SDM	start230629	3BNC-10orramp_H11-230808	G	0.942857	749	750	E	0.0571429	GGA	0.942857	GAA	0.0571429	GAG	0		0		0		0		0		0	0	0	FALSE	0	0	FALSE
9004SDM	9004SDM	start230629	3BNC-10orramp_H11-230808	W	0.933333	755	756	*	0.0555556	TGG	0.933333	TAA	0	TAG	0.0555556	TGA	0		0		0		0		0	0	0	FALSE	0	0	FALSE
9004SDM	9004SDM	start230629	3BNC-10orramp_H11-230808	D	0.928571	756	757	N	0.0714286	GAC	0.928571	AAT	0	AAC	0.0714286		0		0		0		0		0	0	0	FALSE	0	0	FALSE
9004SDM	9004SDM	start230629	3BNC-10orramp_H11-230808	R	0.928571	778	779	K	0.0714286	AGG	0.928571	AAA	0	AAG	0.0714286		0		0		0		0		0	0	0	FALSE	0	0	FALSE
9004SDM	9004SDM	start230629	3BNC-10orramp_H11-230808	W	0.948276	808	802	*	0.0517241	TGG	0.948276	TAA	0.0344828	TAG	0.0172414	TGA	0		0		0		0		0	0	0	FALSE	0	0	FALSE
9004SDM	9004SDM	start230629	3BNC-10orramp_H11-230820	C	0.63964	129	130	-	0.36036	TGT	0.63964	---	0	--T	0	-G-	0	-GT	0	T--	0.36036	T-T	0	TG-	0	2.94099	5.88197	FALSE	0.870454	1.74091	FALSE
9004SDM	9004SDM	start230629	3BNC-10orramp_H11-230820	S	0.63964	130	131	-	0.36036	AGC	0.63964	---	0.36036	--C	0	-G-	0	-GC	0	A--	0	A-C	0	AG-	0	1.01818e-05	3.05454e-05	FALSE	0	0	FALSE
9004SDM	9004SDM	start230629	3BNC-10orramp_H11-230820	Q	0.63964	131	132	-	0.36036	CAG	0.63964	---	0.36036	--G	0	-A-	0	-AG	0	C--	0	C-G	0	CA-	0	1.01818e-05	3.05454e-05	FALSE	0	0	FALSE
9004SDM	9004SDM	start230629	3BNC-10orramp_H11-230820	Y	0.63964	132	133	-	0.36036	TAT	0.63964	---	0.36036	--T	0	-A-	0	-AT	0	T--	0	T-T	0	TA-	0	1.4204e-07	4.2612e-07	FALSE	0	0	FALSE
9004SDM	9004SDM	start230629	3BNC-10orramp_H11-230820	V	0.63964	133	134	-	0.36036	GTC	0.63964	---	0.36036	--C	0	-T-	0	-TC	0	G--	0	G-C	0	GT-	0	1.4204e-07	4.2612e-07	FALSE	0	0	FALSE
9004SDM	9004SDM	start230629	3BNC-10orramp_H11-230820	S	0.63964	134	135	-	0.36036	AGT	0.63964	---	0.36036	--T	0	-G-	0	-GT	0	A--	0	A-T	0	AG-	0	1.4204e-07	4.2612e-07	FALSE	0	0	FALSE
9004SDM	9004SDM	start230629	3BNC-10orramp_H11-230820	S	0.63964	135	136	-	0.36036	AGC	0.63964	---	0.36036	--C	0	-G-	0	-GC	0	A--	0	A-C	0	AG-	0	1.4204e-07	4.2612e-07	FALSE	0	0	FALSE
9004SDM	9004SDM	start230629	3BNC-10orramp_H11-230820	H	0.63964	136	137	-	0.36036	CAT	0.63964	---	0.36036	--T	0	-A-	0	-AT	0	C--	0	C-T	0	CA-	0	1.4204e-07	4.2612e-07	FALSE	0	0	FALSE
9004SDM	9004SDM	start230629	3BNC-10orramp_H11-230820	V	0.63964	137	138	-	0.36036	GTC	0.63964	---	0.36036	--C	0	-T-	0	-TC	0	G--	0	G-C	0	GT-	0	1.4204e-07	4.2612e-07	FALSE	0	0	FALSE
9004SDM	9004SDM	start230629	3BNC-10orramp_H11-230820	N	0.63964	138	139	-	0.36036	AAT	0.63964	---	0.36036	--T	0	-A-	0	-AT	0	A--	0	A-T	0	AA-	0	1.4204e-07	4.2612e-07	FALSE	0	0	FALSE
9004SDM	9004SDM	start230629	3BNC-10orramp_H11-230820	N	0.63964	139	139	-	0.36036	AAC	0.63964	---	0.36036	--C	0	-A-	0	-AC	0	A--	0	A-C	0	AA-	0	1.4204e-07	4.2612e-07	FALSE	0	0	FALSE
9004SDM	9004SDM	start230629	3BNC-10orramp_H11-230820	H	0.63964	140	140	-	0.36036	CAT	0.63964	---	0.36036	--T	0	-A-	0	-AT	0	C--	0	C-T	0	CA-	0	1.4204e-07	4.2612e-07	FALSE	0	0	FALSE
9004SDM	9004SDM	start230629	3BNC-10orramp_H11-230820	N	0.63964	141	140	-	0.36036	AAT	0.63964	---	0.36036	--T	0	-A-	0	-AT	0	A--	0	A-T	0	AA-	0	1.4204e-07	4.2612e-07	FALSE	0	0	FALSE
9004SDM	9004SDM	start230629	3BNC-10orramp_H11-230820	N	0.63964	142	140	-	0.36036	AAC	0.63964	---	0.36036	--C	0	-A-	0	-AC	0	A--	0	A-C	0	AA-	0	1.4204e-07	4.2612e-07	FALSE	0	0	FALSE
9004SDM	9004SDM	start230629	3BNC-10orramp_H11-230820	S	0.63964	143	141	-	0.36036	AGT	0.63964	---	0.36036	--T	0	-G-	0	-GT	0	A--	0	A-T	0	AG-	0	1.4204e-07	4.2612e-07	FALSE	0	0	FALSE
9004SDM	9004SDM	start230629	3BNC-10orramp_H11-230820	S	0.63964	144	142	-	0.36036	AGC	0.63964	---	0.36036	--C	0	-G-	0	-GC	0	A--	0	A-C	0	AG-	0	7.67986e-12	2.30396e-11	FALSE	0	0	FALSE
9004SDM	9004SDM	start230629	3BNC-10orramp_H11-230820	H	0.63964	145	143	-	0.36036	CAT	0.63964	---	0.36036	--T	0	-A-	0	-AT	0	C--	0	C-T	0	CA-	0	7.67986e-12	2.30396e-11	FALSE	0	0	FALSE
9004SDM	9004SDM	start230629	3BNC-10orramp_H11-230820	N	0.63964	146	143	-	0.36036	AAT	0.63964	---	0.36036	--T	0	-A-	0	-AT	0	A--	0	A-T	0	AA-	0	5.21805e-15	1.56541e-14	FALSE	0	0	FALSE
9004SDM	9004SDM	start230629	3BNC-10orramp_H11-230820	V	0.63964	147	143	-	0.36036	GTC	0.63964	---	0.36036	--C	0	-T-	0	-TC	0	G--	0	G-C	0	GT-	0	1.94e-12	5.82001e-12	FALSE	0	0	FALSE
9004SDM	9004SDM	start230629	3BNC-10orramp_H11-230820	S	0.63964	148	143	-	0.36036	AGT	0.63964	---	0	--T	0	-G-	0	-GT	0.36036	A--	0	A-T	0	AG-	0	9.622e-08	2.8866e-07	FALSE	0	0	FALSE
9004SDM	9004SDM	start230629	3BNC-10orramp_H11-230820	V	0	186	181	E	0.96	GTA	0	GAA	0.96	GAG	0		0		0		0		0		0	0	0	FALSE	0	0	FALSE
9004SDM	9004SDM	start230629	3BNC-10orramp_H11-230820	D	0.945946	234	229	N	0.0540541	GAT	0.945946	AAT	0.0540541	AAC	0		0		0		0		0		0	0	0	FALSE	0	0	FALSE
9004SDM	9004SDM	start230629	3BNC-10orramp_H11-230820	G	0	455	457	D	0.978417	GGT	0	GAT	0.978417	GAC	0		0		0		0		0		0	2.94099	17.6459	TRUE	0.870454	5.22273	TRUE
9004SDM	9004SDM	start230629	3BNC-10orramp_H11-230820	S	0.88587	459	461	N	0.11413	AGC	0.88587	AAT	0	AAC	0.11413		0		0		0		0		0	0	0	FALSE	0	0	FALSE
9004SDM	9004SDM	start230629	3BNC-10orramp_H11-230820	G	0.903448	522	523	K	0.0965517	GGA	0.903448	AAA	0.0965517	AAG	0		0		0		0		0		0	0	0	FALSE	0	0	FALSE
9004SDM	9004SDM	start230629	3BNC-10orramp_H11-230820	G	0.924658	525	526	E	0.0616438	GGA	0.924658	GAA	0.0616438	GAG	0		0		0		0		0		0	0	0	FALSE	0	0	FALSE
9004SDM	9004SDM	start230629	3BNC-10orramp_H11-230820	A	0	539	540	V	1	GCC	0	GTT	0.00847458	GTC	0.991525	GTA	0	GTG	0		0		0		0	1.74799	3.49599	FALSE	0.159726	0.319452	FALSE
9004SDM	9004SDM	start230629	3BNC-10orramp_H11-230820	L	0.948454	543	544	M	0.0515464	TTG	0.938144	ATG	0.0515464		0		0		0		0		0		0	0	0	FALSE	0	0	FALSE
9004SDM	9004SDM	start230629	3BNC-10orramp_H11-230820	W	0.942308	569	570	*	0.0576923	TGG	0.942308	TAA	0.0192308	TAG	0.0288462	TGA	0.00961539		0		0		0		0	0	0	FALSE	0	0	FALSE
9004SDM	9004SDM	start230629	3BNC-10orramp_H11-230820	R	0.911765	577	578	K	0.0882353	AGA	0.911765	AAA	0.0882353	AAG	0		0		0		0		0		0	0	0	FALSE	0	0	FALSE
9004SDM	9004SDM	start230629	3BNC-10orramp_H11-230820	E	0.853211	582	583	K	0.146789	GAA	0.853211	AAA	0.146789	AAG	0		0		0		0		0		0	0	0	FALSE	0	0	FALSE
9004SDM	9004SDM	start230629	3BNC-10orramp_H11-230820	R	0.817308	583	584	K	0.182692	AGA	0.817308	AAA	0.182692	AAG	0		0		0		0		0		0	0	0	FALSE	0	0	FALSE
9004SDM	9004SDM	start230629	3BNC-10orramp_H11-230820	R	0.869565	586	587	K	0.130435	AGA	0.869565	AAA	0.130435	AAG	0		0		0		0		0		0	0	0	FALSE	0	0	FALSE
9004SDM	9004SDM	start230629	3BNC-10orramp_H11-230820	D	0.814516	587	588	N	0.185484	GAT	0.814516	AAT	0.185484	AAC	0		0		0		0		0		0	0	0	FALSE	0	0	FALSE
9004SDM	9004SDM	start230629	3BNC-10orramp_H11-230820	G	0.882353	598	599	E	0.0514706	GGA	0.882353	GAA	0.0514706	GAG	0		0		0		0		0		0	0	0	FALSE	0	0	FALSE
9004SDM	9004SDM	start230629	3BNC-10orramp_H11-230820	W	0.936	608	609	*	0.064	TGG	0.936	TAA	0	TAG	0.016	TGA	0.048		0		0		0		0	0	0	FALSE	0	0	FALSE
9004SDM	9004SDM	start230629	3BNC-10orramp_H11-230820	W	0.925234	612	613	*	0.0560748	TGG	0.925234	TAA	0.00934579	TAG	0.00934579	TGA	0.0373832		0		0		0		0	0	0	FALSE	0	0	FALSE
9004SDM	9004SDM	start230629	3BNC-10orramp_H11-230820	L	0	700	701	F	1	CTT	0	TTT	1	TTC	0		0		0		0		0		0	0	0	FALSE	0	0	FALSE
9004SDM	9004SDM	start230629	3BNC-10orramp_H11-230820	E	0.945312	732	733	K	0.0546875	GAA	0.945312	AAA	0.0546875	AAG	0		0		0		0		0		0	0	0	FALSE	0	0	FALSE
9004SDM	9004SDM	start230629	3BNC-10orramp_H11-230820	R	0.92	770	771	K	0.08	AGA	0.92	AAA	0.08	AAG	0		0		0		0		0		0	0	0	FALSE	0	0	FALSE
9004SDM	9004SDM	start230301	3BNC-10xIC50-to-100xIC50-to-1000xIC50_T75-230321	C	0.907407	129	130	-	0.092593	TGT	0.907407	---	0	--T	0	-G-	0	-GT	0	T--	0.092593	T-T	0	TG-	0	0	0	FALSE	0	0	FALSE
9004SDM	9004SDM	start230301	3BNC-10xIC50-to-100xIC50-to-1000xIC50_T75-230321	S	0.784958	130	131	-	0.215042	AGC	0.784958	---	0.092593	--C	0	-G-	0	-GC	0	A--	0.122449	A-C	0	AG-	0	0	2.59794e-06	FALSE	0	0	FALSE
9004SDM	9004SDM	start230301	3BNC-10xIC50-to-100xIC50-to-1000xIC50_T75-230321	Q	0.784958	131	132	-	0.215042	CAG	0.784958	---	0.215042	--G	0	-A-	0	-AG	0	C--	0	C-G	0	CA-	0	0	2.59794e-06	FALSE	0	0	FALSE
9004SDM	9004SDM	start230301	3BNC-10xIC50-to-100xIC50-to-1000xIC50_T75-230321	Y	0.784958	132	133	-	0.215042	TAT	0.784958	---	0.215042	--T	0	-A-	0	-AT	0	T--	0	T-T	0	TA-	0	0	2.59794e-06	FALSE	0	0	FALSE
9004SDM	9004SDM	start230301	3BNC-10xIC50-to-100xIC50-to-1000xIC50_T75-230321	V	0.784958	133	134	-	0.215042	GTC	0.784958	---	0.215042	--C	0	-T-	0	-TC	0	G--	0	G-C	0	GT-	0	0	2.59794e-06	FALSE	0	0	FALSE
9004SDM	9004SDM	start230301	3BNC-10xIC50-to-100xIC50-to-1000xIC50_T75-230321	S	0.784958	134	135	-	0.215042	AGT	0.784958	---	0.215042	--T	0	-G-	0	-GT	0	A--	0	A-T	0	AG-	0	0	2.59794e-06	FALSE	0	0	FALSE
9004SDM	9004SDM	start230301	3BNC-10xIC50-to-100xIC50-to-1000xIC50_T75-230321	S	0.784958	135	136	-	0.215042	AGC	0.784958	---	0.215042	--C	0	-G-	0	-GC	0	A--	0	A-C	0	AG-	0	0	2.59794e-06	FALSE	0	0	FALSE
9004SDM	9004SDM	start230301	3BNC-10xIC50-to-100xIC50-to-1000xIC50_T75-230321	H	0.784958	136	137	-	0.215042	CAT	0.784958	---	0.215042	--T	0	-A-	0	-AT	0	C--	0	C-T	0	CA-	0	0	2.59794e-06	FALSE	0	0	FALSE
9004SDM	9004SDM	start230301	3BNC-10xIC50-to-100xIC50-to-1000xIC50_T75-230321	V	0.784958	137	138	-	0.215042	GTC	0.784958	---	0.215042	--C	0	-T-	0	-TC	0	G--	0	G-C	0	GT-	0	0	2.59794e-06	FALSE	0	0	FALSE
9004SDM	9004SDM	start230301	3BNC-10xIC50-to-100xIC50-to-1000xIC50_T75-230321	N	0.784958	138	139	-	0.215042	AAT	0.784958	---	0.215042	--T	0	-A-	0	-AT	0	A--	0	A-T	0	AA-	0	0	2.59794e-06	FALSE	0	0	FALSE
9004SDM	9004SDM	start230301	3BNC-10xIC50-to-100xIC50-to-1000xIC50_T75-230321	N	0.784958	139	139	-	0.215042	AAC	0.784958	---	0.215042	--C	0	-A-	0	-AC	0	A--	0	A-C	0	AA-	0	0	2.59794e-06	FALSE	0	0	FALSE
9004SDM	9004SDM	start230301	3BNC-10xIC50-to-100xIC50-to-1000xIC50_T75-230321	H	0.784958	140	140	-	0.215042	CAT	0.784958	---	0.215042	--T	0	-A-	0	-AT	0	C--	0	C-T	0	CA-	0	0	2.59794e-06	FALSE	0	0	FALSE
9004SDM	9004SDM	start230301	3BNC-10xIC50-to-100xIC50-to-1000xIC50_T75-230321	N	0.784958	141	140	-	0.215042	AAT	0.784958	---	0.215042	--T	0	-A-	0	-AT	0	A--	0	A-T	0	AA-	0	0	2.59794e-06	FALSE	0	0	FALSE
9004SDM	9004SDM	start230301	3BNC-10xIC50-to-100xIC50-to-1000xIC50_T75-230321	N	0.784958	142	140	-	0.215042	AAC	0.784958	---	0.215042	--C	0	-A-	0	-AC	0	A--	0	A-C	0	AA-	0	0	2.59794e-06	FALSE	0	0	FALSE
9004SDM	9004SDM	start230301	3BNC-10xIC50-to-100xIC50-to-1000xIC50_T75-230321	S	0.784958	143	141	-	0.215042	AGT	0.784958	---	0.215042	--T	0	-G-	0	-GT	0	A--	0	A-T	0	AG-	0	0	2.59794e-06	FALSE	0	0	FALSE
9004SDM	9004SDM	start230301	3BNC-10xIC50-to-100xIC50-to-1000xIC50_T75-230321	S	0.784958	144	142	-	0.215042	AGC	0.784958	---	0.215042	--C	0	-G-	0	-GC	0	A--	0	A-C	0	AG-	0	0	2.59794e-06	FALSE	0	0	FALSE
9004SDM	9004SDM	start230301	3BNC-10xIC50-to-100xIC50-to-1000xIC50_T75-230321	H	0.784958	145	143	-	0.215042	CAT	0.784958	---	0.215042	--T	0	-A-	0	-AT	0	C--	0	C-T	0	CA-	0	0	2.59794e-06	FALSE	0	0	FALSE
9004SDM	9004SDM	start230301	3BNC-10xIC50-to-100xIC50-to-1000xIC50_T75-230321	N	0.784958	146	143	-	0.215042	AAT	0.784958	---	0.215042	--T	0	-A-	0	-AT	0	A--	0	A-T	0	AA-	0	0	2.59794e-06	FALSE	0	0	FALSE
9004SDM	9004SDM	start230301	3BNC-10xIC50-to-100xIC50-to-1000xIC50_T75-230321	V	0.784958	147	143	-	0.215042	GTC	0.784958	---	0.215042	--C	0	-T-	0	-TC	0	G--	0	G-C	0	GT-	0	0	2.59794e-06	FALSE	0	0	FALSE
9004SDM	9004SDM	start230301	3BNC-10xIC50-to-100xIC50-to-1000xIC50_T75-230321	S	0.784958	148	143	-	0.215042	AGT	0.784958	---	0.122449	--T	0	-G-	0	-GT	0.092593	A--	0	A-T	0	AG-	0	0	2.59794e-06	FALSE	0	0	FALSE
9004SDM	9004SDM	start230301	3BNC-10xIC50-to-100xIC50-to-1000xIC50_T75-230321	S	0.877551	149	144	-	0.122449	AGC	0.877551	---	0.122449	--C	0	-G-	0	-GC	0	A--	0	A-C	0	AG-	0	0	0	FALSE	0	0	FALSE
9004SDM	9004SDM	start230301	3BNC-10xIC50-to-100xIC50-to-1000xIC50_T75-230321	H	0.877551	150	145	-	0.122449	CAT	0.877551	---	0.122449	--T	0	-A-	0	-AT	0	C--	0	C-T	0	CA-	0	0	0	FALSE	0	0	FALSE
9004SDM	9004SDM	start230301	3BNC-10xIC50-to-100xIC50-to-1000xIC50_T75-230321	S	0.877551	151	146	-	0.122449	AGT	0.877551	---	0.122449	--T	0	-G-	0	-GT	0	A--	0	A-T	0	AG-	0	0	0	FALSE	0	0	FALSE
9004SDM	9004SDM	start230301	3BNC-10xIC50-to-100xIC50-to-1000xIC50_T75-230321	G	0.877551	152	147	-	0.122449	GGC	0.877551	---	0	--C	0	-G-	0	-GC	0.122449	G--	0	G-C	0	GG-	0	0	0	FALSE	0	0	FALSE
9004SDM	9004SDM	start230301	3BNC-10xIC50-to-100xIC50-to-1000xIC50_T75-230321	D	0.938462	157	152	N	0.0615385	GAC	0.938462	AAT	0	AAC	0.0615385		0		0		0		0		0	0	0	FALSE	0	0	FALSE
9004SDM	9004SDM	start230301	3BNC-10xIC50-to-100xIC50-to-1000xIC50_T75-230321	M	0.925373	158	153	I	0.0746269	ATG	0.925373	ATA	0.0746269	ATT	0	ATC	0		0		0		0		0	0	0	FALSE	0	0	FALSE
9004SDM	9004SDM	start230301	3BNC-10xIC50-to-100xIC50-to-1000xIC50_T75-230321	E	0.925926	168	163	K	0.0740741	GAA	0.925926	AAA	0.0740741	AAG	0		0		0		0		0		0	0	0	FALSE	0	0	FALSE
9004SDM	9004SDM	start230301	3BNC-10xIC50-to-100xIC50-to-1000xIC50_T75-230321	V	0	186	181	E	0.979592	GTA	0	GAA	0.979592	GAG	0		0		0		0		0		0	0	0	FALSE	0	0	FALSE
9004SDM	9004SDM	start230301	3BNC-10xIC50-to-100xIC50-to-1000xIC50_T75-230321	G	0.925926	239	234	R	0.0740741	GGA	0.925926	CGT	0	CGC	0	CGA	0	CGG	0	AGA	0.0740741	AGG	0		0	0	0	FALSE	0	0	FALSE
9004SDM	9004SDM	start230301	3BNC-10xIC50-to-100xIC50-to-1000xIC50_T75-230321	E	0.913793	279	274	K	0.0862069	GAA	0.913793	AAA	0.0862069	AAG	0		0		0		0		0		0	0	0	FALSE	0	0	FALSE
9004SDM	9004SDM	start230301	3BNC-10xIC50-to-100xIC50-to-1000xIC50_T75-230321	W	0.9375	341	337	*	0.0625	TGG	0.9375	TAA	0.0208333	TAG	0.0208333	TGA	0.0208333		0		0		0		0	0	0	FALSE	0	0	FALSE
9004SDM	9004SDM	start230301	3BNC-10xIC50-to-100xIC50-to-1000xIC50_T75-230321	G	0.947368	381	378	K	0.0526316	GGA	0.947368	AAA	0.0526316	AAG	0		0		0		0		0		0	0	0	FALSE	0	0	FALSE
9004SDM	9004SDM	start230301	3BNC-10xIC50-to-100xIC50-to-1000xIC50_T75-230321	G	0.948718	382	379	K	0.0512821	GGA	0.948718	AAA	0.0512821	AAG	0		0		0		0		0		0	0	0	FALSE	0	0	FALSE
9004SDM	9004SDM	start230301	3BNC-10xIC50-to-100xIC50-to-1000xIC50_T75-230321	E	0.947368	383	380	K	0.0526316	GAA	0.947368	AAA	0.0526316	AAG	0		0		0		0		0		0	0	0	FALSE	0	0	FALSE
9004SDM	9004SDM	start230301	3BNC-10xIC50-to-100xIC50-to-1000xIC50_T75-230321	N	0.933333	445	447	T	0.0666667	AAC	0.933333	ACT	0	ACC	0.0666667	ACA	0	ACG	0		0		0		0	0	0	FALSE	0	0	FALSE
9004SDM	9004SDM	start230301	3BNC-10xIC50-to-100xIC50-to-1000xIC50_T75-230321	S	0.14	457	459	-	0.86	AGT	0.14	---	0.86	--T	0	-G-	0	-GT	0	A--	0	A-T	0	AG-	0	4.8966e-10	9.7932e-10	TRUE	0	0	FALSE
9004SDM	9004SDM	start230301	3BNC-10xIC50-to-100xIC50-to-1000xIC50_T75-230321	N	0.14	458	460	-	0.86	AAT	0.14	---	0.86	--T	0	-A-	0	-AT	0	A--	0	A-T	0	AA-	0	4.8966e-10	9.7932e-10	TRUE	0	0	FALSE
9004SDM	9004SDM	start230301	3BNC-10xIC50-to-100xIC50-to-1000xIC50_T75-230321	S	0.14	459	461	-	0.86	AGC	0.14	---	0.86	--C	0	-G-	0	-GC	0	A--	0	A-C	0	AG-	0	4.8966e-10	9.7932e-10	TRUE	0	0	FALSE
9004SDM	9004SDM	start230301	3BNC-10xIC50-to-100xIC50-to-1000xIC50_T75-230321	S	0.14	460	461	-	0.86	AGT	0.14	---	0.86	--T	0	-G-	0	-GT	0	A--	0	A-T	0	AG-	0	4.8966e-10	9.7932e-10	TRUE	0	0	FALSE
9004SDM	9004SDM	start230301	3BNC-10xIC50-to-100xIC50-to-1000xIC50_T75-230321	G	0.923077	469	470	E	0.0769231	GGA	0.923077	GAA	0.0769231	GAG	0		0		0		0		0		0	0	0	FALSE	0	0	FALSE
9004SDM	9004SDM	start230301	3BNC-10xIC50-to-100xIC50-to-1000xIC50_T75-230321	G	0.933333	471	472	R	0.0666667	GGA	0.933333	CGT	0	CGC	0	CGA	0	CGG	0	AGA	0.0666667	AGG	0		0	0	0	FALSE	0	0	FALSE
9004SDM	9004SDM	start230301	3BNC-10xIC50-to-100xIC50-to-1000xIC50_T75-230321	M	0.894737	473	474	I	0.105263	ATG	0.894737	ATA	0.105263	ATT	0	ATC	0		0		0		0		0	0	0	FALSE	0	0	FALSE
9004SDM	9004SDM	start230301	3BNC-10xIC50-to-100xIC50-to-1000xIC50_T75-230321	W	0.916667	477	478	*	0.0833333	TGG	0.916667	TAA	0	TAG	0.0833333	TGA	0		0		0		0		0	0	0	FALSE	0	0	FALSE
9004SDM	9004SDM	start230301	3BNC-10xIC50-to-100xIC50-to-1000xIC50_T75-230321	V	0.927536	504	505	-	0.072464	GTG	0.887208	---	0	--G	0	-T-	0	-TG	0	G--	0	G-G	0	GT-	0.072464	0	0	FALSE	0	0	FALSE
9004SDM	9004SDM	start230301	3BNC-10xIC50-to-100xIC50-to-1000xIC50_T75-230321	E	0.927536	505	506	-	0.072464	GAA	0.927536	---	0	--A	0.072464	-A-	0	-AA	0	G--	0	G-A	0	GA-	0	0	0	FALSE	0	0	FALSE
9004SDM	9004SDM	start230301	3BNC-10xIC50-to-100xIC50-to-1000xIC50_T75-230321	A	0.555556	556	557	T	0.444444	GCT	0.555556	ACT	0.444444	ACC	0	ACA	0	ACG	0		0		0		0	0.739452	0.739452	TRUE	0.00152135	0.00152135	FALSE
9004SDM	9004SDM	start230301	3BNC-10xIC50-to-100xIC50-to-1000xIC50_T75-230321	E	0.9375	582	583	K	0.0625	GAA	0.9375	AAA	0.0625	AAG	0		0		0		0		0		0	0	0	FALSE	0	0	FALSE
9004SDM	9004SDM	start230301	3BNC-10xIC50-to-100xIC50-to-1000xIC50_T75-230321	A	0.9375	701	702	V	0.0625	GCT	0.9375	GTT	0.0625	GTC	0	GTA	0	GTG	0		0		0		0	0	0	FALSE	0	0	FALSE
9004SDM	9004SDM	start230301	3BNC-10xIC50-to-100xIC50-to-1000xIC50_T75-230321	D	0.941176	741	742	N	0.0588235	GAC	0.941176	AAT	0	AAC	0.0588235		0		0		0		0		0	0	0	FALSE	0	0	FALSE
9004SDM	9004SDM	start230301	3BNC-10xIC50-to-100xIC50-to-1000xIC50_T75-230321	R	0.897959	745	746	Q	0.102041	CGA	0.897959	CAA	0.102041	CAG	0		0		0		0		0		0	0	0	FALSE	0	0	FALSE
9004SDM	9004SDM	start230301	3BNC-10xIC50-to-100xIC50-to-1000xIC50_T75-230321	D	0.880952	756	757	N	0.119048	GAC	0.880952	AAT	0	AAC	0.119048		0		0		0		0		0	0	0	FALSE	0	0	FALSE
9004SDM	9004SDM	start230301	3BNC-10xIC50-to-100xIC50-to-1000xIC50_T75-230321	D	0.921053	771	772	N	0.0789474	GAC	0.921053	AAT	0	AAC	0.0789474		0		0		0		0		0	0	0	FALSE	0	0	FALSE
9004SDM	9004SDM	start230301	3BNC-10xIC50-to-100xIC50-to-1000xIC50_T75-230321	K	0.916667	802	796	E	0.0833333	AAG	0.916667	GAA	0	GAG	0.0833333		0		0		0		0		0	0	0	FALSE	0	0	FALSE
9004SDM	9004SDM	start230301	3BNC-10xIC50-to-100xIC50-to-1000xIC50_T75-230321	W	0.928571	808	802	*	0.0714286	TGG	0.928571	TAA	0	TAG	0	TGA	0.0714286		0		0		0		0	0	0	FALSE	0	0	FALSE
9004SDM	9004SDM	start230301	3BNC-10xIC50-to-100xIC50-to-1000xIC50_T75-230321	D	0.923077	821	815	N	0.0769231	GAT	0.923077	AAT	0.0769231	AAC	0		0		0		0		0		0	0	0	FALSE	0	0	FALSE
9004SDM	9004SDM	start230301	3BNC-10xIC50-to-100xIC50-to-1000xIC50_T75-230321	G	0.903226	838	832	R	0.0645161	GGA	0.903226	CGT	0	CGC	0	CGA	0	CGG	0	AGA	0.0645161	AGG	0		0	0	0	FALSE	0	0	FALSE
9004SDM	9004SDM	start230301	3BNC-10xIC50-to-100xIC50-to-1000xIC50_T75-230321	R	0.948276	850	844	K	0.0517241	AGA	0.948276	AAA	0.0517241	AAG	0		0		0		0		0		0	0	0	FALSE	0	0	FALSE
9004SDM	9004SDM	start230301	3BNC-10xIC50-to-100xIC50-to-1000xIC50_T75-230321	R	0.929825	851	845	K	0.0701754	AGA	0.929825	AAA	0.0701754	AAG	0		0		0		0		0		0	0	0	FALSE	0	0	FALSE
9004SDM	9004SDM	start230301	3BNC-10xIC50-to-100xIC50_T75-230316	D	0.940594	45	46	N	0.0594059	GAC	0.940594	AAT	0	AAC	0.0594059		0		0		0		0		0	0	0	FALSE	0	0	FALSE
9004SDM	9004SDM	start230301	3BNC-10xIC50-to-100xIC50_T75-230316	E	0.933333	60	61	K	0.0666667	GAA	0.933333	AAA	0.0666667	AAG	0		0		0		0		0		0	0	0	FALSE	0	0	FALSE
9004SDM	9004SDM	start230301	3BNC-10xIC50-to-100xIC50_T75-230316	E	0.948276	90	91	K	0.0517241	GAG	0.948276	AAA	0	AAG	0.0517241		0		0		0		0		0	0	0	FALSE	0	0	FALSE
9004SDM	9004SDM	start230301	3BNC-10xIC50-to-100xIC50_T75-230316	C	0.938272	129	130	-	0.061728	TGT	0.938272	---	0	--T	0	-G-	0	-GT	0	T--	0.061728	T-T	0	TG-	0	0	0	FALSE	0	0	FALSE
9004SDM	9004SDM	start230301	3BNC-10xIC50-to-100xIC50_T75-230316	S	0.735569	130	131	-	0.264431	AGC	0.735569	---	0.061728	--C	0	-G-	0	-GC	0	A--	0.202703	A-C	0	AG-	0	2.59794e-06	2.59794e-06	TRUE	0	0	FALSE
9004SDM	9004SDM	start230301	3BNC-10xIC50-to-100xIC50_T75-230316	Q	0.735569	131	132	-	0.264431	CAG	0.735569	---	0.264431	--G	0	-A-	0	-AG	0	C--	0	C-G	0	CA-	0	2.59794e-06	2.59794e-06	TRUE	0	0	FALSE
9004SDM	9004SDM	start230301	3BNC-10xIC50-to-100xIC50_T75-230316	Y	0.735569	132	133	-	0.264431	TAT	0.735569	---	0.264431	--T	0	-A-	0	-AT	0	T--	0	T-T	0	TA-	0	2.59794e-06	2.59794e-06	TRUE	0	0	FALSE
9004SDM	9004SDM	start230301	3BNC-10xIC50-to-100xIC50_T75-230316	V	0.735569	133	134	-	0.264431	GTC	0.735569	---	0.264431	--C	0	-T-	0	-TC	0	G--	0	G-C	0	GT-	0	2.59794e-06	2.59794e-06	TRUE	0	0	FALSE
9004SDM	9004SDM	start230301	3BNC-10xIC50-to-100xIC50_T75-230316	S	0.735569	134	135	-	0.264431	AGT	0.735569	---	0.264431	--T	0	-G-	0	-GT	0	A--	0	A-T	0	AG-	0	2.59794e-06	2.59794e-06	TRUE	0	0	FALSE
9004SDM	9004SDM	start230301	3BNC-10xIC50-to-100xIC50_T75-230316	S	0.735569	135	136	-	0.264431	AGC	0.735569	---	0.264431	--C	0	-G-	0	-GC	0	A--	0	A-C	0	AG-	0	2.59794e-06	2.59794e-06	TRUE	0	0	FALSE
9004SDM	9004SDM	start230301	3BNC-10xIC50-to-100xIC50_T75-230316	H	0.735569	136	137	-	0.264431	CAT	0.735569	---	0.264431	--T	0	-A-	0	-AT	0	C--	0	C-T	0	CA-	0	2.59794e-06	2.59794e-06	TRUE	0	0	FALSE
9004SDM	9004SDM	start230301	3BNC-10xIC50-to-100xIC50_T75-230316	V	0.735569	137	138	-	0.264431	GTC	0.735569	---	0.264431	--C	0	-T-	0	-TC	0	G--	0	G-C	0	GT-	0	2.59794e-06	2.59794e-06	TRUE	0	0	FALSE
9004SDM	9004SDM	start230301	3BNC-10xIC50-to-100xIC50_T75-230316	N	0.735569	138	139	-	0.264431	AAT	0.735569	---	0.264431	--T	0	-A-	0	-AT	0	A--	0	A-T	0	AA-	0	2.59794e-06	2.59794e-06	TRUE	0	0	FALSE
9004SDM	9004SDM	start230301	3BNC-10xIC50-to-100xIC50_T75-230316	N	0.735569	139	139	-	0.264431	AAC	0.735569	---	0.264431	--C	0	-A-	0	-AC	0	A--	0	A-C	0	AA-	0	2.59794e-06	2.59794e-06	TRUE	0	0	FALSE
9004SDM	9004SDM	start230301	3BNC-10xIC50-to-100xIC50_T75-230316	H	0.735569	140	140	-	0.264431	CAT	0.735569	---	0.264431	--T	0	-A-	0	-AT	0	C--	0	C-T	0	CA-	0	2.59794e-06	2.59794e-06	TRUE	0	0	FALSE
9004SDM	9004SDM	start230301	3BNC-10xIC50-to-100xIC50_T75-230316	N	0.735569	141	140	-	0.264431	AAT	0.735569	---	0.264431	--T	0	-A-	0	-AT	0	A--	0	A-T	0	AA-	0	2.59794e-06	2.59794e-06	TRUE	0	0	FALSE
9004SDM	9004SDM	start230301	3BNC-10xIC50-to-100xIC50_T75-230316	N	0.735569	142	140	-	0.264431	AAC	0.735569	---	0.264431	--C	0	-A-	0	-AC	0	A--	0	A-C	0	AA-	0	2.59794e-06	2.59794e-06	TRUE	0	0	FALSE
9004SDM	9004SDM	start230301	3BNC-10xIC50-to-100xIC50_T75-230316	S	0.735569	143	141	-	0.264431	AGT	0.735569	---	0.264431	--T	0	-G-	0	-GT	0	A--	0	A-T	0	AG-	0	2.59794e-06	2.59794e-06	TRUE	0	0	FALSE
9004SDM	9004SDM	start230301	3BNC-10xIC50-to-100xIC50_T75-230316	S	0.735569	144	142	-	0.264431	AGC	0.735569	---	0.264431	--C	0	-G-	0	-GC	0	A--	0	A-C	0	AG-	0	2.59794e-06	2.59794e-06	TRUE	0	0	FALSE
9004SDM	9004SDM	start230301	3BNC-10xIC50-to-100xIC50_T75-230316	H	0.735569	145	143	-	0.264431	CAT	0.735569	---	0.264431	--T	0	-A-	0	-AT	0	C--	0	C-T	0	CA-	0	2.59794e-06	2.59794e-06	TRUE	0	0	FALSE
9004SDM	9004SDM	start230301	3BNC-10xIC50-to-100xIC50_T75-230316	N	0.735569	146	143	-	0.264431	AAT	0.735569	---	0.264431	--T	0	-A-	0	-AT	0	A--	0	A-T	0	AA-	0	2.59794e-06	2.59794e-06	TRUE	0	0	FALSE
9004SDM	9004SDM	start230301	3BNC-10xIC50-to-100xIC50_T75-230316	V	0.735569	147	143	-	0.264431	GTC	0.735569	---	0.264431	--C	0	-T-	0	-TC	0	G--	0	G-C	0	GT-	0	2.59794e-06	2.59794e-06	TRUE	0	0	FALSE
9004SDM	9004SDM	start230301	3BNC-10xIC50-to-100xIC50_T75-230316	S	0.735569	148	143	-	0.264431	AGT	0.735569	---	0.202703	--T	0	-G-	0	-GT	0.061728	A--	0	A-T	0	AG-	0	2.59794e-06	2.59794e-06	TRUE	0	0	FALSE
9004SDM	9004SDM	start230301	3BNC-10xIC50-to-100xIC50_T75-230316	S	0.797297	149	144	-	0.202703	AGC	0.797297	---	0.202703	--C	0	-G-	0	-GC	0	A--	0	A-C	0	AG-	0	0	0	FALSE	0	0	FALSE
9004SDM	9004SDM	start230301	3BNC-10xIC50-to-100xIC50_T75-230316	H	0.797297	150	145	-	0.202703	CAT	0.797297	---	0.202703	--T	0	-A-	0	-AT	0	C--	0	C-T	0	CA-	0	0	0	FALSE	0	0	FALSE
9004SDM	9004SDM	start230301	3BNC-10xIC50-to-100xIC50_T75-230316	S	0.797297	151	146	-	0.202703	AGT	0.797297	---	0.202703	--T	0	-G-	0	-GT	0	A--	0	A-T	0	AG-	0	0	0	FALSE	0	0	FALSE
9004SDM	9004SDM	start230301	3BNC-10xIC50-to-100xIC50_T75-230316	G	0.797297	152	147	-	0.202703	GGC	0.797297	---	0	--C	0	-G-	0	-GC	0.202703	G--	0	G-C	0	GG-	0	0	0	FALSE	0	0	FALSE
9004SDM	9004SDM	start230301	3BNC-10xIC50-to-100xIC50_T75-230316	V	0	186	181	E	1	GTA	0	GAA	1	GAG	0		0		0		0		0		0	0	0	FALSE	0	0	FALSE
9004SDM	9004SDM	start230301	3BNC-10xIC50-to-100xIC50_T75-230316	D	0.9375	234	229	N	0.0625	GAT	0.9375	AAT	0.0625	AAC	0		0		0		0		0		0	0	0	FALSE	0	0	FALSE
9004SDM	9004SDM	start230301	3BNC-10xIC50-to-100xIC50_T75-230316	G	0.931507	381	378	K	0.0684932	GGA	0.931507	AAA	0.0684932	AAG	0		0		0		0		0		0	0	0	FALSE	0	0	FALSE
9004SDM	9004SDM	start230301	3BNC-10xIC50-to-100xIC50_T75-230316	D	0.933333	454	456	N	0.0666667	GAT	0.933333	AAT	0.0666667	AAC	0		0		0		0		0		0	0	0	FALSE	0	0	FALSE
9004SDM	9004SDM	start230301	3BNC-10xIC50-to-100xIC50_T75-230316	S	0.032651	457	459	-	0.967349	AGT	0.032651	---	0.890426	--T	0	-G-	0	-GT	0	A--	0.076923	A-T	0	AG-	0	4.8966e-10	9.7932e-10	FALSE	0	0	FALSE
9004SDM	9004SDM	start230301	3BNC-10xIC50-to-100xIC50_T75-230316	N	0.032651	458	460	-	0.967349	AAT	0.032651	---	0.967349	--T	0	-A-	0	-AT	0	A--	0	A-T	0	AA-	0	4.8966e-10	9.7932e-10	FALSE	0	0	FALSE
9004SDM	9004SDM	start230301	3BNC-10xIC50-to-100xIC50_T75-230316	S	0.032651	459	461	-	0.967349	AGC	0.032651	---	0.967349	--C	0	-G-	0	-GC	0	A--	0	A-C	0	AG-	0	4.8966e-10	9.7932e-10	FALSE	0	0	FALSE
9004SDM	9004SDM	start230301	3BNC-10xIC50-to-100xIC50_T75-230316	S	0.042175	460	461	-	0.957825	AGT	0.042175	---	0.94821	--T	0	-G-	0	-GT	-0.0832118	A--	0	A-T	0	AG-	0	4.8966e-10	9.7932e-10	FALSE	0	0	FALSE
9004SDM	9004SDM	start230301	3BNC-10xIC50-to-100xIC50_T75-230316	S	0.923077	461	462	-	0.076923	AGT	0.923077	---	0	--T	0	-G-	0	-GT	0.076923	A--	0	A-T	0	AG-	0	0	0	FALSE	0	0	FALSE
9004SDM	9004SDM	start230301	3BNC-10xIC50-to-100xIC50_T75-230316	V	0.947901	504	505	-	0.052099	GTG	0.947901	---	0.008621	--G	0	-T-	0	-TG	0	G--	0	G-G	0	GT-	0.043478	0	0	FALSE	0	0	FALSE
9004SDM	9004SDM	start230301	3BNC-10xIC50-to-100xIC50_T75-230316	E	0.938326	505	506	-	0.052099	GAA	0.938326	---	0.008621	--A	0.043478	-A-	0	-AA	0	G--	0	G-A	0	GA-	0	0	0	FALSE	0	0	FALSE
9004SDM	9004SDM	start230301	3BNC-10xIC50-to-100xIC50_T75-230316	A	0.833333	556	557	T	0.166667	GCT	0.833333	ACT	0.166667	ACC	0	ACA	0	ACG	0		0		0		0	0	0.739452	FALSE	0	0.00152135	FALSE
9004SDM	9004SDM	start230301	3BNC-10xIC50-to-100xIC50_T75-230316	E	0.851064	558	559	K	0.148936	GAG	0.851064	AAA	0.0638298	AAG	0.0851064		0		0		0		0		0	0	0	FALSE	0	0	FALSE
9004SDM	9004SDM	start230301	3BNC-10xIC50-to-100xIC50_T75-230316	W	0.888889	569	570	*	0.111111	TGG	0.888889	TAA	0.0666667	TAG	0.0444444	TGA	0		0		0		0		0	0	0	FALSE	0	0	FALSE
9004SDM	9004SDM	start230301	3BNC-10xIC50-to-100xIC50_T75-230316	E	0.938776	582	583	K	0.0612245	GAA	0.938776	AAA	0.0612245	AAG	0		0		0		0		0		0	0	0	FALSE	0	0	FALSE
9004SDM	9004SDM	start230301	3BNC-10xIC50-to-100xIC50_T75-230316	G	0.915094	749	750	E	0.0849057	GGA	0.915094	GAA	0.0849057	GAG	0		0		0		0		0		0	0	0	FALSE	0	0	FALSE
9004SDM	9004SDM	start230301	3BNC-10xIC50-to-100xIC50_T75-230316	D	0.940476	756	757	N	0.0595238	GAC	0.940476	AAT	0	AAC	0.0595238		0		0		0		0		0	0	0	FALSE	0	0	FALSE
9004SDM	9004SDM	start230301	3BNC-10xIC50-to-100xIC50_T75-230316	E	0.898551	781	782	K	0.101449	GAA	0.898551	AAA	0.101449	AAG	0		0		0		0		0		0	0	0	FALSE	0	0	FALSE
9004SDM	9004SDM	start230301	3BNC-10xIC50-to-100xIC50_T75-230316	E	0.945205	836	830	K	0.0547945	GAA	0.945205	AAA	0.0547945	AAG	0		0		0		0		0		0	0	0	FALSE	0	0	FALSE
0260v5c36	0260v5c36-NHG	start240301	3BNC-1-to-10_A1-240402	I	0.945755	22	23	V	0.0539084	ATA	0.945755	GTT	0	GTC	0	GTA	0.0539084	GTG	0		0		0		0	0	0	FALSE	0	0	FALSE
0260v5c36	0260v5c36-NHG	start240301	3BNC-1-to-10_A1-240402	N	0	150	144	K	1	AAT	0	AAA	0.999481	AAG	0.000518941		0		0		0		0		0	1.87328	3.74656	FALSE	0.209058	0.418116	FALSE
0260v5c36	0260v5c36-NHG	start240301	3BNC-1-to-10_A1-240402	E	0	169	163	K	0.998424	GAA	0	AAA	0.998424	AAG	0		0		0		0		0		0	0	0	FALSE	0	0	FALSE
0260v5c36	0260v5c36-NHG	start240301	3BNC-1-to-10_A1-240402	E	0.000823738	276	267	K	0.98519	GAA	0.000823738	AAA	0.98519	AAG	0		0		0		0		0		0	0.9306	0.9306	FALSE	0.00666656	0.00666656	FALSE
0260v5c36	0260v5c36-NHG	start240301	3BNC-1-to-10_A1-240402	A	0.000921234	433	429	V	0.999079	GCA	0.000921234	GTT	0	GTC	0	GTA	0.999079	GTG	0		0		0		0	0.00749372	0.0374686	FALSE	0	0	FALSE
0260v5c36	0260v5c36-NHG	start240301	3BNC-1-to-10_A1-240402	G	0.000372995	461	457	D	0.989556	GGT	0.000372995	GAT	0.989556	GAC	0		0		0		0		0		0	5.7619	11.5238	TRUE	3.47345	6.9469	TRUE
0260v5c36	0260v5c36-NHG	start240301	3BNC-1-to-10_A1-240402	R	0.00504819	592	587	M	0.987609	AGG	0.00504819	ATG	0.987609		0		0		0		0		0		0	2.83582	2.83582	FALSE	0.790282	0.790282	FALSE
0260v5c36	0260v5c36-NHG	start240301	3BNC-1-to-10_A1-240402	K	0.00660066	669	664	E	0.993399	AAG	0.00660066	GAA	0.00220022	GAG	0.991199		0		0		0		0		0	2.55208e-10	1.53125e-09	FALSE	0	0	FALSE
0260v5c36	0260v5c36-NHG	start240301	3BNC-1-to-10_B12-240409	E	0	169	163	K	1	GAA	0	AAA	1	AAG	0		0		0		0		0		0	0	0	FALSE	0	0	FALSE
0260v5c36	0260v5c36-NHG	start240301	3BNC-1-to-10_B12-240409	N	0	287	278	K	1	AAC	0	AAA	1	AAG	0		0		0		0		0		0	3.76839	18.842	TRUE	1.56868	7.84338	TRUE
0260v5c36	0260v5c36-NHG	start240301	3BNC-1-to-10_B12-240409	T	0.00436681	403	397	A	0.995633	ACC	0.00436681	GCT	0	GCC	0.991266	GCA	0.00436681	GCG	0		0		0		0	2.54451	5.08902	FALSE	0.582442	1.16488	FALSE
0260v5c36	0260v5c36-NHG	start240301	3BNC-1-to-10_B12-240409	A	0	433	429	V	1	GCA	0	GTT	0	GTC	0	GTA	1	GTG	0		0		0		0	0.00749372	0.0374686	FALSE	0	0	FALSE
0260v5c36	0260v5c36-NHG	start240301	3BNC-1-to-10_B12-240409	V	0	584	579	I	1	GTC	0	ATA	0	ATT	0	ATC	1		0		0		0		0	0.515752	0.515752	FALSE	0.000112855	0.000112855	FALSE
0260v5c36	0260v5c36-NHG	start240301	3BNC-1-to-10_C10-240402	V	0	166	160	E	0.995033	GTA	0	GAA	0.995033	GAG	0		0		0		0		0		0	0.0353593	0.0353593	FALSE	2.55351e-15	2.55351e-15	FALSE
0260v5c36	0260v5c36-NHG	start240301	3BNC-1-to-10_C10-240402	A	0	208	199	T	1	GCC	0	ACT	0	ACC	1	ACA	0	ACG	0		0		0		0	1.33108	1.33108	FALSE	0.0476377	0.0476377	FALSE
0260v5c36	0260v5c36-NHG	start240301	3BNC-1-to-10_C10-240402	N	0	287	278	Y	0.996652	AAC	0	TAT	0	TAC	0.996652		0		0		0		0		0	4.60856	4.60856	TRUE	2.35063	2.35063	TRUE
0260v5c36	0260v5c36-NHG	start240301	3BNC-1-to-10_C10-240402	K	0.00697674	669	664	E	0.993023	AAG	0.00697674	GAA	0	GAG	0.993023		0		0		0		0		0	2.55208e-10	1.53125e-09	FALSE	0	0	FALSE
0260v5c36	0260v5c36-NHG	start240301	3BNC-1-to-10_C10-240402	A	0	783	778	T	0.998992	GCG	0	ACT	0	ACC	0	ACA	0.00403226	ACG	0.99496		0		0		0	0	0	FALSE	0	0	FALSE
0260v5c36	0260v5c36-NHG	start240301	3BNC-1-to-10_C4-240402	E	0	169	163	K	1	GAA	0	AAA	1	AAG	0		0		0		0		0		0	0	0	FALSE	0	0	FALSE
0260v5c36	0260v5c36-NHG	start240301	3BNC-1-to-10_C4-240402	N	0.00172117	287	278	K	0.998279	AAC	0.00172117	AAA	0.998279	AAG	0		0		0		0		0		0	3.76839	18.842	TRUE	1.56868	7.84338	TRUE
0260v5c36	0260v5c36-NHG	start240301	3BNC-1-to-10_C4-240402	A	0	433	429	V	1	GCA	0	GTT	0	GTC	0	GTA	1	GTG	0		0		0		0	0.00749372	0.0374686	FALSE	0	0	FALSE
0260v5c36	0260v5c36-NHG	start240301	3BNC-1-to-10_C4-240402	K	0.0147368	669	664	E	0.981053	AAG	0.0147368	GAA	0	GAG	0.981053		0		0		0		0		0	2.55208e-10	1.53125e-09	FALSE	0	0	FALSE
0260v5c36	0260v5c36-NHG	start240301	3BNC-1-to-10_E11-240409	C	0.181435	11	11	Y	0.817511	TGC	0.181435	TAT	0	TAC	0.817511		0		0		0		0		0	2.93286	2.93286	FALSE	0.864173	0.864173	FALSE
0260v5c36	0260v5c36-NHG	start240301	3BNC-1-to-10_E11-240409	T	0	142	141	N	0.987337	ACT	0	AAT	0.987337	AAC	0		0		0		0		0		0	5.7619	5.7619	FALSE	3.47345	3.47345	FALSE
0260v5c36	0260v5c36-NHG	start240301	3BNC-1-to-10_E11-240409	T	0	147	143	I	1	ACT	0	ATA	0.00162602	ATT	0.998374	ATC	0		0		0		0		0	1.62531	1.62531	FALSE	0.118418	0.118418	FALSE
0260v5c36	0260v5c36-NHG	start240301	3BNC-1-to-10_E11-240409	E	0	169	163	K	1	GAA	0	AAA	1	AAG	0		0		0		0		0		0	0	0	FALSE	0	0	FALSE
0260v5c36	0260v5c36-NHG	start240301	3BNC-1-to-10_E11-240409	N	0.242283	287	278	K	0.757717	AAC	0.242283	AAA	0.757717	AAG	0		0		0		0		0		0	3.76839	18.842	TRUE	1.56868	7.84338	TRUE
0260v5c36	0260v5c36-NHG	start240301	3BNC-1-to-10_E11-240409	T	0.733021	403	397	A	0.266979	ACC	0.733021	GCT	0	GCC	0.266979	GCA	0	GCG	0		0		0		0	2.54451	5.08902	FALSE	0.582442	1.16488	FALSE
0260v5c36	0260v5c36-NHG	start240301	3BNC-1-to-10_E11-240409	A	0	433	429	V	0.99884	GCA	0	GTT	0	GTC	0	GTA	0.99884	GTG	0		0		0		0	0.00749372	0.0374686	FALSE	0	0	FALSE
0260v5c36	0260v5c36-NHG	start240301	3BNC-1-to-10_E11-240409	G	0.715258	461	457	D	0.281827	GGT	0.715258	GAT	0.281827	GAC	0		0		0		0		0		0	5.7619	11.5238	FALSE	3.47345	6.9469	FALSE
0260v5c36	0260v5c36-NHG	start240301	3BNC-1-to-10_E11-240409	K	0.00499002	494	489	E	0.992016	AAA	0.00499002	GAA	0.992016	GAG	0		0		0		0		0		0	2.70855	2.70855	FALSE	0.696732	0.696732	FALSE
0260v5c36	0260v5c36-NHG	start240301	3BNC-1-to-10_E11-240409	K	0.213131	669	664	E	0.785859	AAG	0.213131	GAA	0	GAG	0.785859		0		0		0		0		0	2.55208e-10	1.53125e-09	FALSE	0	0	FALSE
0260v5c36	0260v5c36-NHG	start240301	3BNC-1-to-10_E11-240409	R	0.820119	751	746	L	0.173913	CGA	0.819267	TTA	0	TTG	0	CTT	0	CTC	0	CTA	0.173913	CTG	0		0	0	0	FALSE	0	0	FALSE
0260v5c36	0260v5c36-NHG	start240301	3BNC-1-to-10_E11-240409	F	0	756	751	Y	1	TTC	0	TAT	0	TAC	1		0		0		0		0		0	0	0	FALSE	0	0	FALSE
0260v5c36	0260v5c36-NHG	start240301	3BNC-1-to-10_E11-240409	F	0.90708	862	850	L	0.0929204	TTC	0.90708	TTA	0.0884956	TTG	0	CTT	0	CTC	0.00442478	CTA	0	CTG	0		0	0	0	FALSE	0	0	FALSE
0260v5c36	0260v5c36-NHG	start240301	3BNC-1-to-10_G1-240405	N	0.00087184	150	144	K	0.999128	AAT	0	AAA	0.999128	AAG	0		0		0		0		0		0	1.87328	3.74656	FALSE	0.209058	0.418116	FALSE
0260v5c36	0260v5c36-NHG	start240301	3BNC-1-to-10_G1-240405	E	0	169	163	K	1	GAA	0	AAA	1	AAG	0		0		0		0		0		0	0	0	FALSE	0	0	FALSE
0260v5c36	0260v5c36-NHG	start240301	3BNC-1-to-10_G1-240405	N	0.000720981	287	278	K	0.999279	AAC	0.000720981	AAA	0.999279	AAG	0		0		0		0		0		0	3.76839	18.842	TRUE	1.56868	7.84338	TRUE
0260v5c36	0260v5c36-NHG	start240301	3BNC-1-to-10_G1-240405	N	0.803526	405	400	Y	0.193115	AAT	0.803526	TAT	0.193115	TAC	0		0		0		0		0		0	0	0	FALSE	0	0	FALSE
0260v5c36	0260v5c36-NHG	start240301	3BNC-1-to-10_G1-240405	K	0.00757576	669	664	E	0.992424	AAG	0.00757576	GAA	0.00108225	GAG	0.991342		0		0		0		0		0	2.55208e-10	1.53125e-09	FALSE	0	0	FALSE
0260v5c36	0260v5c36-NHG	start240301	3BNC-1-to-10_G4-240405	E	0	169	163	K	0.996678	GAA	0	AAA	0.996678	AAG	0		0		0		0		0		0	0	0	FALSE	0	0	FALSE
0260v5c36	0260v5c36-NHG	start240301	3BNC-1-to-10_G4-240405	N	0	287	278	K	0.99897	AAC	0	AAA	0.99794	AAG	0.00102987		0		0		0		0		0	3.76839	18.842	TRUE	1.56868	7.84338	TRUE
0260v5c36	0260v5c36-NHG	start240301	3BNC-1-to-10_G4-240405	A	0	433	429	V	1	GCA	0	GTT	0	GTC	0.0013245	GTA	0.998675	GTG	0		0		0		0	0.00749372	0.0374686	FALSE	0	0	FALSE
0260v5c36	0260v5c36-NHG	start240301	3BNC-1-to-10_G4-240405	K	0.00780234	669	664	E	0.992198	AAG	0.00780234	GAA	0	GAG	0.992198		0		0		0		0		0	2.55208e-10	1.53125e-09	FALSE	0	0	FALSE
0260v5c36	0260v5c36-NHG	start240301	3BNC-1-to-10_G4-240405	A	0	783	778	T	1	GCG	0	ACT	0	ACC	0	ACA	0.00970874	ACG	0.990291		0		0		0	0	0	FALSE	0	0	FALSE
Q23.17	Q23.17-NHG	start240223	3BNC-1-to-10_F6-240308	T	0	126	127	N	1	ACT	0	AAT	1	AAC	0		0		0		0		0		0	0	0	FALSE	0	0	FALSE
Q23.17	Q23.17-NHG	start240223	3BNC-1-to-10_F6-240308	I	0	274	282	N	1	ATT	0	AAT	1	AAC	0		0		0		0		0		0	8.6553e-13	3.46212e-12	FALSE	0	0	FALSE
Q23.17	Q23.17-NHG	start240223	3BNC-1-to-10_F6-240308	F	0	306	316	V	0.998092	TTC	0	GTT	0	GTC	0.998092	GTA	0	GTG	0		0		0		0	0.000140791	0.00140791	FALSE	0	0	FALSE
Q23.17	Q23.17-NHG	start240223	3BNC-1-to-10_F6-240308	G	0	448	458	E	0.996139	GGA	0	GAA	0.996139	GAG	0		0		0		0		0		0	1.6331	8.1655	TRUE	0.120834	0.604172	TRUE
Q23.17	Q23.17-NHG	start240223	3BNC-1-to-10_F6-240308	A	0	530	540	V	1	GCC	0	GTT	0	GTC	1	GTA	0	GTG	0		0		0		0	2.22045e-16	1.77636e-15	FALSE	0	0	FALSE
Q23.17	Q23.17-NHG	start240223	3BNC-1-to-10_F6-240308	R	0	685	695	K	1	AGA	0	AAA	1	AAG	0		0		0		0		0		0	0	0	FALSE	0	0	FALSE
Q23.17	Q23.17-NHG	start240223	3BNC-1-to-10_G2-240308	T	0	126	127	N	1	ACT	0	AAT	1	AAC	0		0		0		0		0		0	0	0	FALSE	0	0	FALSE
Q23.17	Q23.17-NHG	start240223	3BNC-1-to-10_G2-240308	F	0	306	316	V	0.998773	TTC	0	GTT	0	GTC	0.998773	GTA	0	GTG	0		0		0		0	0.000140791	0.00140791	FALSE	0	0	FALSE
Q23.17	Q23.17-NHG	start240223	3BNC-1-to-10_G2-240308	G	0	460	470	E	0.993812	GGA	0	GAA	0.993812	GAG	0		0		0		0		0		0	2.406	31.278	TRUE	0.492112	6.39745	TRUE
Q23.17	Q23.17-NHG	start240223	3BNC-1-to-10_G2-240308	A	0.00125313	530	540	V	0.997494	GCC	0.00125313	GTT	0	GTC	0.996241	GTA	0.00125313	GTG	0		0		0		0	2.22045e-16	1.77636e-15	FALSE	0	0	FALSE
Q23.17	Q23.17-NHG	start240223	3BNC-1-to-10_G7-240308	T	0	126	127	N	0.998937	ACT	0	AAT	0.998937	AAC	0		0		0		0		0		0	0	0	FALSE	0	0	FALSE
Q23.17	Q23.17-NHG	start240223	3BNC-1-to-10_G7-240308	K	0.00173611	273	281	E	0.998264	AAA	0.00173611	GAA	0.998264	GAG	0		0		0		0		0		0	5.61344	5.61344	TRUE	3.32725	3.32725	TRUE
Q23.17	Q23.17-NHG	start240223	3BNC-1-to-10_G7-240308	I	0	274	282	N	0.999139	ATT	0	AAT	0.999139	AAC	0		0		0		0		0		0	8.6553e-13	3.46212e-12	FALSE	0	0	FALSE
Q23.17	Q23.17-NHG	start240223	3BNC-1-to-10_G7-240308	A	0.00191388	530	540	V	0.997129	GCC	0.00191388	GTT	0	GTC	0.997129	GTA	0	GTG	0		0		0		0	2.22045e-16	1.77636e-15	FALSE	0	0	FALSE
Q23.17	Q23.17-NHG	start240223	3BNC-1-to-10_G8-240308	T	0.0477064	126	127	N	0.951376	ACT	0.0477064	AAT	0.951376	AAC	0		0		0		0		0		0	0	0	FALSE	0	0	FALSE
Q23.17	Q23.17-NHG	start240223	3BNC-1-to-10_G8-240308	V	0.946927	172	181	E	0.0530726	GTA	0.945531	GAA	0.0530726	GAG	0		0		0		0		0		0	0	0	FALSE	0	0	FALSE
Q23.17	Q23.17-NHG	start240223	3BNC-1-to-10_G8-240308	I	0.0679771	274	282	N	0.930385	ATT	0.0679771	AAT	0.930385	AAC	0		0		0		0		0		0	8.6553e-13	3.46212e-12	FALSE	0	0	FALSE
Q23.17	Q23.17-NHG	start240223	3BNC-1-to-10_G8-240308	F	0.94421	306	316	V	0.0524091	TTC	0.94421	GTT	0	GTC	0.0524091	GTA	0	GTG	0		0		0		0	0	0.00140791	FALSE	0	0	FALSE
Q23.17	Q23.17-NHG	start240223	3BNC-1-to-10_G8-240308	G	0	448	458	E	0.994787	GGA	0	GAA	0.994787	GAG	0		0		0		0		0		0	1.6331	8.1655	TRUE	0.120834	0.604172	TRUE
Q23.17	Q23.17-NHG	start240223	3BNC-1-to-10_G8-240308	A	0	530	540	V	0.999138	GCC	0	GTT	0	GTC	0.999138	GTA	0	GTG	0		0		0		0	2.22045e-16	1.77636e-15	FALSE	0	0	FALSE
Q23.17	Q23.17-NHG	start240223	3BNC-1-to-10_G8-240308	E	0.94715	723	733	K	0.0528497	GAA	0.94715	AAA	0.0528497	AAG	0		0		0		0		0		0	0	0	FALSE	0	0	FALSE
Q23.17	Q23.17-NHG	start240223	3BNC-1-to-10_H6-240308	T	0.733202	126	127	N	0.26581	ACT	0.732213	AAT	0.26581	AAC	0		0		0		0		0		0	0	0	FALSE	0	0	FALSE
Q23.17	Q23.17-NHG	start240223	3BNC-1-to-10_H6-240308	E	0.218286	154	163	K	0.781714	GAA	0.218286	AAA	0.781714	AAG	0		0		0		0		0		0	0.445205	1.78082	FALSE	3.58647e-05	0.000143459	FALSE
Q23.17	Q23.17-NHG	start240223	3BNC-1-to-10_H6-240308	F	0.541667	306	316	V	0.457428	TTC	0.541667	GTT	0	GTC	0.457428	GTA	0	GTG	0		0		0		0	0.000140791	0.00140791	FALSE	0	0	FALSE
Q23.17	Q23.17-NHG	start240223	3BNC-1-to-10_H6-240308	G	0	460	470	E	0.998888	GGA	0	GAA	0.998888	GAG	0		0		0		0		0		0	2.406	31.278	TRUE	0.492112	6.39745	TRUE
Q23.17	Q23.17-NHG	start240223	3BNC-10_A10-240305	T	0	126	127	N	1	ACT	0	AAT	1	AAC	0		0		0		0		0		0	0	0	FALSE	0	0	FALSE
Q23.17	Q23.17-NHG	start240223	3BNC-10_A10-240305	I	0.836232	300	308	T	0.163768	ATA	0.836232	ACT	0	ACC	0	ACA	0.163768	ACG	0		0		0		0	0	0	FALSE	0	0	FALSE
Q23.17	Q23.17-NHG	start240223	3BNC-10_A10-240305	G	0	460	470	E	0.992844	GGA	0	GAA	0.992844	GAG	0		0		0		0		0		0	2.406	31.278	TRUE	0.492112	6.39745	TRUE
Q23.17	Q23.17-NHG	start240223	3BNC-10_A11-240319	T	0	126	127	N	0.998802	ACT	0	AAT	0.998802	AAC	0		0		0		0		0		0	0	0	FALSE	0	0	FALSE
Q23.17	Q23.17-NHG	start240223	3BNC-10_A11-240319	E	0.928571	176	185	K	0.0714286	GAA	0.928571	AAA	0.0699088	AAG	0.00151976		0		0		0		0		0	0	0	FALSE	0	0	FALSE
Q23.17	Q23.17-NHG	start240223	3BNC-10_A11-240319	F	0.844636	306	316	S	0.136868	TTC	0.84217	TCT	0	TCC	0.136868	TCA	0	TCG	0	AGT	0	AGC	0		0	0	0	FALSE	0	0	FALSE
Q23.17	Q23.17-NHG	start240223	3BNC-10_A11-240319	L	0.72164	358	368	P	0.276454	CTA	0.72164	CCT	0	CCC	0	CCA	0.276454	CCG	0		0		0		0	3.85946	3.85946	FALSE	1.65087	1.65087	TRUE
Q23.17	Q23.17-NHG	start240223	3BNC-10_A11-240319	P	0.881398	426	436	H	0.0524345	CCT	0.881398	CAT	0.0524345	CAC	0		0		0		0		0		0	0	0	FALSE	0	0	FALSE
Q23.17	Q23.17-NHG	start240223	3BNC-10_A11-240319	P	0.881398	426	436	S	0.0661673	CCT	0.881398	TCT	0.0661673	TCC	0	TCA	0	TCG	0	AGT	0	AGC	0		0	0	0	FALSE	0	0	FALSE
Q23.17	Q23.17-NHG	start240223	3BNC-10_A11-240319	G	0.00119617	448	458	E	0.989234	GGA	0.00119617	GAA	0.973684	GAG	0.0155502		0		0		0		0		0	1.6331	8.1655	TRUE	0.120834	0.604172	TRUE
Q23.17	Q23.17-NHG	start240223	3BNC-10_A11-240319	G	0.752463	460	470	E	0.245074	GGA	0.752463	GAA	0.245074	GAG	0		0		0		0		0		0	0	31.278	FALSE	0	6.39745	FALSE
Q23.17	Q23.17-NHG	start240223	3BNC-10_B10-240314	A	0	195	203	E	0.989599	GCG	0	GAA	0.00148588	GAG	0.988113		0		0		0		0		0	1.99528	19.9528	TRUE	0.263807	2.63807	TRUE
Q23.17	Q23.17-NHG	start240223	3BNC-10_B10-240314	F	0	306	316	V	0.993969	TTC	0	GTT	0	GTC	0.99035	GTA	0.00361882	GTG	0		0		0		0	0.000140791	0.00140791	FALSE	0	0	FALSE
Q23.17	Q23.17-NHG	start240223	3BNC-10_B10-240314	G	0.0844907	448	458	E	0.106481	GGA	0.0844907	GAA	0.106481	GAG	0		0		0		0		0		0	0	8.1655	FALSE	0	0.604172	FALSE
Q23.17	Q23.17-NHG	start240223	3BNC-10_B10-240314	G	0.0844907	448	458	R	0.804398	GGA	0.0844907	CGT	0	CGC	0	CGA	0	CGG	0	AGA	0.804398	AGG	0		0	3.25485	6.5097	FALSE	1.12296	2.24593	FALSE
Q23.17	Q23.17-NHG	start240223	3BNC-10_B10-240314	G	0.940431	460	470	E	0.0557668	GGA	0.940431	GAA	0.0557668	GAG	0		0		0		0		0		0	0	31.278	FALSE	0	6.39745	FALSE
Q23.17	Q23.17-NHG	start240223	3BNC-10_B10-240314	S	0.83964	692	702	Y	0.158559	TCT	0.836036	TAT	0.158559	TAC	0		0		0		0		0		0	0	0	FALSE	0	0	FALSE
Q23.17	Q23.17-NHG	start240223	3BNC-10_B2-240314	A	0.00119761	195	203	E	0.988024	GCG	0	GAA	0.00119761	GAG	0.986826		0		0		0		0		0	1.99528	19.9528	TRUE	0.263807	2.63807	FALSE
Q23.17	Q23.17-NHG	start240223	3BNC-10_B2-240314	R	0.643269	299	307	H	0.354808	CGT	0.643269	CAT	0.354808	CAC	0		0		0		0		0		0	1.99307	1.99307	FALSE	0.262758	0.262758	FALSE
Q23.17	Q23.17-NHG	start240223	3BNC-10_B2-240314	V	0.945946	431	441	E	0.0540541	GTA	0.945946	GAA	0.0540541	GAG	0		0		0		0		0		0	0	0	FALSE	0	0	FALSE
Q23.17	Q23.17-NHG	start240223	3BNC-10_B2-240314	G	0	447	457	A	0.997655	GGT	0	GCT	0.997655	GCC	0	GCA	0	GCG	0		0		0		0	5.61344	5.61344	FALSE	3.32725	3.32725	TRUE
Q23.17	Q23.17-NHG	start240223	3BNC-10_B2-240314	S	0.938882	535	545	T	0.0598179	TCT	0.938882	ACT	0.0598179	ACC	0	ACA	0	ACG	0		0		0		0	0	0	FALSE	0	0	FALSE
Q23.17	Q23.17-NHG	start240223	3BNC-10_B2-240314	A	0	547	557	T	1	GCT	0	ACT	1	ACC	0	ACA	0	ACG	0		0		0		0	2.41239	2.41239	FALSE	0.496144	0.496144	FALSE
Q23.17	Q23.17-NHG	start240223	3BNC-10_B2-240314	R	0.0136986	849	852	K	0.986301	AGG	0.0136986	AAA	0	AAG	0.986301		0		0		0		0		0	0	0	FALSE	0	0	FALSE
Q23.17	Q23.17-NHG	start240223	3BNC-10_B4-240329	E	0.840175	154	163	G	0.157088	GAA	0.840175	GGT	0	GGC	0	GGA	0.157088	GGG	0		0		0		0	0	0	FALSE	0	0	FALSE
Q23.17	Q23.17-NHG	start240223	3BNC-10_B4-240329	F	0.000894855	306	316	V	0.997763	TTC	0.000894855	GTT	0.00134228	GTC	0.996421	GTA	0	GTG	0		0		0		0	0.000140791	0.00140791	FALSE	0	0	FALSE
Q23.17	Q23.17-NHG	start240223	3BNC-10_B4-240329	G	0	460	470	E	0.998914	GGA	0	GAA	0.998371	GAG	0.000542888		0		0		0		0		0	2.406	31.278	TRUE	0.492112	6.39745	TRUE
Q23.17	Q23.17-NHG	start240223	3BNC-10_B6-240312	T	0	126	127	N	0.998374	ACT	0	AAT	0.998374	AAC	0		0		0		0		0		0	0	0	FALSE	0	0	FALSE
Q23.17	Q23.17-NHG	start240223	3BNC-10_B6-240312	T	0.580247	153	162	I	0.419753	ACA	0.579424	ATA	0.419753	ATT	0	ATC	0		0		0		0		0	1.82549	1.82549	FALSE	0.189399	0.189399	FALSE
Q23.17	Q23.17-NHG	start240223	3BNC-10_B6-240312	A	0.000901713	419	429	V	0.999098	GCA	0.000901713	GTT	0	GTC	0	GTA	0.999098	GTG	0		0		0		0	0.765456	2.29637	FALSE	0.00191851	0.00575553	FALSE
Q23.17	Q23.17-NHG	start240223	3BNC-10_B6-240312	G	0	448	458	E	0.981221	GGA	0	GAA	0.981221	GAG	0		0		0		0		0		0	1.6331	8.1655	TRUE	0.120834	0.604172	TRUE
Q23.17	Q23.17-NHG	start240223	3BNC-10_B9-240308	E	0	154	163	K	1	GAA	0	AAA	1	AAG	0		0		0		0		0		0	0.445205	1.78082	FALSE	3.58647e-05	0.000143459	FALSE
Q23.17	Q23.17-NHG	start240223	3BNC-10_B9-240308	G	0.000898473	460	470	E	0.991015	GGA	0.000898473	GAA	0.991015	GAG	0		0		0		0		0		0	2.406	31.278	TRUE	0.492112	6.39745	TRUE
Q23.17	Q23.17-NHG	start240223	3BNC-10_C1-240305	A	0	195	203	E	1	GCG	0	GAA	0	GAG	1		0		0		0		0		0	1.99528	19.9528	TRUE	0.263807	2.63807	FALSE
Q23.17	Q23.17-NHG	start240223	3BNC-10_C1-240305	N	0.00490798	271	279	D	0.992638	AAT	0.00490798	GAT	0.990184	GAC	0.00245399		0		0		0		0		0	4.77801	9.55602	FALSE	2.51315	5.02629	TRUE
Q23.17	Q23.17-NHG	start240223	3BNC-10_C10-240314	F	0	306	316	V	1	TTC	0	GTT	0	GTC	0.998447	GTA	0.0015528	GTG	0		0		0		0	0.000140791	0.00140791	FALSE	0	0	FALSE
Q23.17	Q23.17-NHG	start240223	3BNC-10_C10-240314	E	0.252185	337	346	K	0.747815	GAA	0.252185	AAA	0.747815	AAG	0		0		0		0		0		0	0.507564	0.507564	FALSE	9.98354e-05	9.98354e-05	FALSE
Q23.17	Q23.17-NHG	start240223	3BNC-10_C10-240314	G	0	460	470	E	0.987988	GGA	0	GAA	0.987988	GAG	0		0		0		0		0		0	2.406	31.278	TRUE	0.492112	6.39745	TRUE
Q23.17	Q23.17-NHG	start240223	3BNC-10_C3-240329	L	0.947368	169	178	P	0.0526316	CTT	0.947368	CCT	0.0526316	CCC	0	CCA	0	CCG	0		0		0		0	0	0	FALSE	0	0	FALSE
Q23.17	Q23.17-NHG	start240223	3BNC-10_C3-240329	K	0.899078	273	281	Q	0.100922	AAA	0.898535	CAA	0.100922	CAG	0		0		0		0		0		0	0	0	FALSE	0	0	FALSE
Q23.17	Q23.17-NHG	start240223	3BNC-10_C3-240329	F	0	306	316	V	0.998072	TTC	0	GTT	0.000642674	GTC	0.997429	GTA	0	GTG	0		0		0		0	0.000140791	0.00140791	FALSE	0	0	FALSE
Q23.17	Q23.17-NHG	start240223	3BNC-10_C3-240329	Y	0	342	351	H	1	TAC	0	CAT	0	CAC	1		0		0		0		0		0	3.95977	3.95977	FALSE	1.74229	1.74229	FALSE
Q23.17	Q23.17-NHG	start240223	3BNC-10_C3-240329	A	0	419	429	V	1	GCA	0	GTT	0	GTC	0	GTA	1	GTG	0		0		0		0	0.765456	2.29637	FALSE	0.00191851	0.00575553	FALSE
Q23.17	Q23.17-NHG	start240223	3BNC-10_C3-240329	G	0.133024	460	470	E	0.863005	GGA	0.132363	GAA	0.863005	GAG	0		0		0		0		0		0	2.406	31.278	TRUE	0.492112	6.39745	TRUE
Q23.17	Q23.17-NHG	start240223	3BNC-10_C5-240329	A	0	195	203	E	0.998677	GCG	0	GAA	0	GAG	0.998677		0		0		0		0		0	1.99528	19.9528	FALSE	0.263807	2.63807	FALSE
Q23.17	Q23.17-NHG	start240223	3BNC-10_C5-240329	G	0.813692	447	457	D	0.177329	GGT	0.811448	GAT	0.177329	GAC	0		0		0		0		0		0	0	2.75435	FALSE	0	0.729935	FALSE
Q23.17	Q23.17-NHG	start240223	3BNC-10_C5-240329	G	0.186459	460	470	E	0.810211	GGA	0.186459	GAA	0.810211	GAG	0		0		0		0		0		0	2.406	31.278	TRUE	0.492112	6.39745	TRUE
Q23.17	Q23.17-NHG	start240223	3BNC-10_C5-240329	A	0.00159362	530	540	V	0.998406	GCC	0.00159362	GTT	0	GTC	0.998406	GTA	0	GTG	0		0		0		0	2.22045e-16	1.77636e-15	FALSE	0	0	FALSE
Q23.17	Q23.17-NHG	start240223	3BNC-10_C6-240308	T	0	126	127	N	0.998943	ACT	0	AAT	0.998943	AAC	0		0		0		0		0		0	0	0	FALSE	0	0	FALSE
Q23.17	Q23.17-NHG	start240223	3BNC-10_C6-240308	A	0	419	429	V	1	GCA	0	GTT	0	GTC	0	GTA	1	GTG	0		0		0		0	0.765456	2.29637	FALSE	0.00191851	0.00575553	FALSE
Q23.17	Q23.17-NHG	start240223	3BNC-10_C6-240308	G	0	448	458	E	0.991228	GGA	0	GAA	0.991228	GAG	0		0		0		0		0		0	1.6331	8.1655	TRUE	0.120834	0.604172	TRUE
Q23.17	Q23.17-NHG	start240223	3BNC-10_C6-240308	G	0.389305	460	470	E	0.606417	GGA	0.389305	GAA	0.606417	GAG	0		0		0		0		0		0	2.406	31.278	TRUE	0.492112	6.39745	TRUE
Q23.17	Q23.17-NHG	start240223	3BNC-10_C7-240319	A	0	195	203	E	0.990668	GCG	0	GAA	0	GAG	0.990668		0		0		0		0		0	1.99528	19.9528	TRUE	0.263807	2.63807	TRUE
Q23.17	Q23.17-NHG	start240223	3BNC-10_C7-240319	N	0.849721	225	233	I	0.14985	AAT	0.849721	ATA	0	ATT	0.14985	ATC	0		0		0		0		0	0	0	FALSE	0	0	FALSE
Q23.17	Q23.17-NHG	start240223	3BNC-10_C7-240319	E	0.929935	258	266	K	0.0621696	GAA	0.929935	AAA	0.0621696	AAG	0		0		0		0		0		0	0	0	FALSE	0	0	FALSE
Q23.17	Q23.17-NHG	start240223	3BNC-10_C7-240319	F	0.00041511	306	316	V	0.998755	TTC	0.00041511	GTT	0.00373599	GTC	0.989622	GTA	0.00539643	GTG	0		0		0		0	0.000140791	0.00140791	FALSE	0	0	FALSE
Q23.17	Q23.17-NHG	start240223	3BNC-10_C7-240319	L	0.839676	443	453	I	0.1583	TTA	0.839676	ATA	0.1583	ATT	0	ATC	0		0		0		0		0	0	0	FALSE	0	0	FALSE
Q23.17	Q23.17-NHG	start240223	3BNC-10_C7-240319	G	0.867459	447	457	D	0.126376	GGT	0.866579	GAT	0.125936	GAC	0.000440335		0		0		0		0		0	0	2.75435	FALSE	0	0.729935	FALSE
Q23.17	Q23.17-NHG	start240223	3BNC-10_C7-240319	T	0.529274	456	466	I	0.470258	ACC	0.528806	ATA	0.000468384	ATT	0	ATC	0.469789		0		0		0		0	3.90909	3.90909	FALSE	1.696	1.696	FALSE
Q23.17	Q23.17-NHG	start240223	3BNC-10_C7-240319	A	0.000446229	530	540	V	0.997769	GCC	0.000446229	GTT	0	GTC	0.994645	GTA	0.00312361	GTG	0		0		0		0	2.22045e-16	1.77636e-15	FALSE	0	0	FALSE
Q23.17	Q23.17-NHG	start240223	3BNC-10_C7-240319	D	0	653	663	N	0.998607	GAC	0	AAT	0	AAC	0.998607		0		0		0		0		0	0.910573	0.910573	FALSE	0.0058364	0.0058364	FALSE
Q23.17	Q23.17-NHG	start240223	3BNC-10_D2-240305	T	0	126	127	N	1	ACT	0	AAT	1	AAC	0		0		0		0		0		0	0	0	FALSE	0	0	FALSE
Q23.17	Q23.17-NHG	start240223	3BNC-10_D2-240305	R	0	445	455	W	0.991119	AGG	0	TGG	0.991119		0		0		0		0		0		0	5.61344	5.61344	TRUE	3.32725	3.32725	TRUE
Q23.17	Q23.17-NHG	start240223	3BNC-10_D9-240326	D	0.946429	85	86	Y	0.0535714	GAC	0.946429	TAT	0	TAC	0.0535714		0		0		0		0		0	0	0	FALSE	0	0	FALSE
Q23.17	Q23.17-NHG	start240223	3BNC-10_D9-240326	A	0	195	203	E	1	GCG	0	GAA	0	GAG	1		0		0		0		0		0	1.99528	19.9528	TRUE	0.263807	2.63807	TRUE
Q23.17	Q23.17-NHG	start240223	3BNC-10_D9-240326	F	0	306	316	V	1	TTC	0	GTT	0	GTC	1	GTA	0	GTG	0		0		0		0	0.000140791	0.00140791	FALSE	0	0	FALSE
Q23.17	Q23.17-NHG	start240223	3BNC-10_D9-240326	G	0	355	365	E	1	GGA	0	GAA	1	GAG	0		0		0		0		0		0	2.36198	2.36198	FALSE	0.464694	0.464694	FALSE
Q23.17	Q23.17-NHG	start240223	3BNC-10_D9-240326	W	0.947368	655	665	*	0.0526316	TGG	0.947368	TAA	0	TAG	0.0526316	TGA	0		0		0		0		0	0	0	FALSE	0	0	FALSE
Q23.17	Q23.17-NHG	start240223	3BNC-10_D9-240326	R	0.927711	736	746	Q	0.0722892	CGA	0.915663	CAA	0.0722892	CAG	0		0		0		0		0		0	0	0	FALSE	0	0	FALSE
Q23.17	Q23.17-NHG	start240223	3BNC-10_E2-240326	A	0	195	203	E	0.994725	GCG	0	GAA	0.00150716	GAG	0.993218		0		0		0		0		0	1.99528	19.9528	FALSE	0.263807	2.63807	FALSE
Q23.17	Q23.17-NHG	start240223	3BNC-10_E2-240326	G	0	460	470	E	0.999034	GGA	0	GAA	0.999034	GAG	0		0		0		0		0		0	2.406	31.278	TRUE	0.492112	6.39745	TRUE
Q23.17	Q23.17-NHG	start240223	3BNC-10_E5-240329	A	0	195	203	E	1	GCG	0	GAA	0	GAG	1		0		0		0		0		0	1.99528	19.9528	FALSE	0.263807	2.63807	FALSE
Q23.17	Q23.17-NHG	start240223	3BNC-10_E5-240329	G	0.0286145	460	470	E	0.971386	GGA	0.0286145	GAA	0.971386	GAG	0		0		0		0		0		0	2.406	31.278	TRUE	0.492112	6.39745	TRUE
Q23.17	Q23.17-NHG	start240223	3BNC-10_E5-240329	A	0	530	540	V	0.998996	GCC	0	GTT	0	GTC	0.998996	GTA	0	GTG	0		0		0		0	2.22045e-16	1.77636e-15	FALSE	0	0	FALSE
Q23.17	Q23.17-NHG	start240223	3BNC-10_E8-240314	A	0	195	203	E	0.991762	GCG	0	GAA	0	GAG	0.991762		0		0		0		0		0	1.99528	19.9528	TRUE	0.263807	2.63807	TRUE
Q23.17	Q23.17-NHG	start240223	3BNC-10_E8-240314	G	0.000540541	447	457	D	0.985946	GGT	0.000540541	GAT	0.985946	GAC	0		0		0		0		0		0	2.75435	2.75435	FALSE	0.729935	0.729935	FALSE
Q23.17	Q23.17-NHG	start240223	3BNC-10_E8-240314	L	0.782189	581	591	I	0.217243	CTC	0.782189	ATA	0	ATT	0	ATC	0.217243		0		0		0		0	0	0	FALSE	0	0	FALSE
Q23.17	Q23.17-NHG	start240223	3BNC-10_F12-240305	T	0	126	127	N	1	ACT	0	AAT	1	AAC	0		0		0		0		0		0	0	0	FALSE	0	0	FALSE
Q23.17	Q23.17-NHG	start240223	3BNC-10_F12-240305	K	0	273	281	N	1	AAA	0	AAT	1	AAC	0		0		0		0		0		0	5.61344	5.61344	TRUE	3.32725	3.32725	TRUE
Q23.17	Q23.17-NHG	start240223	3BNC-10_F12-240305	F	0	306	316	V	0.998496	TTC	0	GTT	0.00150376	GTC	0.996992	GTA	0	GTG	0		0		0		0	0.000140791	0.00140791	FALSE	0	0	FALSE
Q23.17	Q23.17-NHG	start240223	3BNC-10_F9-240308	E	0.00631712	154	163	K	0.993683	GAA	0.00631712	AAA	0.993683	AAG	0		0		0		0		0		0	0.445205	1.78082	FALSE	3.58647e-05	0.000143459	FALSE
Q23.17	Q23.17-NHG	start240223	3BNC-10_F9-240308	G	0.000676133	460	470	E	0.995943	GGA	0.000676133	GAA	0.995943	GAG	0		0		0		0		0		0	2.406	31.278	TRUE	0.492112	6.39745	TRUE
Q23.17	Q23.17-NHG	start240223	3BNC-10_G11-240322	T	0	126	127	N	0.998747	ACT	0	AAT	0.997494	AAC	0.00125313		0		0		0		0		0	0	0	FALSE	0	0	FALSE
Q23.17	Q23.17-NHG	start240223	3BNC-10_G11-240322	N	0.0225653	270	278	K	0.976247	AAC	0.0225653	AAA	0.976247	AAG	0		0		0		0		0		0	3.63556	3.63556	TRUE	1.45029	1.45029	TRUE
Q23.17	Q23.17-NHG	start240223	3BNC-10_G11-240322	I	0	298	306	K	1	ATA	0	AAA	1	AAG	0		0		0		0		0		0	1.19308	1.19308	FALSE	0.0273192	0.0273192	FALSE
Q23.17	Q23.17-NHG	start240223	3BNC-10_G11-240322	A	0	530	540	V	1	GCC	0	GTT	0	GTC	0.992556	GTA	0.00744417	GTG	0		0		0		0	2.22045e-16	1.77636e-15	FALSE	0	0	FALSE
Q23.17	Q23.17-NHG	start240223	3BNC-10_G3-240312	E	0.00207254	154	163	K	0.997927	GAA	0.00207254	AAA	0.995855	AAG	0.00207254		0		0		0		0		0	0.445205	1.78082	FALSE	3.58647e-05	0.000143459	FALSE
Q23.17	Q23.17-NHG	start240223	3BNC-10_G3-240312	G	0	460	470	E	0.993205	GGA	0	GAA	0.993205	GAG	0		0		0		0		0		0	2.406	31.278	TRUE	0.492112	6.39745	TRUE
Q23.17	Q23.17-NHG	start240223	3BNC-10_G3-240312	E	0.93913	848	851	K	0.0608696	GAA	0.93913	AAA	0.0608696	AAG	0		0		0		0		0		0	0	0	FALSE	0	0	FALSE
Q23.17	Q23.17-NHG	start240223	3BNC-10_H12-240329	T	0	126	127	N	1	ACT	0	AAT	1	AAC	0		0		0		0		0		0	0	0	FALSE	0	0	FALSE
Q23.17	Q23.17-NHG	start240223	3BNC-10_H12-240329	N	0.0742268	271	279	D	0.925773	AAT	0.0742268	GAT	0.925773	GAC	0		0		0		0		0		0	4.77801	9.55602	TRUE	2.51315	5.02629	TRUE
Q23.17	Q23.17-NHG	start240223	3BNC-10_H12-240329	I	0.000674309	274	282	N	0.999326	ATT	0.000674309	AAT	0.999326	AAC	0		0		0		0		0		0	8.6553e-13	3.46212e-12	FALSE	0	0	FALSE
Q23.17	Q23.17-NHG	start240223	3BNC-10_H12-240329	N	0.00225479	626	636	S	0.99549	AAT	0.00225479	TCT	0	TCC	0	TCA	0	TCG	0	AGT	0.99549	AGC	0		0	5.61344	5.61344	FALSE	3.32725	3.32725	FALSE
Q23.17	Q23.17-NHG	start240223	3BNC-10_H7-240319	A	0	195	203	E	0.994137	GCG	0	GAA	0	GAG	0.994137		0		0		0		0		0	1.99528	19.9528	TRUE	0.263807	2.63807	TRUE
Q23.17	Q23.17-NHG	start240223	3BNC-10_H7-240319	T	0.721286	227	235	A	0.27793	ACA	0.720502	GCT	0.000392003	GCC	0	GCA	0.277538	GCG	0		0		0		0	3.20648	3.20648	FALSE	1.08289	1.08289	FALSE
Q23.17	Q23.17-NHG	start240223	3BNC-10_H7-240319	F	0	306	316	I	0.999601	TTC	0	ATA	0.000398724	ATT	0.000398724	ATC	0.998804		0		0		0		0	2.19664	2.19664	FALSE	0.367769	0.367769	FALSE
Q23.17	Q23.17-NHG	start240223	3BNC-10_H7-240319	G	0.354076	448	458	R	0.625049	GGA	0.354076	CGT	0	CGC	0	CGA	0	CGG	0	AGA	0.625049	AGG	0		0	3.25485	6.5097	FALSE	1.12296	2.24593	FALSE
Q23.17	Q23.17-NHG	start240223	3BNC-10_H7-240319	G	0.906456	460	470	E	0.088274	GGA	0.906017	GAA	0.088274	GAG	0		0		0		0		0		0	0	31.278	FALSE	0	6.39745	FALSE
3365v2c20	3365v2c20-NHG	start240226	3BNC-1-to-10_A4-240326	N	0.00719425	140	146	D	0.992806	AAT	0.00719425	GAT	0.992806	GAC	0		0		0		0		0		0	0.274233	2.4681	FALSE	6.2996e-07	5.66964e-06	FALSE
3365v2c20	3365v2c20-NHG	start240226	3BNC-1-to-10_A4-240326	V	0	165	171	I	1	GTA	0	ATA	1	ATT	0	ATC	0		0		0		0		0	0	0	FALSE	0	0	FALSE
3365v2c20	3365v2c20-NHG	start240226	3BNC-1-to-10_A4-240326	E	0	322	327	K	1	GAA	0	AAA	1	AAG	0		0		0		0		0		0	0	0	FALSE	0	0	FALSE
3365v2c20	3365v2c20-NHG	start240226	3BNC-1-to-10_A4-240326	G	0	449	457	D	0.180645	GGT	0	GAT	0.180645	GAC	0		0		0		0		0		0	0	20.3043	FALSE	0	7.3908	FALSE
3365v2c20	3365v2c20-NHG	start240226	3BNC-1-to-10_A4-240326	G	0	449	457	N	0.819355	GGT	0	AAT	0.819355	AAC	0		0		0		0		0		0	5.46898	5.46898	TRUE	3.18534	3.18534	TRUE
3365v2c20	3365v2c20-NHG	start240226	3BNC-1-to-10_A4-240326	L	0.617512	486	493	I	0.382488	CTA	0.617512	ATA	0.382488	ATT	0	ATC	0		0		0		0		0	5.46898	5.46898	TRUE	3.18534	3.18534	TRUE
3365v2c20	3365v2c20-NHG	start240226	3BNC-1-to-10_A4-240326	W	0	670	677	R	1	TGG	0	CGT	0	CGC	0	CGA	0	CGG	0	AGA	0	AGG	1		0	0.333798	2.00279	FALSE	3.3896e-06	2.03376e-05	FALSE
3365v2c20	3365v2c20-NHG	start240226	3BNC-1-to-10_A4-240326	R	0	804	804	W	0.981595	CGG	0	TGG	0.981595		0		0		0		0		0		0	0	0	FALSE	0	0	FALSE
3365v2c20	3365v2c20-NHG	start240226	3BNC-1-to-10_A5-240322	N	0.012024	140	146	D	0.987976	AAT	0.012024	GAT	0.987976	GAC	0		0		0		0		0		0	0.274233	2.4681	FALSE	6.2996e-07	5.66964e-06	FALSE
3365v2c20	3365v2c20-NHG	start240226	3BNC-1-to-10_A5-240322	V	0	165	171	I	0.992857	GTA	0	ATA	0.992857	ATT	0	ATC	0		0		0		0		0	0	0	FALSE	0	0	FALSE
3365v2c20	3365v2c20-NHG	start240226	3BNC-1-to-10_A5-240322	A	0.884892	276	280	V	0.111511	GCC	0.883094	GTT	0	GTC	0.111511	GTA	0	GTG	0		0		0		0	0	0	FALSE	0	0	FALSE
3365v2c20	3365v2c20-NHG	start240226	3BNC-1-to-10_A5-240322	E	0	322	327	K	1	GAA	0	AAA	1	AAG	0		0		0		0		0		0	0	0	FALSE	0	0	FALSE
3365v2c20	3365v2c20-NHG	start240226	3BNC-1-to-10_A5-240322	G	0	449	457	D	0.992212	GGT	0	GAT	0.992212	GAC	0		0		0		0		0		0	3.38405	20.3043	TRUE	1.2318	7.3908	TRUE
3365v2c20	3365v2c20-NHG	start240226	3BNC-1-to-10_A5-240322	W	0	670	677	R	0.99789	TGG	0	CGT	0	CGC	0	CGA	0	CGG	0	AGA	0	AGG	0.99789		0	0.333798	2.00279	FALSE	3.3896e-06	2.03376e-05	FALSE
3365v2c20	3365v2c20-NHG	start240226	3BNC-1-to-10_A5-240322	R	0.929478	804	804	Q	0.0705219	CGG	0.928068	CAA	0	CAG	0.0705219		0		0		0		0		0	0	0	FALSE	0	0	FALSE
3365v2c20	3365v2c20-NHG	start240226	3BNC-1-to-10_A6-240405	N	0.0101954	140	146	D	0.988955	AAT	0.0101954	GAT	0.988955	GAC	0		0		0		0		0		0	0.274233	2.4681	FALSE	6.2996e-07	5.66964e-06	FALSE
3365v2c20	3365v2c20-NHG	start240226	3BNC-1-to-10_A6-240405	V	0	165	171	I	1	GTA	0	ATA	1	ATT	0	ATC	0		0		0		0		0	0	0	FALSE	0	0	FALSE
3365v2c20	3365v2c20-NHG	start240226	3BNC-1-to-10_A6-240405	E	0	322	327	K	1	GAA	0	AAA	0.998912	AAG	0.00108814		0		0		0		0		0	0	0	FALSE	0	0	FALSE
3365v2c20	3365v2c20-NHG	start240226	3BNC-1-to-10_A6-240405	F	0.948301	347	352	L	0.0516987	TTT	0.946824	TTA	0.0516987	TTG	0	CTT	0	CTC	0	CTA	0	CTG	0		0	0	0	FALSE	0	0	FALSE
3365v2c20	3365v2c20-NHG	start240226	3BNC-1-to-10_A6-240405	G	0	449	457	D	0.990456	GGT	0	GAT	0.990456	GAC	0		0		0		0		0		0	3.38405	20.3043	TRUE	1.2318	7.3908	TRUE
3365v2c20	3365v2c20-NHG	start240226	3BNC-1-to-10_A6-240405	W	0	670	677	R	0.995595	TGG	0	CGT	0	CGC	0	CGA	0	CGG	0	AGA	0.00293686	AGG	0.992658		0	0.333798	2.00279	FALSE	3.3896e-06	2.03376e-05	FALSE
3365v2c20	3365v2c20-NHG	start240226	3BNC-1-to-10_C11-240319	N	0.00331126	140	146	D	0.996689	AAT	0.00331126	GAT	0.996689	GAC	0		0		0		0		0		0	0.274233	2.4681	FALSE	6.2996e-07	5.66964e-06	FALSE
3365v2c20	3365v2c20-NHG	start240226	3BNC-1-to-10_C11-240319	V	0	165	171	I	0.996063	GTA	0	ATA	0.996063	ATT	0	ATC	0		0		0		0		0	0	0	FALSE	0	0	FALSE
3365v2c20	3365v2c20-NHG	start240226	3BNC-1-to-10_C11-240319	E	0	322	327	K	1	GAA	0	AAA	0.996689	AAG	0.00331126		0		0		0		0		0	0	0	FALSE	0	0	FALSE
3365v2c20	3365v2c20-NHG	start240226	3BNC-1-to-10_C11-240319	A	0.915033	421	429	T	0.0849673	GCA	0.915033	ACT	0	ACC	0	ACA	0.0849673	ACG	0		0		0		0	0	0	FALSE	0	0	FALSE
3365v2c20	3365v2c20-NHG	start240226	3BNC-1-to-10_C11-240319	G	0	449	457	D	0.994286	GGT	0	GAT	0.994286	GAC	0		0		0		0		0		0	3.38405	20.3043	TRUE	1.2318	7.3908	TRUE
3365v2c20	3365v2c20-NHG	start240226	3BNC-1-to-10_C11-240319	W	0	670	677	R	0.996656	TGG	0	CGT	0	CGC	0	CGA	0	CGG	0	AGA	0	AGG	0.996656		0	0.333798	2.00279	FALSE	3.3896e-06	2.03376e-05	FALSE
3365v2c20	3365v2c20-NHG	start240226	3BNC-1-to-10_C2-240405	T	0	126	127	N	0.989499	ACT	0	AAT	0.989499	AAC	0		0		0		0		0		0	0	0	FALSE	0	0	FALSE
3365v2c20	3365v2c20-NHG	start240226	3BNC-1-to-10_C2-240405	V	0	165	171	I	1	GTA	0	ATA	1	ATT	0	ATC	0		0		0		0		0	0	0	FALSE	0	0	FALSE
3365v2c20	3365v2c20-NHG	start240226	3BNC-1-to-10_C2-240405	N	0	274	278	K	1	AAC	0	AAA	1	AAG	0		0		0		0		0		0	3.07869	21.5508	TRUE	0.978967	6.85277	TRUE
3365v2c20	3365v2c20-NHG	start240226	3BNC-1-to-10_C2-240405	E	0	322	327	K	1	GAA	0	AAA	1	AAG	0		0		0		0		0		0	0	0	FALSE	0	0	FALSE
3365v2c20	3365v2c20-NHG	start240226	3BNC-1-to-10_C2-240405	A	0.947489	504	511	T	0.0515982	GCA	0.947489	ACT	0	ACC	0	ACA	0.0515982	ACG	0		0		0		0	0	0	FALSE	0	0	FALSE
3365v2c20	3365v2c20-NHG	start240226	3BNC-1-to-10_C6-240326	A	0.833333	53	54	T	0.165837	GCA	0.833333	ACT	0	ACC	0	ACA	0.165837	ACG	0		0		0		0	0	0	FALSE	0	0	FALSE
3365v2c20	3365v2c20-NHG	start240226	3BNC-1-to-10_C6-240326	V	0	165	171	I	0.986301	GTA	0	ATA	0.986301	ATT	0	ATC	0		0		0		0		0	0	0	FALSE	0	0	FALSE
3365v2c20	3365v2c20-NHG	start240226	3BNC-1-to-10_C6-240326	T	0	193	197	I	1	ACC	0	ATA	0	ATT	0.00129534	ATC	0.998705		0		0		0		0	0.821283	0.821283	FALSE	0.0030449	0.0030449	FALSE
3365v2c20	3365v2c20-NHG	start240226	3BNC-1-to-10_C6-240326	N	0	274	278	K	1	AAC	0	AAA	1	AAG	0		0		0		0		0		0	3.07869	21.5508	TRUE	0.978967	6.85277	TRUE
3365v2c20	3365v2c20-NHG	start240226	3BNC-1-to-10_C6-240326	E	0	322	327	K	1	GAA	0	AAA	1	AAG	0		0		0		0		0		0	0	0	FALSE	0	0	FALSE
3365v2c20	3365v2c20-NHG	start240226	3BNC-1-to-10_C6-240326	N	0.0256864	648	655	D	0.972542	AAT	0.0256864	GAT	0.972542	GAC	0		0		0		0		0		0	3.54668	3.54668	FALSE	1.37217	1.37217	FALSE
3365v2c20	3365v2c20-NHG	start240226	3BNC-1-to-10_C6-240326	R	0.934266	688	695	K	0.0615385	AGA	0.932867	AAA	0.0615385	AAG	0		0		0		0		0		0	0	0	FALSE	0	0	FALSE
3365v2c20	3365v2c20-NHG	start240226	3BNC-1-to-10_C6-240326	R	0.944717	699	706	K	0.0552826	AGA	0.943489	AAA	0.0552826	AAG	0		0		0		0		0		0	0	0	FALSE	0	0	FALSE
3365v2c20	3365v2c20-NHG	start240226	3BNC-1-to-10_D12-240326	V	0	165	171	I	0.999113	GTA	0	ATA	0.999113	ATT	0	ATC	0		0		0		0		0	0	0	FALSE	0	0	FALSE
3365v2c20	3365v2c20-NHG	start240226	3BNC-1-to-10_D12-240326	D	0	229	233	N	0.998616	GAT	0	AAT	0.997924	AAC	0.000692042		0		0		0		0		0	0.830607	1.66121	FALSE	0.0032746	0.0065492	FALSE
3365v2c20	3365v2c20-NHG	start240226	3BNC-1-to-10_D12-240326	E	0	322	327	K	1	GAA	0	AAA	1	AAG	0		0		0		0		0		0	0	0	FALSE	0	0	FALSE
3365v2c20	3365v2c20-NHG	start240226	3BNC-1-to-10_D12-240326	N	0.831399	452	460	K	0.168049	AAT	0.831399	AAA	0.168049	AAG	0		0		0		0		0		0	0	0	FALSE	0	0	FALSE
3365v2c20	3365v2c20-NHG	start240226	3BNC-1-to-10_D12-240326	G	0.00429184	463	470	E	0.991416	GGA	0.00429184	GAA	0.991416	GAG	0		0		0		0		0		0	2.08445	2.08445	FALSE	0.307827	0.307827	FALSE
3365v2c20	3365v2c20-NHG	start240226	3BNC-1-to-10_D12-240326	R	0.000548246	580	587	M	0.994518	AGG	0.000548246	ATG	0.994518		0		0		0		0		0		0	1.3043	13.043	TRUE	0.0430964	0.430964	TRUE
3365v2c20	3365v2c20-NHG	start240226	3BNC-1-to-10_D12-240326	L	0.000666667	757	764	I	0.997333	CTC	0.000666667	ATA	0.00133333	ATT	0.000666667	ATC	0.995333		0		0		0		0	0	0	FALSE	0	0	FALSE
3365v2c20	3365v2c20-NHG	start240226	3BNC-1-to-10_D7-240326	T	0	126	127	N	1	ACT	0	AAT	1	AAC	0		0		0		0		0		0	0	0	FALSE	0	0	FALSE
3365v2c20	3365v2c20-NHG	start240226	3BNC-1-to-10_D7-240326	V	0	165	171	I	0.997835	GTA	0	ATA	0.997835	ATT	0	ATC	0		0		0		0		0	0	0	FALSE	0	0	FALSE
3365v2c20	3365v2c20-NHG	start240226	3BNC-1-to-10_D7-240326	N	0	274	278	K	1	AAC	0	AAA	1	AAG	0		0		0		0		0		0	3.07869	21.5508	TRUE	0.978967	6.85277	TRUE
3365v2c20	3365v2c20-NHG	start240226	3BNC-1-to-10_D7-240326	E	0	322	327	K	1	GAA	0	AAA	1	AAG	0		0		0		0		0		0	0	0	FALSE	0	0	FALSE
3365v2c20	3365v2c20-NHG	start240226	3BNC-1-to-10_D7-240326	M	0.91344	679	686	V	0.0683371	ATG	0.91344	GTT	0	GTC	0	GTA	0	GTG	0.0683371		0		0		0	0	0	FALSE	0	0	FALSE
3365v2c20	3365v2c20-NHG	start240226	3BNC-1-to-10_D8-240409	V	0	165	171	I	0.968944	GTA	0	ATA	0.968944	ATT	0	ATC	0		0		0		0		0	0	0	FALSE	0	0	FALSE
3365v2c20	3365v2c20-NHG	start240226	3BNC-1-to-10_D8-240409	N	0.301587	274	278	K	0.698413	AAC	0.301587	AAA	0.698413	AAG	0		0		0		0		0		0	3.07869	21.5508	TRUE	0.978967	6.85277	TRUE
3365v2c20	3365v2c20-NHG	start240226	3BNC-1-to-10_D8-240409	K	0.92688	277	281	R	0.0731205	AAA	0.92688	CGT	0	CGC	0	CGA	0	CGG	0	AGA	0.0731205	AGG	0		0	0	0	FALSE	0	0	FALSE
3365v2c20	3365v2c20-NHG	start240226	3BNC-1-to-10_D8-240409	E	0	322	327	K	1	GAA	0	AAA	1	AAG	0		0		0		0		0		0	0	0	FALSE	0	0	FALSE
3365v2c20	3365v2c20-NHG	start240226	3BNC-1-to-10_D8-240409	G	0.873798	449	457	D	0.123798	GGT	0.873798	GAT	0.123798	GAC	0		0		0		0		0		0	0	20.3043	FALSE	0	7.3908	FALSE
3365v2c20	3365v2c20-NHG	start240226	3BNC-1-to-10_D8-240409	G	0.932401	450	458	E	0.0652681	GGG	0.928904	GAA	0.0011655	GAG	0.0641026		0		0		0		0		0	0	0	FALSE	0	0	FALSE
3365v2c20	3365v2c20-NHG	start240226	3BNC-1-to-10_D8-240409	T	0.904481	459	466	I	0.0742925	ACT	0.904481	ATA	0	ATT	0.0742925	ATC	0		0		0		0		0	0	2.8494	FALSE	0	0.800495	FALSE
3365v2c20	3365v2c20-NHG	start240226	3BNC-1-to-10_D8-240409	R	0	580	587	M	0.990924	AGG	0	ATG	0.990924		0		0		0		0		0		0	1.3043	13.043	TRUE	0.0430964	0.430964	FALSE
3365v2c20	3365v2c20-NHG	start240226	3BNC-1-to-10_D8-240409	N	0	629	636	K	0.998847	AAT	0	AAA	0.998847	AAG	0		0		0		0		0		0	4.29943	8.59886	FALSE	2.05759	4.11518	TRUE
3365v2c20	3365v2c20-NHG	start240226	3BNC-1-to-10_E10-240322	V	0	165	171	I	0.997241	GTA	0	ATA	0.997241	ATT	0	ATC	0		0		0		0		0	0	0	FALSE	0	0	FALSE
3365v2c20	3365v2c20-NHG	start240226	3BNC-1-to-10_E10-240322	N	0.00093985	274	278	K	0.996241	AAC	0.00093985	AAA	0.996241	AAG	0		0		0		0		0		0	3.07869	21.5508	TRUE	0.978967	6.85277	TRUE
3365v2c20	3365v2c20-NHG	start240226	3BNC-1-to-10_E10-240322	E	0	322	327	K	1	GAA	0	AAA	1	AAG	0		0		0		0		0		0	0	0	FALSE	0	0	FALSE
3365v2c20	3365v2c20-NHG	start240226	3BNC-1-to-10_E10-240322	R	0	580	587	M	0.986254	AGG	0	ATG	0.986254		0		0		0		0		0		0	1.3043	13.043	FALSE	0.0430964	0.430964	FALSE
3365v2c20	3365v2c20-NHG	start240226	3BNC-1-to-10_E10-240322	Y	0.116156	704	711	H	0.883844	TAC	0.1151	CAT	0	CAC	0.883844		0		0		0		0		0	0	0	FALSE	0	0	FALSE
3365v2c20	3365v2c20-NHG	start240226	3BNC-1-to-10_E12-240402	V	0	165	171	I	1	GTA	0	ATA	1	ATT	0	ATC	0		0		0		0		0	0	0	FALSE	0	0	FALSE
3365v2c20	3365v2c20-NHG	start240226	3BNC-1-to-10_E12-240402	N	0	274	278	Y	0.999038	AAC	0	TAT	0	TAC	0.999038		0		0		0		0		0	5.46898	5.46898	FALSE	3.18534	3.18534	TRUE
3365v2c20	3365v2c20-NHG	start240226	3BNC-1-to-10_E12-240402	E	0.000981354	322	327	K	0.997056	GAA	0.000981354	AAA	0.997056	AAG	0		0		0		0		0		0	0	0	FALSE	0	0	FALSE
3365v2c20	3365v2c20-NHG	start240226	3BNC-1-to-10_E12-240402	R	0.00117371	580	587	M	0.997653	AGG	0.00117371	ATG	0.997653		0		0		0		0		0		0	1.3043	13.043	TRUE	0.0430964	0.430964	FALSE
3365v2c20	3365v2c20-NHG	start240226	3BNC-1-to-10_E2-240319	N	0.00886263	140	146	D	0.991137	AAT	0.00886263	GAT	0.991137	GAC	0		0		0		0		0		0	0.274233	2.4681	FALSE	6.2996e-07	5.66964e-06	FALSE
3365v2c20	3365v2c20-NHG	start240226	3BNC-1-to-10_E2-240319	V	0	165	171	I	1	GTA	0	ATA	1	ATT	0	ATC	0		0		0		0		0	0	0	FALSE	0	0	FALSE
3365v2c20	3365v2c20-NHG	start240226	3BNC-1-to-10_E2-240319	E	0	322	327	K	1	GAA	0	AAA	1	AAG	0		0		0		0		0		0	0	0	FALSE	0	0	FALSE
3365v2c20	3365v2c20-NHG	start240226	3BNC-1-to-10_E2-240319	G	0.0840046	449	457	D	0.90794	GGT	0.0840046	GAT	0.90794	GAC	0		0		0		0		0		0	3.38405	20.3043	TRUE	1.2318	7.3908	TRUE
3365v2c20	3365v2c20-NHG	start240226	3BNC-1-to-10_E2-240319	R	0	580	587	M	0.996024	AGG	0	ATG	0.996024		0		0		0		0		0		0	1.3043	13.043	FALSE	0.0430964	0.430964	FALSE
3365v2c20	3365v2c20-NHG	start240226	3BNC-1-to-10_E2-240319	G	0	743	750	R	0.994253	GGA	0	CGT	0	CGC	0	CGA	0	CGG	0	AGA	0.994253	AGG	0		0	0	0	FALSE	0	0	FALSE
3365v2c20	3365v2c20-NHG	start240226	3BNC-1-to-10_E2-240319	L	0	745	752	*	1	TTA	0	TAA	1	TAG	0	TGA	0		0		0		0		0	0	0	FALSE	0	0	FALSE
3365v2c20	3365v2c20-NHG	start240226	3BNC-1-to-10_F1-240319	N	0.0153846	140	146	D	0.983432	AAT	0.0153846	GAT	0.982249	GAC	0.00118343		0		0		0		0		0	0.274233	2.4681	FALSE	6.2996e-07	5.66964e-06	FALSE
3365v2c20	3365v2c20-NHG	start240226	3BNC-1-to-10_F1-240319	V	0	165	171	I	1	GTA	0	ATA	1	ATT	0	ATC	0		0		0		0		0	0	0	FALSE	0	0	FALSE
3365v2c20	3365v2c20-NHG	start240226	3BNC-1-to-10_F1-240319	D	0	229	233	N	0.998998	GAT	0	AAT	0.997996	AAC	0.001002		0		0		0		0		0	0.830607	1.66121	FALSE	0.0032746	0.0065492	FALSE
3365v2c20	3365v2c20-NHG	start240226	3BNC-1-to-10_F1-240319	N	0	274	278	H	0.998744	AAC	0	CAT	0	CAC	0.998744		0		0		0		0		0	5.46898	16.407	TRUE	3.18534	9.55601	TRUE
3365v2c20	3365v2c20-NHG	start240226	3BNC-1-to-10_F1-240319	E	0	322	327	K	0.998765	GAA	0	AAA	0.996296	AAG	0.00246914		0		0		0		0		0	0	0	FALSE	0	0	FALSE
3365v2c20	3365v2c20-NHG	start240226	3BNC-1-to-10_F1-240319	W	0	670	677	R	0.998638	TGG	0	CGT	0	CGC	0	CGA	0	CGG	0	AGA	0	AGG	0.998638		0	0.333798	2.00279	FALSE	3.3896e-06	2.03376e-05	FALSE
3365v2c20	3365v2c20-NHG	start240226	3BNC-1-to-10_F1-240319	A	0.945799	838	838	D	0.0542005	GCT	0.945799	GAT	0.0542005	GAC	0		0		0		0		0		0	0	0	FALSE	0	0	FALSE
3365v2c20	3365v2c20-NHG	start240226	3BNC-1-to-10_F2-240402	H	0	11	11	Y	1	CAC	0	TAT	0	TAC	1		0		0		0		0		0	5.46898	5.46898	FALSE	3.18534	3.18534	FALSE
3365v2c20	3365v2c20-NHG	start240226	3BNC-1-to-10_F2-240402	V	0	165	171	I	0.997664	GTA	0	ATA	0.997664	ATT	0	ATC	0		0		0		0		0	0	0	FALSE	0	0	FALSE
3365v2c20	3365v2c20-NHG	start240226	3BNC-1-to-10_F2-240402	N	0	274	278	H	0.996	AAC	0	CAT	0	CAC	0.996		0		0		0		0		0	5.46898	16.407	TRUE	3.18534	9.55601	TRUE
3365v2c20	3365v2c20-NHG	start240226	3BNC-1-to-10_F2-240402	E	0	322	327	K	1	GAA	0	AAA	1	AAG	0		0		0		0		0		0	0	0	FALSE	0	0	FALSE
3365v2c20	3365v2c20-NHG	start240226	3BNC-1-to-10_F2-240402	T	0.69313	459	466	I	0.30687	ACT	0.69313	ATA	0	ATT	0.30687	ATC	0		0		0		0		0	2.8494	2.8494	FALSE	0.800495	0.800495	FALSE
3365v2c20	3365v2c20-NHG	start240226	3BNC-1-to-10_F2-240402	R	0	580	587	M	0.994792	AGG	0	ATG	0.994792		0		0		0		0		0		0	1.3043	13.043	FALSE	0.0430964	0.430964	FALSE
3365v2c20	3365v2c20-NHG	start240226	3BNC-1-to-10_F6-240409	N	0.00266904	140	146	D	0.997331	AAT	0.00266904	GAT	0.997331	GAC	0		0		0		0		0		0	0.274233	2.4681	FALSE	6.2996e-07	5.66964e-06	FALSE
3365v2c20	3365v2c20-NHG	start240226	3BNC-1-to-10_F6-240409	E	0.723062	146	152	V	0.274102	GAA	0.723062	GTT	0	GTC	0	GTA	0.274102	GTG	0		0		0		0	4.09338	4.09338	FALSE	1.86533	1.86533	TRUE
3365v2c20	3365v2c20-NHG	start240226	3BNC-1-to-10_F6-240409	V	0	165	171	I	1	GTA	0	ATA	1	ATT	0	ATC	0		0		0		0		0	0	0	FALSE	0	0	FALSE
3365v2c20	3365v2c20-NHG	start240226	3BNC-1-to-10_F6-240409	A	0	276	280	T	0.999139	GCC	0	ACT	0	ACC	0.998279	ACA	0	ACG	0.000860585		0		0		0	2.95754	2.95754	FALSE	0.883296	0.883296	FALSE
3365v2c20	3365v2c20-NHG	start240226	3BNC-1-to-10_F6-240409	E	0	322	327	K	1	GAA	0	AAA	1	AAG	0		0		0		0		0		0	0	0	FALSE	0	0	FALSE
3365v2c20	3365v2c20-NHG	start240226	3BNC-1-to-10_F6-240409	R	0	580	587	M	0.995766	AGG	0	ATG	0.995766		0		0		0		0		0		0	1.3043	13.043	TRUE	0.0430964	0.430964	FALSE
3365v2c20	3365v2c20-NHG	start240226	3BNC-1-to-10_F6-240409	N	0.311656	629	636	K	0.687117	AAT	0.311656	AAA	0.687117	AAG	0		0		0		0		0		0	4.29943	8.59886	FALSE	2.05759	4.11518	TRUE
3365v2c20	3365v2c20-NHG	start240226	3BNC-1-to-10_F6-240409	D	0.918494	718	725	N	0.0815065	GAT	0.918494	AAT	0.0815065	AAC	0		0		0		0		0		0	0	0	FALSE	0	0	FALSE
3365v2c20	3365v2c20-NHG	start240226	3BNC-1-to-10_F6-240409	G	0.936493	743	750	R	0.057346	GGA	0.935071	CGT	0	CGC	0	CGA	0	CGG	0	AGA	0.057346	AGG	0		0	0	0	FALSE	0	0	FALSE
3365v2c20	3365v2c20-NHG	start240226	3BNC-1-to-10_F6-240409	L	0	745	752	*	0.999558	TTA	0	TAA	0.999558	TAG	0	TGA	0		0		0		0		0	0	0	FALSE	0	0	FALSE
3365v2c20	3365v2c20-NHG	start240226	3BNC-1-to-10_F6-240409	D	0.414742	750	757	N	0.584767	GAC	0.414251	AAT	0	AAC	0.584767		0		0		0		0		0	0	0	FALSE	0	0	FALSE
3365v2c20	3365v2c20-NHG	start240226	3BNC-1-to-10_F6-240409	I	0.000504796	769	776	T	0.999495	ATT	0.000504796	ACT	0.999495	ACC	0	ACA	0	ACG	0		0		0		0	0	0	FALSE	0	0	FALSE
3365v2c20	3365v2c20-NHG	start240226	3BNC-1-to-10_G7-240409	L	0.889381	123	124	I	0.110619	CTC	0.887906	ATA	0	ATT	0	ATC	0.110619		0		0		0		0	0	0	FALSE	0	0	FALSE
3365v2c20	3365v2c20-NHG	start240226	3BNC-1-to-10_G7-240409	R	0	144	150	K	1	AGG	0	AAA	0.00277008	AAG	0.99723		0		0		0		0		0	2.27461	2.27461	FALSE	0.412252	0.412252	FALSE
3365v2c20	3365v2c20-NHG	start240226	3BNC-1-to-10_G7-240409	V	0	165	171	I	0.997001	GTA	0	ATA	0.997001	ATT	0	ATC	0		0		0		0		0	0	0	FALSE	0	0	FALSE
3365v2c20	3365v2c20-NHG	start240226	3BNC-1-to-10_G7-240409	N	0.927856	182	186	K	0.0721443	AAT	0.923848	AAA	0.0721443	AAG	0		0		0		0		0		0	0	0	FALSE	0	0	FALSE
3365v2c20	3365v2c20-NHG	start240226	3BNC-1-to-10_G7-240409	E	0.202797	185	189	K	0.795455	GAG	0.202797	AAA	0	AAG	0.795455		0		0		0		0		0	0.90192	0.90192	FALSE	0.00550296	0.00550296	FALSE
3365v2c20	3365v2c20-NHG	start240226	3BNC-1-to-10_G7-240409	E	0.664461	318	323	D	0.332703	GAG	0.664461	GAT	0.332703	GAC	0		0		0		0		0		0	4.44059	4.44059	FALSE	2.19079	2.19079	FALSE
3365v2c20	3365v2c20-NHG	start240226	3BNC-1-to-10_G7-240409	E	0	322	327	K	1	GAA	0	AAA	1	AAG	0		0		0		0		0		0	0	0	FALSE	0	0	FALSE
3365v2c20	3365v2c20-NHG	start240226	3BNC-1-to-10_G7-240409	N	0.899946	397	405	D	0.100054	AAT	0.899946	GAT	0.100054	GAC	0		0		0		0		0		0	0	0	FALSE	0	0	FALSE
3365v2c20	3365v2c20-NHG	start240226	3BNC-1-to-10_G7-240409	G	0.000533049	449	457	D	0.994136	GGT	0.000533049	GAT	0.994136	GAC	0		0		0		0		0		0	3.38405	20.3043	TRUE	1.2318	7.3908	TRUE
3365v2c20	3365v2c20-NHG	start240226	3BNC-1-to-10_G7-240409	R	0	580	587	M	0.995349	AGG	0	ATG	0.995349		0		0		0		0		0		0	1.3043	13.043	FALSE	0.0430964	0.430964	FALSE
3365v2c20	3365v2c20-NHG	start240226	3BNC-1-to-10_G7-240409	A	0.0222036	770	777	T	0.977377	GCT	0.0222036	ACT	0.977377	ACC	0	ACA	0	ACG	0		0		0		0	0	0	FALSE	0	0	FALSE
3365v2c20	3365v2c20-NHG	start240226	3BNC-1-to-10_G7-240409	V	0.0232932	774	781	M	0.973896	GTG	0.0232932	ATG	0.973896		0		0		0		0		0		0	0	0	FALSE	0	0	FALSE
3365v2c20	3365v2c20-NHG	start240226	3BNC-1-to-10_G9-240326	N	0.00943396	140	146	D	0.985849	AAT	0.00943396	GAT	0.985849	GAC	0		0		0		0		0		0	0.274233	2.4681	FALSE	6.2996e-07	5.66964e-06	FALSE
3365v2c20	3365v2c20-NHG	start240226	3BNC-1-to-10_G9-240326	V	0	165	171	I	1	GTA	0	ATA	1	ATT	0	ATC	0		0		0		0		0	0	0	FALSE	0	0	FALSE
3365v2c20	3365v2c20-NHG	start240226	3BNC-1-to-10_G9-240326	D	0.815789	229	233	N	0.184211	GAT	0.815789	AAT	0.184211	AAC	0		0		0		0		0		0	0	1.66121	FALSE	0	0.0065492	FALSE
3365v2c20	3365v2c20-NHG	start240226	3BNC-1-to-10_G9-240326	N	0	274	278	H	0.966507	AAC	0	CAT	0	CAC	0.966507		0		0		0		0		0	5.46898	16.407	TRUE	3.18534	9.55601	TRUE
3365v2c20	3365v2c20-NHG	start240226	3BNC-1-to-10_G9-240326	E	0	322	327	K	1	GAA	0	AAA	1	AAG	0		0		0		0		0		0	0	0	FALSE	0	0	FALSE
3365v2c20	3365v2c20-NHG	start240226	3BNC-1-to-10_G9-240326	N	0.817746	457	464	K	0.182254	AAT	0.817746	AAA	0.17506	AAG	0.00719425		0		0		0		0		0	0	0	FALSE	0	0	FALSE
3365v2c20	3365v2c20-NHG	start240226	3BNC-1-to-10_G9-240326	V	0.949602	497	504	M	0.0503979	GTG	0.949602	ATG	0.0503979		0		0		0		0		0		0	0	0	FALSE	0	0	FALSE
3365v2c20	3365v2c20-NHG	start240226	3BNC-1-to-10_G9-240326	R	0.826389	580	587	G	0.173611	AGG	0.822917	GGT	0	GGC	0	GGA	0	GGG	0.173611		0		0		0	0	0	FALSE	0	0	FALSE
3365v2c20	3365v2c20-NHG	start240226	3BNC-1-to-10_G9-240326	W	0	670	677	R	0.995349	TGG	0	CGT	0	CGC	0	CGA	0	CGG	0	AGA	0	AGG	0.995349		0	0.333798	2.00279	FALSE	3.3896e-06	2.03376e-05	FALSE
3365v2c20	3365v2c20-NHG	start240226	3BNC-1-to-10_G9-240326	R	0.938462	845	845	K	0.0615385	AGA	0.938462	AAA	0.0615385	AAG	0		0		0		0		0		0	0	0	FALSE	0	0	FALSE
3365v2c20	3365v2c20-NHG	start240226	3BNC-1-to-10_G9-240326	E	0.928571	851	851	K	0.0714286	GAA	0.928571	AAA	0.0714286	AAG	0		0		0		0		0		0	0	0	FALSE	0	0	FALSE
3365v2c20	3365v2c20-NHG	start240226	3BNC-1-to-10_H1-240322	N	0.00928793	140	146	D	0.990712	AAT	0.00928793	GAT	0.990712	GAC	0		0		0		0		0		0	0.274233	2.4681	FALSE	6.2996e-07	5.66964e-06	FALSE
3365v2c20	3365v2c20-NHG	start240226	3BNC-1-to-10_H1-240322	V	0.00134228	165	171	L	0.998658	GTA	0.00134228	TTA	0.998658	TTG	0	CTT	0	CTC	0	CTA	0	CTG	0		0	3.14482	3.14482	FALSE	1.03239	1.03239	FALSE
3365v2c20	3365v2c20-NHG	start240226	3BNC-1-to-10_H1-240322	E	0.00112613	322	327	K	0.998874	GAA	0.00112613	AAA	0.998874	AAG	0		0		0		0		0		0	0	0	FALSE	0	0	FALSE
3365v2c20	3365v2c20-NHG	start240226	3BNC-1-to-10_H1-240322	G	0.049951	449	457	D	0.944172	GGT	0.049951	GAT	0.944172	GAC	0		0		0		0		0		0	3.38405	20.3043	TRUE	1.2318	7.3908	TRUE
3365v2c20	3365v2c20-NHG	start240226	3BNC-1-to-10_H1-240322	V	0.941506	488	495	I	0.0560897	GTA	0.941506	ATA	0.0560897	ATT	0	ATC	0		0		0		0		0	0	0	FALSE	0	0	FALSE
3365v2c20	3365v2c20-NHG	start240226	3BNC-1-to-10_H1-240322	R	0	580	587	M	0.991749	AGG	0	ATG	0.991749		0		0		0		0		0		0	1.3043	13.043	FALSE	0.0430964	0.430964	FALSE
3365v2c20	3365v2c20-NHG	start240226	3BNC-1-to-10_H1-240322	L	0	745	752	*	0.998253	TTA	0	TAA	0.998253	TAG	0	TGA	0		0		0		0		0	0	0	FALSE	0	0	FALSE
3365v2c20	3365v2c20-NHG	start240226	3BNC-1-to-10_H7-240322	V	0	165	171	I	0.997949	GTA	0	ATA	0.997949	ATT	0	ATC	0		0		0		0		0	0	0	FALSE	0	0	FALSE
3365v2c20	3365v2c20-NHG	start240226	3BNC-1-to-10_H7-240322	N	0	274	278	K	0.998405	AAC	0	AAA	0.998405	AAG	0		0		0		0		0		0	3.07869	21.5508	TRUE	0.978967	6.85277	TRUE
3365v2c20	3365v2c20-NHG	start240226	3BNC-1-to-10_H7-240322	E	0	322	327	K	0.999141	GAA	0	AAA	0.999141	AAG	0		0		0		0		0		0	0	0	FALSE	0	0	FALSE
3365v2c20	3365v2c20-NHG	start240226	3BNC-1-to-10_H7-240322	R	0	580	587	M	0.986014	AGG	0	ATG	0.986014		0		0		0		0		0		0	1.3043	13.043	FALSE	0.0430964	0.430964	FALSE
3365v2c20	3365v2c20-NHG	start240226	3BNC-10_D7-240326	T	0	126	127	N	0.996678	ACT	0	AAT	0.996678	AAC	0		0		0		0		0		0	0	0	FALSE	0	0	FALSE
3365v2c20	3365v2c20-NHG	start240226	3BNC-10_D7-240326	V	0	165	171	I	0.998647	GTA	0	ATA	0.998647	ATT	0	ATC	0		0		0		0		0	0	0	FALSE	0	0	FALSE
3365v2c20	3365v2c20-NHG	start240226	3BNC-10_D7-240326	N	0	274	278	K	1	AAC	0	AAA	1	AAG	0		0		0		0		0		0	3.07869	21.5508	TRUE	0.978967	6.85277	TRUE
3365v2c20	3365v2c20-NHG	start240226	3BNC-10_D7-240326	E	0	322	327	K	1	GAA	0	AAA	1	AAG	0		0		0		0		0		0	0	0	FALSE	0	0	FALSE
3365v2c20	3365v2c20-NHG	start240226	3BNC-10_D7-240326	V	0	531	538	A	0.997886	GTA	0	GCT	0	GCC	0	GCA	0.996829	GCG	0.00105708		0		0		0	4.34301	4.34301	FALSE	2.09859	2.09859	FALSE
REJO	REJO	start230601	3BNC-10orramp_D8-230626	N	0.090909	138	139	-	0.909091	AAT	0.090909	---	0	--T	0	-A-	0	-AT	0	A--	0	A-T	0	AA-	0.909091	9.53956e-09	9.53956e-09	FALSE	0	0	FALSE
REJO	REJO	start230601	3BNC-10orramp_D8-230626	S	0.090909	139	140	-	0.909091	AGC	0.090909	---	0.909091	--C	0	-G-	0	-GC	0	A--	0	A-C	0	AG-	0	9.53956e-09	9.53956e-09	FALSE	0	0	FALSE
REJO	REJO	start230601	3BNC-10orramp_D8-230626	T	0.090909	140	141	-	0.909091	ACT	0.090909	---	0.909091	--T	0	-C-	0	-CT	0	A--	0	A-T	0	AC-	0	9.53956e-09	9.53956e-09	FALSE	0	0	FALSE
REJO	REJO	start230601	3BNC-10orramp_D8-230626	D	0.090909	141	142	-	0.909091	GAT	0.090909	---	0.909091	--T	0	-A-	0	-AT	0	G--	0	G-T	0	GA-	0	8.52565e-10	8.52565e-10	FALSE	0	0	FALSE
REJO	REJO	start230601	3BNC-10orramp_D8-230626	H	0.090909	142	143	-	0.909091	CAT	0.090909	---	0.909091	--T	0	-A-	0	-AT	0	C--	0	C-T	0	CA-	0	8.52565e-10	8.52565e-10	FALSE	0	0	FALSE
REJO	REJO	start230601	3BNC-10orramp_D8-230626	S	0.090909	143	143	-	0.909091	AGC	0.090909	---	0.909091	--C	0	-G-	0	-GC	0	A--	0	A-C	0	AG-	0	1.47546e-09	1.47546e-09	FALSE	0	0	FALSE
REJO	REJO	start230601	3BNC-10orramp_D8-230626	T	0.090909	144	143	-	0.909091	ACT	0.090909	---	0.909091	--T	0	-C-	0	-CT	0	A--	0	A-T	0	AC-	0	1.47546e-09	1.47546e-09	FALSE	0	0	FALSE
REJO	REJO	start230601	3BNC-10orramp_D8-230626	N	0.090909	145	144	-	0.909091	AAT	0.090909	---	0.909091	--T	0	-A-	0	-AT	0	A--	0	A-T	0	AA-	0	1.47546e-09	1.47546e-09	FALSE	0	0	FALSE
REJO	REJO	start230601	3BNC-10orramp_D8-230626	S	0.090909	146	145	-	0.909091	AGT	0.090909	---	0	--T	0.909091	-G-	0	-GT	0	A--	0	A-T	0	AG-	0	1.609e-08	1.609e-08	FALSE	0	0	FALSE
REJO	REJO	start230601	3BNC-10orramp_D8-230626	R	0	192	191	K	1	AGG	0	AAA	0	AAG	1		0		0		0		0		0	1.08825e-10	1.08825e-10	FALSE	0	0	FALSE
REJO	REJO	start230601	3BNC-10orramp_D8-230626	N	0.0512821	276	275	D	0.948718	AAT	0.0512821	GAT	0.948718	GAC	0		0		0		0		0		0	3.14704	3.14704	TRUE	1.03419	1.03419	TRUE
REJO	REJO	start230601	3BNC-10orramp_D8-230626	G	0.939759	525	526	E	0.060241	GGA	0.939759	GAA	0.060241	GAG	0		0		0		0		0		0	0	0	FALSE	0	0	FALSE
REJO	REJO	start230601	3BNC-10orramp_D8-230626	Q	0.9	575	576	R	0.1	CAG	0.9	CGT	0	CGC	0	CGA	0	CGG	0.1	AGA	0	AGG	0		0	0	0	FALSE	0	0	FALSE
REJO	REJO	start230601	3BNC-10orramp_D8-230626	M	0	581	582	I	1	ATG	0	ATA	1	ATT	0	ATC	0		0		0		0		0	0.0853654	0.0853654	FALSE	1.34514e-11	1.34514e-11	FALSE
REJO	REJO	start230601	3BNC-10orramp_D8-230626	E	0.88	582	583	K	0.12	GAA	0.88	AAA	0.12	AAG	0		0		0		0		0		0	0	0	FALSE	0	0	FALSE
REJO	REJO	start230601	3BNC-10orramp_D8-230626	D	0.923077	587	588	N	0.0769231	GAT	0.923077	AAT	0.0769231	AAC	0		0		0		0		0		0	0	0	FALSE	0	0	FALSE
REJO	REJO	start230601	3BNC-10orramp_D8-230626	W	0.863636	608	609	*	0.136364	TGG	0.863636	TAA	0.136364	TAG	0	TGA	0		0		0		0		0	0	0	FALSE	0	0	FALSE
REJO	REJO	start230601	3BNC-10orramp_D8-230626	W	0.923077	612	613	*	0.0769231	TGG	0.923077	TAA	0.0769231	TAG	0	TGA	0		0		0		0		0	0	0	FALSE	0	0	FALSE
REJO	REJO	start230601	3BNC-10orramp_D8-230626	V	0.928571	686	687	I	0.0714286	GTA	0.928571	ATA	0.0714286	ATT	0	ATC	0		0		0		0		0	0	0	FALSE	0	0	FALSE
REJO	REJO	start230601	3BNC-10orramp_D8-230626	W	0.945455	755	756	*	0.0545455	TGG	0.945455	TAA	0.0363636	TAG	0.0181818	TGA	0		0		0		0		0	0	0	FALSE	0	0	FALSE
REJO	REJO	start230601	3BNC-10orramp_D8-230626	D	0.933333	757	758	N	0.0666667	GAT	0.933333	AAT	0.0666667	AAC	0		0		0		0		0		0	0	0	FALSE	0	0	FALSE
REJO	REJO	start230601	3BNC-10orramp_D8-230626	D	0.945946	771	772	N	0.0540541	GAC	0.945946	AAT	0	AAC	0.0540541		0		0		0		0		0	0	0	FALSE	0	0	FALSE
REJO	REJO	start230601	3BNC-10orramp_D8-230626	W	0.9375	788	789	*	0.0625	TGG	0.9375	TAA	0	TAG	0.0625	TGA	0		0		0		0		0	0	0	FALSE	0	0	FALSE
REJO	REJO	start230630	3BNC-10orramp_A10-230804	D	0.903846	60	61	N	0.0961538	GAC	0.903846	AAT	0	AAC	0.0961538		0		0		0		0		0	0	0	FALSE	0	0	FALSE
REJO	REJO	start230630	3BNC-10orramp_A10-230804	E	0.884615	62	63	K	0.115385	GAG	0.865385	AAA	0.115385	AAG	0		0		0		0		0		0	0	0	FALSE	0	0	FALSE
REJO	REJO	start230630	3BNC-10orramp_A10-230804	W	0.907407	67	68	*	0.0925926	TGG	0.907407	TAA	0	TAG	0.0925926	TGA	0		0		0		0		0	0	0	FALSE	0	0	FALSE
REJO	REJO	start230630	3BNC-10orramp_A10-230804	E	0.930556	81	82	K	0.0694444	GAA	0.930556	AAA	0.0694444	AAG	0		0		0		0		0		0	0	0	FALSE	0	0	FALSE
REJO	REJO	start230630	3BNC-10orramp_A10-230804	E	0.932432	83	84	K	0.0675676	GAA	0.932432	AAA	0.0675676	AAG	0		0		0		0		0		0	0	0	FALSE	0	0	FALSE
REJO	REJO	start230630	3BNC-10orramp_A10-230804	N	0.25	138	139	-	0.75	AAT	0.25	---	0	--T	0	-A-	0	-AT	0	A--	0	A-T	0	AA-	0.75	0.00243386	0.0292063	FALSE	0	0	FALSE
REJO	REJO	start230630	3BNC-10orramp_A10-230804	S	0.25	139	140	-	0.75	AGC	0.25	---	0.75	--C	0	-G-	0	-GC	0	A--	0	A-C	0	AG-	0	0.00243386	0.0292063	FALSE	0	0	FALSE
REJO	REJO	start230630	3BNC-10orramp_A10-230804	T	0.25	140	141	-	0.75	ACT	0.25	---	0.75	--T	0	-C-	0	-CT	0	A--	0	A-T	0	AC-	0	0.00243386	0.0292063	FALSE	0	0	FALSE
REJO	REJO	start230630	3BNC-10orramp_A10-230804	D	0.25	141	142	-	0.75	GAT	0.25	---	0.75	--T	0	-A-	0	-AT	0	G--	0	G-T	0	GA-	0	0.00243386	0.0292063	FALSE	0	0	FALSE
REJO	REJO	start230630	3BNC-10orramp_A10-230804	H	0.25	142	143	-	0.75	CAT	0.25	---	0.75	--T	0	-A-	0	-AT	0	C--	0	C-T	0	CA-	0	0.00243386	0.0292063	FALSE	0	0	FALSE
REJO	REJO	start230630	3BNC-10orramp_A10-230804	S	0.25	143	143	-	0.75	AGC	0.25	---	0.75	--C	0	-G-	0	-GC	0	A--	0	A-C	0	AG-	0	0.00243386	0.0292063	FALSE	0	0	FALSE
REJO	REJO	start230630	3BNC-10orramp_A10-230804	T	0.25	144	143	-	0.75	ACT	0.25	---	0.75	--T	0	-C-	0	-CT	0	A--	0	A-T	0	AC-	0	0.00243386	0.0292063	FALSE	0	0	FALSE
REJO	REJO	start230630	3BNC-10orramp_A10-230804	N	0.25	145	144	-	0.75	AAT	0.25	---	0.75	--T	0	-A-	0	-AT	0	A--	0	A-T	0	AA-	0	0.00391842	0.0352658	FALSE	0	0	FALSE
REJO	REJO	start230630	3BNC-10orramp_A10-230804	S	0.25	146	145	-	0.75	AGT	0.25	---	0	--T	0.75	-G-	0	-GT	0	A--	0	A-T	0	AG-	0	0.00391842	0.0352658	FALSE	0	0	FALSE
REJO	REJO	start230630	3BNC-10orramp_A10-230804	D	0.910714	187	186	N	0.0892857	GAT	0.910714	AAT	0.0892857	AAC	0		0		0		0		0		0	0	0	FALSE	0	0	FALSE
REJO	REJO	start230630	3BNC-10orramp_A10-230804	R	0	192	191	K	1	AGG	0	AAA	0	AAG	1		0		0		0		0		0	4.04134e-06	3.23307e-05	FALSE	0	0	FALSE
REJO	REJO	start230630	3BNC-10orramp_A10-230804	E	0.935484	211	210	K	0.0645161	GAG	0.935484	AAA	0	AAG	0.0645161		0		0		0		0		0	0	0	FALSE	0	0	FALSE
REJO	REJO	start230630	3BNC-10orramp_A10-230804	K	0	282	281	R	1	AAA	0	CGT	0	CGC	0	CGA	0	CGG	0	AGA	1	AGG	0		0	1.57154	1.57154	TRUE	0.102526	0.102526	TRUE
REJO	REJO	start230630	3BNC-10orramp_A10-230804	I	0	283	282	N	1	ATC	0	AAT	0	AAC	1		0		0		0		0		0	0	0	FALSE	0	0	FALSE
REJO	REJO	start230630	3BNC-10orramp_A10-230804	G	0.935484	493	494	K	0.0645161	GGA	0.935484	AAA	0.0645161	AAG	0		0		0		0		0		0	0	0	FALSE	0	0	FALSE
REJO	REJO	start230630	3BNC-10orramp_A10-230804	G	0.938272	522	523	K	0.0617284	GGA	0.938272	AAA	0.0617284	AAG	0		0		0		0		0		0	0	0	FALSE	0	0	FALSE
REJO	REJO	start230630	3BNC-10orramp_A10-230804	G	0.912621	525	526	E	0.0873786	GGA	0.912621	GAA	0.0873786	GAG	0		0		0		0		0		0	0	0	FALSE	0	0	FALSE
REJO	REJO	start230630	3BNC-10orramp_A10-230804	G	0.947917	529	530	S	0.0520833	GGC	0.947917	TCT	0	TCC	0	TCA	0	TCG	0	AGT	0	AGC	0.0520833		0	0	0	FALSE	0	0	FALSE
REJO	REJO	start230630	3BNC-10orramp_A10-230804	R	0.882353	555	556	K	0.117647	AGA	0.882353	AAA	0.117647	AAG	0		0		0		0		0		0	0	0	FALSE	0	0	FALSE
REJO	REJO	start230630	3BNC-10orramp_A10-230804	E	0.86	558	559	K	0.14	GAG	0.86	AAA	0	AAG	0.14		0		0		0		0		0	0	0.000538112	FALSE	0	0	FALSE
REJO	REJO	start230630	3BNC-10orramp_A10-230804	W	0.912281	569	570	*	0.0877193	TGG	0.912281	TAA	0.0175439	TAG	0.0526316	TGA	0.0175439		0		0		0		0	0	0	FALSE	0	0	FALSE
REJO	REJO	start230630	3BNC-10orramp_A10-230804	R	0.9375	577	578	K	0.0625	AGA	0.9375	AAA	0.0625	AAG	0		0		0		0		0		0	0	0	FALSE	0	0	FALSE
REJO	REJO	start230630	3BNC-10orramp_A10-230804	M	0.914894	581	582	I	0.0851064	ATG	0.914894	ATA	0.0851064	ATT	0	ATC	0		0		0		0		0	0	0.513838	FALSE	0	7.12918e-07	FALSE
REJO	REJO	start230630	3BNC-10orramp_A10-230804	E	0.87234	582	583	K	0.12766	GAA	0.87234	AAA	0.12766	AAG	0		0		0		0		0		0	0	0	FALSE	0	0	FALSE
REJO	REJO	start230630	3BNC-10orramp_A10-230804	D	0.912281	587	588	N	0.0877193	GAT	0.912281	AAT	0.0877193	AAC	0		0		0		0		0		0	0	0	FALSE	0	0	FALSE
REJO	REJO	start230630	3BNC-10orramp_A10-230804	G	0.916667	598	599	E	0.0666667	GGA	0.916667	GAA	0.0666667	GAG	0		0		0		0		0		0	0	0	FALSE	0	0	FALSE
REJO	REJO	start230630	3BNC-10orramp_A10-230804	W	0.901961	608	609	*	0.0784314	TGG	0.901961	TAA	0.0196078	TAG	0.0588235	TGA	0		0		0		0		0	0	0	FALSE	0	0	FALSE
REJO	REJO	start230630	3BNC-10orramp_A10-230804	S	0	714	715	L	1	TCG	0	TTA	0	TTG	1	CTT	0	CTC	0	CTA	0	CTG	0		0	0	0	FALSE	0	0	FALSE
REJO	REJO	start230630	3BNC-10orramp_A10-230804	E	0.914286	829	830	K	0.0857143	GAA	0.914286	AAA	0.0857143	AAG	0		0		0		0		0		0	0	0	FALSE	0	0	FALSE
REJO	REJO	start230630	3BNC-10orramp_A12-230804	W	0.943396	43	44	*	0.0566038	TGG	0.943396	TAA	0.0188679	TAG	0.0188679	TGA	0.0188679		0		0		0		0	0	0	FALSE	0	0	FALSE
REJO	REJO	start230630	3BNC-10orramp_A12-230804	E	0.895833	45	46	K	0.104167	GAA	0.895833	AAA	0.104167	AAG	0		0		0		0		0		0	0	0	FALSE	0	0	FALSE
REJO	REJO	start230630	3BNC-10orramp_A12-230804	D	0.914894	55	56	N	0.0851064	GAT	0.914894	AAT	0.0851064	AAC	0		0		0		0		0		0	0	0	FALSE	0	0	FALSE
REJO	REJO	start230630	3BNC-10orramp_A12-230804	D	0.864407	60	61	N	0.135593	GAC	0.864407	AAT	0	AAC	0.135593		0		0		0		0		0	0	0	FALSE	0	0	FALSE
REJO	REJO	start230630	3BNC-10orramp_A12-230804	E	0.932203	62	63	K	0.0677966	GAG	0.813559	AAA	0.0677966	AAG	0		0		0		0		0		0	0	0	FALSE	0	0	FALSE
REJO	REJO	start230630	3BNC-10orramp_A12-230804	W	0.938462	67	68	*	0.0615385	TGG	0.938462	TAA	0	TAG	0.0461538	TGA	0.0153846		0		0		0		0	0	0	FALSE	0	0	FALSE
REJO	REJO	start230630	3BNC-10orramp_A12-230804	E	0.942308	83	84	K	0.0576923	GAA	0.942308	AAA	0.0576923	AAG	0		0		0		0		0		0	0	0	FALSE	0	0	FALSE
REJO	REJO	start230630	3BNC-10orramp_A12-230804	W	0.942308	94	95	*	0.0576923	TGG	0.942308	TAA	0	TAG	0.0192308	TGA	0.0384615		0		0		0		0	0	0	FALSE	0	0	FALSE
REJO	REJO	start230630	3BNC-10orramp_A12-230804	E	0.920792	104	105	K	0.0792079	GAG	0.920792	AAA	0.029703	AAG	0.0495049		0		0		0		0		0	0	0	FALSE	0	0	FALSE
REJO	REJO	start230630	3BNC-10orramp_A12-230804	D	0.939394	105	106	N	0.0606061	GAT	0.939394	AAT	0.0606061	AAC	0		0		0		0		0		0	0	0	FALSE	0	0	FALSE
REJO	REJO	start230630	3BNC-10orramp_A12-230804	D	0.941176	111	112	N	0.0588235	GAT	0.941176	AAT	0.0588235	AAC	0		0		0		0		0		0	0	0	FALSE	0	0	FALSE
REJO	REJO	start230630	3BNC-10orramp_A12-230804	N	0.142857	138	139	-	0.857143	AAT	0.142857	---	0	--T	0	-A-	0	-AT	0	A--	0	A-T	0	AA-	0.857143	0.00243386	0.0292063	FALSE	0	0	FALSE
REJO	REJO	start230630	3BNC-10orramp_A12-230804	S	0.142857	139	140	-	0.857143	AGC	0.142857	---	0.857143	--C	0	-G-	0	-GC	0	A--	0	A-C	0	AG-	0	0.00243386	0.0292063	FALSE	0	0	FALSE
REJO	REJO	start230630	3BNC-10orramp_A12-230804	T	0.142857	140	141	-	0.857143	ACT	0.142857	---	0.857143	--T	0	-C-	0	-CT	0	A--	0	A-T	0	AC-	0	0.00243386	0.0292063	FALSE	0	0	FALSE
REJO	REJO	start230630	3BNC-10orramp_A12-230804	D	0.142857	141	142	-	0.857143	GAT	0.142857	---	0.857143	--T	0	-A-	0	-AT	0	G--	0	G-T	0	GA-	0	0.00243386	0.0292063	FALSE	0	0	FALSE
REJO	REJO	start230630	3BNC-10orramp_A12-230804	H	0.142857	142	143	-	0.857143	CAT	0.142857	---	0.857143	--T	0	-A-	0	-AT	0	C--	0	C-T	0	CA-	0	0.00243386	0.0292063	FALSE	0	0	FALSE
REJO	REJO	start230630	3BNC-10orramp_A12-230804	S	0.142857	143	143	-	0.857143	AGC	0.142857	---	0.857143	--C	0	-G-	0	-GC	0	A--	0	A-C	0	AG-	0	0.00243386	0.0292063	FALSE	0	0	FALSE
REJO	REJO	start230630	3BNC-10orramp_A12-230804	T	0.142857	144	143	-	0.857143	ACT	0.142857	---	0.857143	--T	0	-C-	0	-CT	0	A--	0	A-T	0	AC-	0	0.00243386	0.0292063	FALSE	0	0	FALSE
REJO	REJO	start230630	3BNC-10orramp_A12-230804	N	0.142857	145	144	-	0.857143	AAT	0.142857	---	0.857143	--T	0	-A-	0	-AT	0	A--	0	A-T	0	AA-	0	0.00391842	0.0352658	FALSE	0	0	FALSE
REJO	REJO	start230630	3BNC-10orramp_A12-230804	S	0.142857	146	145	-	0.857143	AGT	0.142857	---	0	--T	0.857143	-G-	0	-GT	0	A--	0	A-T	0	AG-	0	0.00391842	0.0352658	FALSE	0	0	FALSE
REJO	REJO	start230630	3BNC-10orramp_A12-230804	G	0.944444	152	151	E	0.0555556	GGA	0.944444	GAA	0.0555556	GAG	0		0		0		0		0		0	0	0	FALSE	0	0	FALSE
REJO	REJO	start230630	3BNC-10orramp_A12-230804	R	0	192	191	K	1	AGG	0	AAA	0	AAG	1		0		0		0		0		0	4.04134e-06	3.23307e-05	FALSE	0	0	FALSE
REJO	REJO	start230630	3BNC-10orramp_A12-230804	D	0.927536	230	229	N	0.0724638	GAT	0.927536	AAT	0.0724638	AAC	0		0		0		0		0		0	0	0	FALSE	0	0	FALSE
REJO	REJO	start230630	3BNC-10orramp_A12-230804	D	0	279	278	E	1	GAC	0	GAA	1	GAG	0		0		0		0		0		0	3.03819	3.03819	TRUE	0.946662	0.946662	TRUE
REJO	REJO	start230630	3BNC-10orramp_A12-230804	A	0	281	280	T	1	GCT	0	ACT	1	ACC	0	ACA	0	ACG	0		0		0		0	3.03819	3.03819	TRUE	0.946662	0.946662	TRUE
REJO	REJO	start230630	3BNC-10orramp_A12-230804	I	0	283	282	N	0.987179	ATC	0	AAT	0	AAC	0.987179		0		0		0		0		0	0	0	FALSE	0	0	FALSE
REJO	REJO	start230630	3BNC-10orramp_A12-230804	D	0.947368	394	395	N	0.0526316	GAT	0.947368	AAT	0.0526316	AAC	0		0		0		0		0		0	0	0	FALSE	0	0	FALSE
REJO	REJO	start230630	3BNC-10orramp_A12-230804	D	0.907407	401	403	N	0.0925926	GAT	0.907407	AAT	0.0925926	AAC	0		0		0		0		0		0	0	0	FALSE	0	0	FALSE
REJO	REJO	start230630	3BNC-10orramp_A12-230804	E	0.945455	407	409	K	0.0545455	GAA	0.945455	AAA	0.0545455	AAG	0		0		0		0		0		0	0	0	FALSE	0	0	FALSE
REJO	REJO	start230630	3BNC-10orramp_A12-230804	E	0.910448	490	491	K	0.0895522	GAA	0.910448	AAA	0.0895522	AAG	0		0		0		0		0		0	0	0	FALSE	0	0	FALSE
REJO	REJO	start230630	3BNC-10orramp_A12-230804	G	0.861386	493	494	E	0.0594059	GGA	0.861386	GAA	0.0594059	GAG	0		0		0		0		0		0	0	0	FALSE	0	0	FALSE
REJO	REJO	start230630	3BNC-10orramp_A12-230804	G	0.861386	493	494	K	0.0693069	GGA	0.861386	AAA	0.0693069	AAG	0		0		0		0		0		0	0	0	FALSE	0	0	FALSE
REJO	REJO	start230630	3BNC-10orramp_A12-230804	R	0.91	502	503	K	0.07	AGA	0.91	AAA	0.07	AAG	0		0		0		0		0		0	0	0	FALSE	0	0	FALSE
REJO	REJO	start230630	3BNC-10orramp_A12-230804	G	0.885417	514	515	E	0.0625	GGA	0.885417	GAA	0.0625	GAG	0		0		0		0		0		0	0	0	FALSE	0	0	FALSE
REJO	REJO	start230630	3BNC-10orramp_A12-230804	G	0.885417	514	515	K	0.0520833	GGA	0.885417	AAA	0.0520833	AAG	0		0		0		0		0		0	0	0	FALSE	0	0	FALSE
REJO	REJO	start230630	3BNC-10orramp_A12-230804	G	0.903226	522	523	E	0.0645161	GGA	0.903226	GAA	0.0645161	GAG	0		0		0		0		0		0	0	0	FALSE	0	0	FALSE
REJO	REJO	start230630	3BNC-10orramp_A12-230804	G	0.940594	525	526	E	0.0594059	GGA	0.940594	GAA	0.0594059	GAG	0		0		0		0		0		0	0	0	FALSE	0	0	FALSE
REJO	REJO	start230630	3BNC-10orramp_A12-230804	R	0.9	555	556	K	0.1	AGA	0.9	AAA	0.1	AAG	0		0		0		0		0		0	0	0	FALSE	0	0	FALSE
REJO	REJO	start230630	3BNC-10orramp_A12-230804	E	0.72	558	559	K	0.28	GAG	0.72	AAA	0.06	AAG	0.22		0		0		0		0		0	0.000134528	0.000538112	FALSE	0	0	FALSE
REJO	REJO	start230630	3BNC-10orramp_A12-230804	R	0.901961	577	578	K	0.0980392	AGA	0.901961	AAA	0.0980392	AAG	0		0		0		0		0		0	0	0	FALSE	0	0	FALSE
REJO	REJO	start230630	3BNC-10orramp_A12-230804	M	0.913793	581	582	I	0.0862069	ATG	0.913793	ATA	0.0862069	ATT	0	ATC	0		0		0		0		0	0	0.513838	FALSE	0	7.12918e-07	FALSE
REJO	REJO	start230630	3BNC-10orramp_A12-230804	E	0.844828	582	583	K	0.155172	GAA	0.844828	AAA	0.155172	AAG	0		0		0		0		0		0	0	0	FALSE	0	0	FALSE
REJO	REJO	start230630	3BNC-10orramp_A12-230804	D	0.907692	587	588	N	0.0923077	GAT	0.907692	AAT	0.0923077	AAC	0		0		0		0		0		0	0	0	FALSE	0	0	FALSE
REJO	REJO	start230630	3BNC-10orramp_A12-230804	W	0.943662	594	595	*	0.056338	TGG	0.943662	TAA	0	TAG	0.028169	TGA	0.028169		0		0		0		0	0	0	FALSE	0	0	FALSE
REJO	REJO	start230630	3BNC-10orramp_A12-230804	G	0.9	598	599	E	0.0714286	GGA	0.9	GAA	0.0714286	GAG	0		0		0		0		0		0	0	0	FALSE	0	0	FALSE
REJO	REJO	start230630	3BNC-10orramp_A12-230804	W	0.888889	608	609	*	0.111111	TGG	0.888889	TAA	0.0185185	TAG	0.037037	TGA	0.0555556		0		0		0		0	0	0	FALSE	0	0	FALSE
REJO	REJO	start230630	3BNC-10orramp_A12-230804	V	0	686	687	I	1	GTA	0	ATA	1	ATT	0	ATC	0		0		0		0		0	0	0	FALSE	0	0	FALSE
REJO	REJO	start230630	3BNC-10orramp_A12-230804	R	0.891304	705	706	K	0.108696	AGA	0.891304	AAA	0.108696	AAG	0		0		0		0		0		0	0	0	FALSE	0	0	FALSE
REJO	REJO	start230630	3BNC-10orramp_A12-230804	G	0.890909	709	710	E	0.0727273	GGA	0.890909	GAA	0.0727273	GAG	0		0		0		0		0		0	0	0	FALSE	0	0	FALSE
REJO	REJO	start230630	3BNC-10orramp_A12-230804	G	0.918919	749	750	E	0.0540541	GGA	0.918919	GAA	0.0540541	GAG	0		0		0		0		0		0	0	0	FALSE	0	0	FALSE
REJO	REJO	start230630	3BNC-10orramp_A12-230804	G	0.881356	784	785	E	0.0677966	GGA	0.881356	GAA	0.0677966	GAG	0		0		0		0		0		0	0	0	FALSE	0	0	FALSE
REJO	REJO	start230630	3BNC-10orramp_A12-230804	G	0.881356	784	785	K	0.0508475	GGA	0.881356	AAA	0.0508475	AAG	0		0		0		0		0		0	0	0	FALSE	0	0	FALSE
REJO	REJO	start230630	3BNC-10orramp_A12-230804	W	0.936508	794	795	*	0.0634921	TGG	0.936508	TAA	0.031746	TAG	0.031746	TGA	0		0		0		0		0	0	0	FALSE	0	0	FALSE
REJO	REJO	start230630	3BNC-10orramp_A12-230804	W	0.927536	795	796	*	0.0724638	TGG	0.927536	TAA	0.0289855	TAG	0	TGA	0.0434783		0		0		0		0	0	0	FALSE	0	0	FALSE
REJO	REJO	start230630	3BNC-10orramp_A12-230804	W	0.878788	801	802	*	0.121212	TGG	0.878788	TAA	0.0757576	TAG	0	TGA	0.0454545		0		0		0		0	0	0	FALSE	0	0	FALSE
REJO	REJO	start230630	3BNC-10orramp_A12-230804	E	0.875	804	805	K	0.125	GAA	0.875	AAA	0.125	AAG	0		0		0		0		0		0	0	0	FALSE	0	0	FALSE
REJO	REJO	start230630	3BNC-10orramp_A12-230804	R	0.901408	826	827	K	0.0985915	AGG	0.84507	AAA	0.084507	AAG	0.0140845		0		0		0		0		0	0	0	FALSE	0	0	FALSE
REJO	REJO	start230630	3BNC-10orramp_A12-230804	E	0.859155	829	830	K	0.126761	GAA	0.859155	AAA	0.126761	AAG	0		0		0		0		0		0	0	0	FALSE	0	0	FALSE
REJO	REJO	start230630	3BNC-10orramp_A12-230804	R	0.881356	833	834	K	0.118644	AGA	0.881356	AAA	0.118644	AAG	0		0		0		0		0		0	0	0	FALSE	0	0	FALSE
REJO	REJO	start230630	3BNC-10orramp_A12-230804	R	0.945205	843	844	K	0.0547945	AGA	0.945205	AAA	0.0547945	AAG	0		0		0		0		0		0	0	0	FALSE	0	0	FALSE
REJO	REJO	start230630	3BNC-10orramp_A8-230727	N	0.186441	136	137	-	0.813559	AAT	0.186441	---	0	--T	0	-A-	0	-AT	0	A--	0	A-T	0	AA-	0.813559	0.97275	2.91825	FALSE	0.0086996	0.0260988	FALSE
REJO	REJO	start230630	3BNC-10orramp_A8-230727	S	0.186441	137	138	-	0.813559	AGC	0.186441	---	0.813559	--C	0	-G-	0	-GC	0	A--	0	A-C	0	AG-	0	0.97275	2.91825	FALSE	0.0086996	0.0260988	FALSE
REJO	REJO	start230630	3BNC-10orramp_A8-230727	N	0.186441	138	139	-	0.813559	AAT	0.186441	---	0.813559	--T	0	-A-	0	-AT	0	A--	0	A-T	0	AA-	0	0.00243386	0.0292063	FALSE	0	0	FALSE
REJO	REJO	start230630	3BNC-10orramp_A8-230727	S	0.186441	139	140	-	0.813559	AGC	0.186441	---	0.813559	--C	0	-G-	0	-GC	0	A--	0	A-C	0	AG-	0	0.00243386	0.0292063	FALSE	0	0	FALSE
REJO	REJO	start230630	3BNC-10orramp_A8-230727	T	0.186441	140	141	-	0.813559	ACT	0.186441	---	0.813559	--T	0	-C-	0	-CT	0	A--	0	A-T	0	AC-	0	0.00243386	0.0292063	FALSE	0	0	FALSE
REJO	REJO	start230630	3BNC-10orramp_A8-230727	D	0.186441	141	142	-	0.813559	GAT	0.186441	---	0.813559	--T	0	-A-	0	-AT	0	G--	0	G-T	0	GA-	0	0.00243386	0.0292063	FALSE	0	0	FALSE
REJO	REJO	start230630	3BNC-10orramp_A8-230727	H	0.186441	142	143	-	0.813559	CAT	0.186441	---	0.813559	--T	0	-A-	0	-AT	0	C--	0	C-T	0	CA-	0	0.00243386	0.0292063	FALSE	0	0	FALSE
REJO	REJO	start230630	3BNC-10orramp_A8-230727	S	0.186441	143	143	-	0.813559	AGC	0.186441	---	0.813559	--C	0	-G-	0	-GC	0	A--	0	A-C	0	AG-	0	0.00243386	0.0292063	FALSE	0	0	FALSE
REJO	REJO	start230630	3BNC-10orramp_A8-230727	T	0.186441	144	143	-	0.813559	ACT	0.186441	---	0	--T	0.813559	-C-	0	-CT	0	A--	0	A-T	0	AC-	0	0.00243386	0.0292063	FALSE	0	0	FALSE
REJO	REJO	start230630	3BNC-10orramp_A8-230727	E	0.939394	153	152	K	0.0606061	GAA	0.939394	AAA	0.0606061	AAG	0		0		0		0		0		0	0	0	FALSE	0	0	FALSE
REJO	REJO	start230630	3BNC-10orramp_A8-230727	D	0.94	167	166	N	0.06	GAT	0.94	AAT	0.06	AAC	0		0		0		0		0		0	0	0	FALSE	0	0	FALSE
REJO	REJO	start230630	3BNC-10orramp_A8-230727	D	0.929577	180	179	N	0.0704225	GAT	0.929577	AAT	0.0704225	AAC	0		0		0		0		0		0	0	0	FALSE	0	0	FALSE
REJO	REJO	start230630	3BNC-10orramp_A8-230727	G	0.756272	455	457	D	0.243728	GGT	0.756272	GAT	0.243728	GAC	0		0		0		0		0		0	0	3.03819	FALSE	0	0.946662	FALSE
REJO	REJO	start230630	3BNC-10orramp_A8-230727	G	0.26259	456	458	D	0.442446	GGT	0.26259	GAT	0.442446	GAC	0		0		0		0		0		0	3.03819	12.1528	TRUE	0.946662	3.78665	TRUE
REJO	REJO	start230630	3BNC-10orramp_A8-230727	G	0.26259	456	458	S	0.291367	GGT	0.26259	TCT	0	TCC	0	TCA	0	TCG	0	AGT	0.291367	AGC	0		0	1.69285	1.69285	FALSE	0.140295	0.140295	FALSE
REJO	REJO	start230630	3BNC-10orramp_A8-230727	E	0.823529	558	559	K	0.164706	GAG	0.823529	AAA	0.0117647	AAG	0.152941		0		0		0		0		0	0	0.000538112	FALSE	0	0	FALSE
REJO	REJO	start230630	3BNC-10orramp_A8-230727	R	0.873684	577	578	K	0.126316	AGA	0.873684	AAA	0.126316	AAG	0		0		0		0		0		0	0	0	FALSE	0	0	FALSE
REJO	REJO	start230630	3BNC-10orramp_A8-230727	M	0	581	582	I	1	ATG	0	ATA	1	ATT	0	ATC	0		0		0		0		0	0.256919	0.513838	FALSE	3.56459e-07	7.12918e-07	FALSE
REJO	REJO	start230630	3BNC-10orramp_A8-230727	E	0.855856	582	583	K	0.144144	GAA	0.855856	AAA	0.144144	AAG	0		0		0		0		0		0	0	0	FALSE	0	0	FALSE
REJO	REJO	start230630	3BNC-10orramp_A8-230727	D	0.891892	587	588	N	0.108108	GAT	0.891892	AAT	0.108108	AAC	0		0		0		0		0		0	0	0	FALSE	0	0	FALSE
REJO	REJO	start230630	3BNC-10orramp_A8-230727	G	0.890909	598	599	E	0.0636364	GGA	0.890909	GAA	0.0636364	GAG	0		0		0		0		0		0	0	0	FALSE	0	0	FALSE
REJO	REJO	start230630	3BNC-10orramp_A8-230727	L	0	600	601	F	1	CTC	0	TTT	0	TTC	1		0		0		0		0		0	3.03819	6.07638	TRUE	0.946662	1.89332	TRUE
REJO	REJO	start230630	3BNC-10orramp_A8-230727	W	0.94186	608	609	*	0.0581395	TGG	0.94186	TAA	0	TAG	0.0232558	TGA	0.0348837		0		0		0		0	0	0	FALSE	0	0	FALSE
REJO	REJO	start230630	3BNC-10orramp_A8-230727	W	0.919643	670	671	R	0.0803571	TGG	0.919643	CGT	0	CGC	0	CGA	0	CGG	0	AGA	0	AGG	0.0803571		0	0	0	FALSE	0	0	FALSE
REJO	REJO	start230630	3BNC-10orramp_A8-230727	W	0.811111	676	677	R	0.188889	TGG	0.811111	CGT	0	CGC	0	CGA	0	CGG	0.188889	AGA	0	AGG	0		0	0	0	FALSE	0	0	FALSE
REJO	REJO	start230630	3BNC-10orramp_A8-230727	L	0.810345	700	701	F	0.189655	CTT	0.810345	TTT	0.189655	TTC	0		0		0		0		0		0	0	0	FALSE	0	0	FALSE
REJO	REJO	start230630	3BNC-10orramp_A8-230727	W	0.945205	794	795	*	0.0547945	TGG	0.945205	TAA	0	TAG	0.0547945	TGA	0		0		0		0		0	0	0	FALSE	0	0	FALSE
REJO	REJO	start230630	3BNC-10orramp_A8-230727	W	0.948276	801	802	*	0.0517241	TGG	0.948276	TAA	0	TAG	0.0517241	TGA	0		0		0		0		0	0	0	FALSE	0	0	FALSE
REJO	REJO	start230630	3BNC-10orramp_A8-230727	E	0.898551	804	805	K	0.101449	GAA	0.898551	AAA	0.101449	AAG	0		0		0		0		0		0	0	0	FALSE	0	0	FALSE
REJO	REJO	start230630	3BNC-10orramp_C2-230731	D	0.945205	60	61	N	0.0547945	GAC	0.945205	AAT	0	AAC	0.0547945		0		0		0		0		0	0	0	FALSE	0	0	FALSE
REJO	REJO	start230630	3BNC-10orramp_C2-230731	N	0.176471	138	139	-	0.823529	AAT	0.176471	---	0	--T	0	-A-	0	-AT	0	A--	0	A-T	0	AA-	0.823529	0.00243386	0.0292063	FALSE	0	0	FALSE
REJO	REJO	start230630	3BNC-10orramp_C2-230731	S	0.176471	139	140	-	0.823529	AGC	0.176471	---	0.823529	--C	0	-G-	0	-GC	0	A--	0	A-C	0	AG-	0	0.00243386	0.0292063	FALSE	0	0	FALSE
REJO	REJO	start230630	3BNC-10orramp_C2-230731	T	0.176471	140	141	-	0.823529	ACT	0.176471	---	0.823529	--T	0	-C-	0	-CT	0	A--	0	A-T	0	AC-	0	0.00243386	0.0292063	FALSE	0	0	FALSE
REJO	REJO	start230630	3BNC-10orramp_C2-230731	D	0.176471	141	142	-	0.823529	GAT	0.176471	---	0.823529	--T	0	-A-	0	-AT	0	G--	0	G-T	0	GA-	0	0.00243386	0.0292063	FALSE	0	0	FALSE
REJO	REJO	start230630	3BNC-10orramp_C2-230731	H	0.176471	142	143	-	0.823529	CAT	0.176471	---	0.823529	--T	0	-A-	0	-AT	0	C--	0	C-T	0	CA-	0	0.00243386	0.0292063	FALSE	0	0	FALSE
REJO	REJO	start230630	3BNC-10orramp_C2-230731	S	0.176471	143	143	-	0.823529	AGC	0.176471	---	0.823529	--C	0	-G-	0	-GC	0	A--	0	A-C	0	AG-	0	0.00243386	0.0292063	FALSE	0	0	FALSE
REJO	REJO	start230630	3BNC-10orramp_C2-230731	T	0.176471	144	143	-	0.823529	ACT	0.176471	---	0.823529	--T	0	-C-	0	-CT	0	A--	0	A-T	0	AC-	0	0.00243386	0.0292063	FALSE	0	0	FALSE
REJO	REJO	start230630	3BNC-10orramp_C2-230731	N	0.176471	145	144	-	0.823529	AAT	0.176471	---	0.823529	--T	0	-A-	0	-AT	0	A--	0	A-T	0	AA-	0	0.00391842	0.0352658	FALSE	0	0	FALSE
REJO	REJO	start230630	3BNC-10orramp_C2-230731	S	0.176471	146	145	-	0.823529	AGT	0.176471	---	0	--T	0.823529	-G-	0	-GT	0	A--	0	A-T	0	AG-	0	0.00391842	0.0352658	FALSE	0	0	FALSE
REJO	REJO	start230630	3BNC-10orramp_C2-230731	D	0.914286	180	179	N	0.0714286	GAT	0.914286	AAT	0.0714286	AAC	0		0		0		0		0		0	0	0	FALSE	0	0	FALSE
REJO	REJO	start230630	3BNC-10orramp_C2-230731	R	0	192	191	K	1	AGG	0	AAA	0	AAG	1		0		0		0		0		0	4.04134e-06	3.23307e-05	FALSE	0	0	FALSE
REJO	REJO	start230630	3BNC-10orramp_C2-230731	E	0.942623	211	210	K	0.057377	GAG	0.942623	AAA	0	AAG	0.057377		0		0		0		0		0	0	0	FALSE	0	0	FALSE
REJO	REJO	start230630	3BNC-10orramp_C2-230731	D	0.915888	230	229	N	0.0841121	GAT	0.915888	AAT	0.0841121	AAC	0		0		0		0		0		0	0	0	FALSE	0	0	FALSE
REJO	REJO	start230630	3BNC-10orramp_C2-230731	G	0.912281	237	236	E	0.0526316	GGA	0.912281	GAA	0.0526316	GAG	0		0		0		0		0		0	0	0	FALSE	0	0	FALSE
REJO	REJO	start230630	3BNC-10orramp_C2-230731	I	0	283	282	N	1	ATC	0	AAT	0	AAC	1		0		0		0		0		0	0	0	FALSE	0	0	FALSE
REJO	REJO	start230630	3BNC-10orramp_C2-230731	R	0.934641	349	349	K	0.0653595	AGA	0.934641	AAA	0.0653595	AAG	0		0		0		0		0		0	0	0	FALSE	0	0	FALSE
REJO	REJO	start230630	3BNC-10orramp_C2-230731	E	0.932886	350	350	K	0.0671141	GAA	0.932886	AAA	0.0671141	AAG	0		0		0		0		0		0	0	0	FALSE	0	0	FALSE
REJO	REJO	start230630	3BNC-10orramp_C2-230731	G	0	455	457	D	0.984375	GGT	0	GAT	0.984375	GAC	0		0		0		0		0		0	3.03819	3.03819	TRUE	0.946662	0.946662	TRUE
REJO	REJO	start230630	3BNC-10orramp_C2-230731	E	0.941176	490	491	K	0.0588235	GAA	0.941176	AAA	0.0588235	AAG	0		0		0		0		0		0	0	0	FALSE	0	0	FALSE
REJO	REJO	start230630	3BNC-10orramp_C2-230731	G	0.908397	525	526	E	0.0839695	GGA	0.908397	GAA	0.0839695	GAG	0		0		0		0		0		0	0	0	FALSE	0	0	FALSE
REJO	REJO	start230630	3BNC-10orramp_C2-230731	G	0.923913	545	546	S	0.0543478	GGT	0.923913	TCT	0	TCC	0	TCA	0	TCG	0	AGT	0.0543478	AGC	0		0	0	0	FALSE	0	0	FALSE
REJO	REJO	start230630	3BNC-10orramp_C2-230731	R	0.915493	555	556	K	0.084507	AGA	0.915493	AAA	0.084507	AAG	0		0		0		0		0		0	0	0	FALSE	0	0	FALSE
REJO	REJO	start230630	3BNC-10orramp_C2-230731	E	0.879518	558	559	K	0.120482	GAG	0.879518	AAA	0.0240964	AAG	0.0963855		0		0		0		0		0	0	0.000538112	FALSE	0	0	FALSE
REJO	REJO	start230630	3BNC-10orramp_C2-230731	R	0.885417	577	578	K	0.114583	AGA	0.885417	AAA	0.114583	AAG	0		0		0		0		0		0	0	0	FALSE	0	0	FALSE
REJO	REJO	start230630	3BNC-10orramp_C2-230731	E	0.915789	582	583	K	0.0842105	GAA	0.915789	AAA	0.0842105	AAG	0		0		0		0		0		0	0	0	FALSE	0	0	FALSE
REJO	REJO	start230630	3BNC-10orramp_C2-230731	D	0.893617	587	588	N	0.106383	GAT	0.893617	AAT	0.106383	AAC	0		0		0		0		0		0	0	0	FALSE	0	0	FALSE
REJO	REJO	start230630	3BNC-10orramp_C2-230731	R	0.942308	694	695	K	0.0576923	AGA	0.942308	AAA	0.0576923	AAG	0		0		0		0		0		0	0	0	FALSE	0	0	FALSE
REJO	REJO	start230630	3BNC-10orramp_C2-230731	R	0.892308	705	706	K	0.107692	AGA	0.892308	AAA	0.107692	AAG	0		0		0		0		0		0	0	0	FALSE	0	0	FALSE
REJO	REJO	start230630	3BNC-10orramp_C2-230731	G	0.910256	709	710	E	0.0769231	GGA	0.910256	GAA	0.0769231	GAG	0		0		0		0		0		0	0	0	FALSE	0	0	FALSE
REJO	REJO	start230630	3BNC-10orramp_C2-230731	D	0.931373	757	758	N	0.0686275	GAT	0.931373	AAT	0.0686275	AAC	0		0		0		0		0		0	0	0	FALSE	0	0	FALSE
REJO	REJO	start230630	3BNC-10orramp_C2-230731	L	0	758	759	I	0.0927835	CTG	0	ATA	0.0927835	ATT	0	ATC	0		0		0		0		0	0	0	FALSE	0	0	FALSE
REJO	REJO	start230630	3BNC-10orramp_C2-230731	L	0	758	759	M	0.907216	CTG	0	ATG	0.907216		0		0		0		0		0		0	0	0	FALSE	0	0	FALSE
REJO	REJO	start230630	3BNC-10orramp_C2-230731	E	0.929293	781	782	K	0.0505051	GAA	0.929293	AAA	0.0505051	AAG	0		0		0		0		0		0	0	0	FALSE	0	0	FALSE
REJO	REJO	start230630	3BNC-10orramp_C2-230731	W	0.92381	795	796	*	0.0761905	TGG	0.92381	TAA	0.0190476	TAG	0	TGA	0.0571429		0		0		0		0	0	0	FALSE	0	0	FALSE
REJO	REJO	start230630	3BNC-10orramp_C2-230731	W	0.883495	801	802	*	0.116505	TGG	0.883495	TAA	0.0679612	TAG	0.0194175	TGA	0.0291262		0		0		0		0	0	0	FALSE	0	0	FALSE
REJO	REJO	start230630	3BNC-10orramp_C2-230731	E	0.908257	804	805	K	0.0917431	GAA	0.908257	AAA	0.0917431	AAG	0		0		0		0		0		0	0	0	FALSE	0	0	FALSE
REJO	REJO	start230630	3BNC-10orramp_C2-230731	E	0.918699	829	830	K	0.0813008	GAA	0.918699	AAA	0.0813008	AAG	0		0		0		0		0		0	0	0	FALSE	0	0	FALSE
REJO	REJO	start230630	3BNC-10orramp_C2-230731	R	0.943262	844	845	K	0.0567376	AGA	0.943262	AAA	0.0567376	AAG	0		0		0		0		0		0	0	0	FALSE	0	0	FALSE
REJO	REJO	start230630	3BNC-10orramp_C2-230731	E	0.910102	850	851	K	0.0839101	GAA	0.910102	AAA	0.0839101	AAG	0		0		0		0		0		0	0	0	FALSE	0	0	FALSE
REJO	REJO	start230630	3BNC-10orramp_D7-230731	D	0.944444	60	61	N	0.0555556	GAC	0.944444	AAT	0	AAC	0.0555556		0		0		0		0		0	0	0	FALSE	0	0	FALSE
REJO	REJO	start230630	3BNC-10orramp_D7-230731	E	0.949153	62	63	K	0.0508475	GAG	0.915254	AAA	0.0508475	AAG	0		0		0		0		0		0	0	0	FALSE	0	0	FALSE
REJO	REJO	start230630	3BNC-10orramp_D7-230731	D	0.946667	111	112	N	0.0533333	GAT	0.946667	AAT	0.0533333	AAC	0		0		0		0		0		0	0	0	FALSE	0	0	FALSE
REJO	REJO	start230630	3BNC-10orramp_D7-230731	N	0.229508	136	137	-	0.770492	AAT	0.229508	---	0	--T	0	-A-	0	-AT	0	A--	0	A-T	0	AA-	0.770492	0.97275	2.91825	FALSE	0.0086996	0.0260988	FALSE
REJO	REJO	start230630	3BNC-10orramp_D7-230731	S	0.229508	137	138	-	0.770492	AGC	0.229508	---	0.770492	--C	0	-G-	0	-GC	0	A--	0	A-C	0	AG-	0	0.97275	2.91825	FALSE	0.0086996	0.0260988	FALSE
REJO	REJO	start230630	3BNC-10orramp_D7-230731	N	0.229508	138	139	-	0.770492	AAT	0.229508	---	0.770492	--T	0	-A-	0	-AT	0	A--	0	A-T	0	AA-	0	0.00243386	0.0292063	FALSE	0	0	FALSE
REJO	REJO	start230630	3BNC-10orramp_D7-230731	S	0.229508	139	140	-	0.770492	AGC	0.229508	---	0.770492	--C	0	-G-	0	-GC	0	A--	0	A-C	0	AG-	0	0.00243386	0.0292063	FALSE	0	0	FALSE
REJO	REJO	start230630	3BNC-10orramp_D7-230731	T	0.229508	140	141	-	0.770492	ACT	0.229508	---	0.770492	--T	0	-C-	0	-CT	0	A--	0	A-T	0	AC-	0	0.00243386	0.0292063	FALSE	0	0	FALSE
REJO	REJO	start230630	3BNC-10orramp_D7-230731	D	0.229508	141	142	-	0.770492	GAT	0.229508	---	0.770492	--T	0	-A-	0	-AT	0	G--	0	G-T	0	GA-	0	0.00243386	0.0292063	FALSE	0	0	FALSE
REJO	REJO	start230630	3BNC-10orramp_D7-230731	H	0.229508	142	143	-	0.770492	CAT	0.229508	---	0.770492	--T	0	-A-	0	-AT	0	C--	0	C-T	0	CA-	0	0.00243386	0.0292063	FALSE	0	0	FALSE
REJO	REJO	start230630	3BNC-10orramp_D7-230731	S	0.229508	143	143	-	0.770492	AGC	0.229508	---	0.770492	--C	0	-G-	0	-GC	0	A--	0	A-C	0	AG-	0	0.00243386	0.0292063	FALSE	0	0	FALSE
REJO	REJO	start230630	3BNC-10orramp_D7-230731	T	0.229508	144	143	-	0.770492	ACT	0.229508	---	0	--T	0.770492	-C-	0	-CT	0	A--	0	A-T	0	AC-	0	0.00243386	0.0292063	FALSE	0	0	FALSE
REJO	REJO	start230630	3BNC-10orramp_D7-230731	R	0	166	165	K	1	AGA	0	AAA	1	AAG	0		0		0		0		0		0	1.57938	1.57938	FALSE	0.104759	0.104759	FALSE
REJO	REJO	start230630	3BNC-10orramp_D7-230731	D	0.947368	167	166	N	0.0526316	GAT	0.947368	AAT	0.0526316	AAC	0		0		0		0		0		0	0	0	FALSE	0	0	FALSE
REJO	REJO	start230630	3BNC-10orramp_D7-230731	I	0	175	174	N	1	ATT	0	AAT	1	AAC	0		0		0		0		0		0	3.03819	3.03819	TRUE	0.946662	0.946662	TRUE
REJO	REJO	start230630	3BNC-10orramp_D7-230731	D	0.921875	187	186	N	0.078125	GAT	0.921875	AAT	0.078125	AAC	0		0		0		0		0		0	0	0	FALSE	0	0	FALSE
REJO	REJO	start230630	3BNC-10orramp_D7-230731	E	0.935065	211	210	K	0.0649351	GAG	0.935065	AAA	0	AAG	0.0649351		0		0		0		0		0	0	0	FALSE	0	0	FALSE
REJO	REJO	start230630	3BNC-10orramp_D7-230731	D	0.948276	230	229	N	0.0517241	GAT	0.948276	AAT	0.0517241	AAC	0		0		0		0		0		0	0	0	FALSE	0	0	FALSE
REJO	REJO	start230630	3BNC-10orramp_D7-230731	P	0.671642	238	237	L	0.328358	CCA	0.671642	TTA	0	TTG	0	CTT	0	CTC	0	CTA	0.328358	CTG	0		0	3.03819	3.03819	TRUE	0.946662	0.946662	TRUE
REJO	REJO	start230630	3BNC-10orramp_D7-230731	G	0.880597	404	406	R	0.0895522	GGG	0.880597	CGT	0	CGC	0	CGA	0	CGG	0	AGA	0	AGG	0.0895522		0	0	0	FALSE	0	0	FALSE
REJO	REJO	start230630	3BNC-10orramp_D7-230731	E	0.915663	407	409	K	0.0843373	GAA	0.915663	AAA	0.0843373	AAG	0		0		0		0		0		0	0	0	FALSE	0	0	FALSE
REJO	REJO	start230630	3BNC-10orramp_D7-230731	G	0.144068	455	457	D	0.110169	GGT	0.144068	GAT	0.110169	GAC	0		0		0		0		0		0	0	3.03819	FALSE	0	0.946662	FALSE
REJO	REJO	start230630	3BNC-10orramp_D7-230731	G	0.144068	455	457	S	0.737288	GGT	0.144068	TCT	0	TCC	0	TCA	0	TCG	0	AGT	0.737288	AGC	0		0	3.03819	3.03819	TRUE	0.946662	0.946662	TRUE
REJO	REJO	start230630	3BNC-10orramp_D7-230731	E	0.938272	490	491	K	0.0617284	GAA	0.938272	AAA	0.0617284	AAG	0		0		0		0		0		0	0	0	FALSE	0	0	FALSE
REJO	REJO	start230630	3BNC-10orramp_D7-230731	G	0.913462	493	494	K	0.0673077	GGA	0.913462	AAA	0.0673077	AAG	0		0		0		0		0		0	0	0	FALSE	0	0	FALSE
REJO	REJO	start230630	3BNC-10orramp_D7-230731	R	0.920792	509	510	K	0.0693069	AGA	0.920792	AAA	0.0693069	AAG	0		0		0		0		0		0	0	0	FALSE	0	0	FALSE
REJO	REJO	start230630	3BNC-10orramp_D7-230731	G	0.933333	512	513	K	0.0571429	GGA	0.933333	AAA	0.0571429	AAG	0		0		0		0		0		0	0	0	FALSE	0	0	FALSE
REJO	REJO	start230630	3BNC-10orramp_D7-230731	G	0.9	522	523	K	0.0777778	GGA	0.9	AAA	0.0777778	AAG	0		0		0		0		0		0	0	0	FALSE	0	0	FALSE
REJO	REJO	start230630	3BNC-10orramp_D7-230731	G	0.923913	525	526	E	0.0652174	GGA	0.923913	GAA	0.0652174	GAG	0		0		0		0		0		0	0	0	FALSE	0	0	FALSE
REJO	REJO	start230630	3BNC-10orramp_D7-230731	M	0.94382	528	529	I	0.0561798	ATG	0.94382	ATA	0.0561798	ATT	0	ATC	0		0		0		0		0	0	0	FALSE	0	0	FALSE
REJO	REJO	start230630	3BNC-10orramp_D7-230731	R	0.842105	555	556	K	0.157895	AGA	0.842105	AAA	0.157895	AAG	0		0		0		0		0		0	0	0	FALSE	0	0	FALSE
REJO	REJO	start230630	3BNC-10orramp_D7-230731	E	0.736842	558	559	K	0.263158	GAG	0.736842	AAA	0.0263158	AAG	0.236842		0		0		0		0		0	0.000134528	0.000538112	FALSE	0	0	FALSE
REJO	REJO	start230630	3BNC-10orramp_D7-230731	W	0.8	569	570	*	0.2	TGG	0.8	TAA	0.05	TAG	0.15	TGA	0		0		0		0		0	0	0	FALSE	0	0	FALSE
REJO	REJO	start230630	3BNC-10orramp_D7-230731	R	0.894737	577	578	K	0.105263	AGA	0.894737	AAA	0.105263	AAG	0		0		0		0		0		0	0	0	FALSE	0	0	FALSE
REJO	REJO	start230630	3BNC-10orramp_D7-230731	M	0.898305	581	582	I	0.101695	ATG	0.898305	ATA	0.101695	ATT	0	ATC	0		0		0		0		0	0	0.513838	FALSE	0	7.12918e-07	FALSE
REJO	REJO	start230630	3BNC-10orramp_D7-230731	E	0.864407	582	583	K	0.135593	GAA	0.864407	AAA	0.135593	AAG	0		0		0		0		0		0	0	0	FALSE	0	0	FALSE
REJO	REJO	start230630	3BNC-10orramp_D7-230731	D	0.901639	587	588	N	0.0983607	GAT	0.901639	AAT	0.0983607	AAC	0		0		0		0		0		0	0	0	FALSE	0	0	FALSE
REJO	REJO	start230630	3BNC-10orramp_D7-230731	G	0.924242	592	593	E	0.0606061	GGA	0.924242	GAA	0.0606061	GAG	0		0		0		0		0		0	0	0	FALSE	0	0	FALSE
REJO	REJO	start230630	3BNC-10orramp_D7-230731	I	0	593	594	F	1	ATT	0	TTT	1	TTC	0		0		0		0		0		0	0.0134484	0.0806904	FALSE	0	0	FALSE
REJO	REJO	start230630	3BNC-10orramp_D7-230731	W	0.895522	594	595	*	0.104478	TGG	0.895522	TAA	0.0298507	TAG	0.0447761	TGA	0.0298507		0		0		0		0	0	0	FALSE	0	0	FALSE
REJO	REJO	start230630	3BNC-10orramp_D7-230731	W	0.934783	608	609	*	0.0652174	TGG	0.934783	TAA	0.0217391	TAG	0.0217391	TGA	0.0217391		0		0		0		0	0	0	FALSE	0	0	FALSE
REJO	REJO	start230630	3BNC-10orramp_D7-230731	W	0.947368	621	622	*	0.0526316	TGG	0.947368	TAA	0	TAG	0.0526316	TGA	0		0		0		0		0	0	0	FALSE	0	0	FALSE
REJO	REJO	start230630	3BNC-10orramp_D7-230731	W	0.947368	626	627	*	0.0526316	TGG	0.947368	TAA	0	TAG	0	TGA	0.0526316		0		0		0		0	0	0	FALSE	0	0	FALSE
REJO	REJO	start230630	3BNC-10orramp_D7-230731	R	0.941176	627	628	K	0.0588235	AGG	0.941176	AAA	0	AAG	0.0588235		0		0		0		0		0	0	0	FALSE	0	0	FALSE
REJO	REJO	start230630	3BNC-10orramp_D7-230731	E	0.944444	628	629	K	0.0555556	GAG	0.944444	AAA	0	AAG	0.0555556		0		0		0		0		0	0	0	FALSE	0	0	FALSE
REJO	REJO	start230630	3BNC-10orramp_D7-230731	E	0.947368	632	633	K	0.0526316	GAA	0.947368	AAA	0.0526316	AAG	0		0		0		0		0		0	0	0	FALSE	0	0	FALSE
REJO	REJO	start230630	3BNC-10orramp_D7-230731	W	0.949153	668	669	*	0.0508475	TGG	0.949153	TAA	0	TAG	0.0338983	TGA	0.0169492		0		0		0		0	0	0	FALSE	0	0	FALSE
REJO	REJO	start230630	3BNC-10orramp_D7-230731	R	0.923077	694	695	K	0.0769231	AGA	0.923077	AAA	0.0769231	AAG	0		0		0		0		0		0	0	0	FALSE	0	0	FALSE
REJO	REJO	start230630	3BNC-10orramp_D7-230731	A	0.941176	698	699	-	0.058824	GCT	0.941176	---	0	--T	0	-C-	0	-CT	0.058824	G--	0	G-T	0	GC-	0	0	0	FALSE	0	0	FALSE
REJO	REJO	start230630	3BNC-10orramp_D7-230731	G	0.930233	709	710	E	0.0697674	GGA	0.930233	GAA	0.0697674	GAG	0		0		0		0		0		0	0	0	FALSE	0	0	FALSE
REJO	REJO	start230630	3BNC-10orramp_D7-230731	E	0.928571	781	782	K	0.0714286	GAA	0.928571	AAA	0.0714286	AAG	0		0		0		0		0		0	0	0	FALSE	0	0	FALSE
REJO	REJO	start230630	3BNC-10orramp_D7-230731	G	0.916667	784	785	E	0.0833333	GGA	0.916667	GAA	0.0833333	GAG	0		0		0		0		0		0	0	0	FALSE	0	0	FALSE
REJO	REJO	start230630	3BNC-10orramp_D7-230731	W	0.926829	795	796	*	0.0731707	TGG	0.926829	TAA	0	TAG	0	TGA	0.0731707		0		0		0		0	0	0	FALSE	0	0	FALSE
REJO	REJO	start230630	3BNC-10orramp_D7-230731	E	0.914894	822	823	K	0.0851064	GAG	0.914894	AAA	0.0851064	AAG	0		0		0		0		0		0	0	0	FALSE	0	0	FALSE
REJO	REJO	start230630	3BNC-10orramp_D7-230731	E	0.878049	829	830	K	0.121951	GAA	0.878049	AAA	0.121951	AAG	0		0		0		0		0		0	0	0	FALSE	0	0	FALSE
REJO	REJO	start230630	3BNC-10orramp_D7-230731	R	0.926829	833	834	K	0.0731707	AGA	0.926829	AAA	0.0731707	AAG	0		0		0		0		0		0	0	0	FALSE	0	0	FALSE
REJO	REJO	start230630	3BNC-10orramp_D7-230731	R	0.942029	843	844	K	0.057971	AGA	0.942029	AAA	0.057971	AAG	0		0		0		0		0		0	0	0	FALSE	0	0	FALSE
REJO	REJO	start230630	3BNC-10orramp_E4-230730	N	0.147541	138	139	-	0.852459	AAT	0.147541	---	0	--T	0	-A-	0	-AT	0	A--	0	A-T	0	AA-	0.852459	0.00243386	0.0292063	FALSE	0	0	FALSE
REJO	REJO	start230630	3BNC-10orramp_E4-230730	S	0.147541	139	140	-	0.852459	AGC	0.147541	---	0.852459	--C	0	-G-	0	-GC	0	A--	0	A-C	0	AG-	0	0.00243386	0.0292063	FALSE	0	0	FALSE
REJO	REJO	start230630	3BNC-10orramp_E4-230730	T	0.147541	140	141	-	0.852459	ACT	0.147541	---	0.852459	--T	0	-C-	0	-CT	0	A--	0	A-T	0	AC-	0	0.00243386	0.0292063	FALSE	0	0	FALSE
REJO	REJO	start230630	3BNC-10orramp_E4-230730	D	0.147541	141	142	-	0.852459	GAT	0.147541	---	0.852459	--T	0	-A-	0	-AT	0	G--	0	G-T	0	GA-	0	0.00243386	0.0292063	FALSE	0	0	FALSE
REJO	REJO	start230630	3BNC-10orramp_E4-230730	H	0.147541	142	143	-	0.852459	CAT	0.147541	---	0.852459	--T	0	-A-	0	-AT	0	C--	0	C-T	0	CA-	0	0.00243386	0.0292063	FALSE	0	0	FALSE
REJO	REJO	start230630	3BNC-10orramp_E4-230730	S	0.147541	143	143	-	0.852459	AGC	0.147541	---	0.852459	--C	0	-G-	0	-GC	0	A--	0	A-C	0	AG-	0	0.00243386	0.0292063	FALSE	0	0	FALSE
REJO	REJO	start230630	3BNC-10orramp_E4-230730	T	0.147541	144	143	-	0.852459	ACT	0.147541	---	0.852459	--T	0	-C-	0	-CT	0	A--	0	A-T	0	AC-	0	0.00243386	0.0292063	FALSE	0	0	FALSE
REJO	REJO	start230630	3BNC-10orramp_E4-230730	N	0.147541	145	144	-	0.852459	AAT	0.147541	---	0.852459	--T	0	-A-	0	-AT	0	A--	0	A-T	0	AA-	0	0.00391842	0.0352658	FALSE	0	0	FALSE
REJO	REJO	start230630	3BNC-10orramp_E4-230730	S	0.147541	146	145	-	0.852459	AGT	0.147541	---	0	--T	0.852459	-G-	0	-GT	0	A--	0	A-T	0	AG-	0	0.00391842	0.0352658	FALSE	0	0	FALSE
REJO	REJO	start230630	3BNC-10orramp_E4-230730	R	0	192	191	K	1	AGG	0	AAA	0	AAG	1		0		0		0		0		0	4.04134e-06	3.23307e-05	FALSE	0	0	FALSE
REJO	REJO	start230630	3BNC-10orramp_E4-230730	T	0.889908	278	277	S	0.110092	ACG	0.880734	TCT	0	TCC	0	TCA	0	TCG	0.110092	AGT	0	AGC	0		0	0	0	FALSE	0	0	FALSE
REJO	REJO	start230630	3BNC-10orramp_E4-230730	A	0.818182	281	280	D	0.181818	GCT	0.818182	GAT	0.181818	GAC	0		0		0		0		0		0	0	3.03819	FALSE	0	0.946662	FALSE
REJO	REJO	start230630	3BNC-10orramp_E4-230730	G	0.447115	456	458	D	0.524038	GGT	0.447115	GAT	0.524038	GAC	0		0		0		0		0		0	3.03819	12.1528	TRUE	0.946662	3.78665	FALSE
REJO	REJO	start230630	3BNC-10orramp_E4-230730	G	0.742331	469	470	E	0.257669	GGA	0.742331	GAA	0.257669	GAG	0		0		0		0		0		0	0.647054	0.647054	TRUE	0.00060253	0.00060253	FALSE
REJO	REJO	start230630	3BNC-10orramp_E4-230730	R	0.875	555	556	K	0.125	AGA	0.875	AAA	0.125	AAG	0		0		0		0		0		0	0	0	FALSE	0	0	FALSE
REJO	REJO	start230630	3BNC-10orramp_E4-230730	E	0.809524	558	559	K	0.190476	GAG	0.793651	AAA	0.047619	AAG	0.142857		0		0		0		0		0	0	0.000538112	FALSE	0	0	FALSE
REJO	REJO	start230630	3BNC-10orramp_E4-230730	W	0.914634	569	570	*	0.0853659	TGG	0.914634	TAA	0.0121951	TAG	0.0609756	TGA	0.0121951		0		0		0		0	0	0	FALSE	0	0	FALSE
REJO	REJO	start230630	3BNC-10orramp_E4-230730	R	0.923077	577	578	K	0.0769231	AGA	0.923077	AAA	0.0769231	AAG	0		0		0		0		0		0	0	0	FALSE	0	0	FALSE
REJO	REJO	start230630	3BNC-10orramp_E4-230730	M	0.9125	581	582	I	0.0875	ATG	0.9125	ATA	0.0875	ATT	0	ATC	0		0		0		0		0	0	0.513838	FALSE	0	7.12918e-07	FALSE
REJO	REJO	start230630	3BNC-10orramp_E4-230730	E	0.901235	582	583	K	0.0987654	GAA	0.901235	AAA	0.0987654	AAG	0		0		0		0		0		0	0	0	FALSE	0	0	FALSE
REJO	REJO	start230630	3BNC-10orramp_E4-230730	D	0.879518	587	588	N	0.120482	GAT	0.879518	AAT	0.120482	AAC	0		0		0		0		0		0	0	0	FALSE	0	0	FALSE
REJO	REJO	start230630	3BNC-10orramp_E4-230730	G	0.907216	592	593	E	0.0515464	GGA	0.907216	GAA	0.0515464	GAG	0		0		0		0		0		0	0	0	FALSE	0	0	FALSE
REJO	REJO	start230630	3BNC-10orramp_E4-230730	I	0	593	594	F	1	ATT	0	TTT	1	TTC	0		0		0		0		0		0	0.0134484	0.0806904	TRUE	0	0	FALSE
REJO	REJO	start230630	3BNC-10orramp_E4-230730	W	0.925532	594	595	*	0.0744681	TGG	0.925532	TAA	0.0106383	TAG	0.0531915	TGA	0.0106383		0		0		0		0	0	0	FALSE	0	0	FALSE
REJO	REJO	start230630	3BNC-10orramp_E4-230730	G	0.898876	598	599	E	0.0674157	GGA	0.898876	GAA	0.0674157	GAG	0		0		0		0		0		0	0	0	FALSE	0	0	FALSE
REJO	REJO	start230630	3BNC-10orramp_E4-230730	D	0.938776	757	758	N	0.0612245	GAT	0.938776	AAT	0.0612245	AAC	0		0		0		0		0		0	0	0	FALSE	0	0	FALSE
REJO	REJO	start230630	3BNC-10orramp_E4-230730	E	0.944444	781	782	K	0.0555556	GAA	0.944444	AAA	0.0555556	AAG	0		0		0		0		0		0	0	0	FALSE	0	0	FALSE
REJO	REJO	start230630	3BNC-10orramp_E4-230730	W	0.925373	801	802	*	0.0746269	TGG	0.925373	TAA	0.0149254	TAG	0.0149254	TGA	0.0447761		0		0		0		0	0	0	FALSE	0	0	FALSE
REJO	REJO	start230630	3BNC-10orramp_F2-230731	E	0.9375	45	46	K	0.0625	GAA	0.9375	AAA	0.0625	AAG	0		0		0		0		0		0	0	0	FALSE	0	0	FALSE
REJO	REJO	start230630	3BNC-10orramp_F2-230731	E	0.939024	62	63	K	0.0609756	GAG	0.939024	AAA	0.0365854	AAG	0.0243902		0		0		0		0		0	0	0	FALSE	0	0	FALSE
REJO	REJO	start230630	3BNC-10orramp_F2-230731	N	0.259259	138	139	-	0.740741	AAT	0.259259	---	0	--T	0	-A-	0	-AT	0	A--	0	A-T	0	AA-	0.740741	0.00243386	0.0292063	FALSE	0	0	FALSE
REJO	REJO	start230630	3BNC-10orramp_F2-230731	S	0.259259	139	140	-	0.740741	AGC	0.259259	---	0.740741	--C	0	-G-	0	-GC	0	A--	0	A-C	0	AG-	0	0.00243386	0.0292063	FALSE	0	0	FALSE
REJO	REJO	start230630	3BNC-10orramp_F2-230731	T	0.259259	140	141	-	0.740741	ACT	0.259259	---	0.740741	--T	0	-C-	0	-CT	0	A--	0	A-T	0	AC-	0	0.00243386	0.0292063	FALSE	0	0	FALSE
REJO	REJO	start230630	3BNC-10orramp_F2-230731	D	0.259259	141	142	-	0.740741	GAT	0.259259	---	0.740741	--T	0	-A-	0	-AT	0	G--	0	G-T	0	GA-	0	0.00243386	0.0292063	FALSE	0	0	FALSE
REJO	REJO	start230630	3BNC-10orramp_F2-230731	H	0.259259	142	143	-	0.740741	CAT	0.259259	---	0.740741	--T	0	-A-	0	-AT	0	C--	0	C-T	0	CA-	0	0.00243386	0.0292063	FALSE	0	0	FALSE
REJO	REJO	start230630	3BNC-10orramp_F2-230731	S	0.259259	143	143	-	0.740741	AGC	0.259259	---	0.740741	--C	0	-G-	0	-GC	0	A--	0	A-C	0	AG-	0	0.00243386	0.0292063	FALSE	0	0	FALSE
REJO	REJO	start230630	3BNC-10orramp_F2-230731	T	0.259259	144	143	-	0.740741	ACT	0.259259	---	0.740741	--T	0	-C-	0	-CT	0	A--	0	A-T	0	AC-	0	0.00243386	0.0292063	FALSE	0	0	FALSE
REJO	REJO	start230630	3BNC-10orramp_F2-230731	N	0.259259	145	144	-	0.740741	AAT	0.259259	---	0.740741	--T	0	-A-	0	-AT	0	A--	0	A-T	0	AA-	0	0.00391842	0.0352658	FALSE	0	0	FALSE
REJO	REJO	start230630	3BNC-10orramp_F2-230731	S	0.259259	146	145	-	0.740741	AGT	0.259259	---	0	--T	0.740741	-G-	0	-GT	0	A--	0	A-T	0	AG-	0	0.00391842	0.0352658	FALSE	0	0	FALSE
REJO	REJO	start230630	3BNC-10orramp_F2-230731	R	0	192	191	K	1	AGG	0	AAA	0	AAG	1		0		0		0		0		0	4.04134e-06	3.23307e-05	FALSE	0	0	FALSE
REJO	REJO	start230630	3BNC-10orramp_F2-230731	E	0.932584	211	210	K	0.0674157	GAG	0.932584	AAA	0	AAG	0.0674157		0		0		0		0		0	0	0	FALSE	0	0	FALSE
REJO	REJO	start230630	3BNC-10orramp_F2-230731	D	0.943662	230	229	N	0.056338	GAT	0.943662	AAT	0.056338	AAC	0		0		0		0		0		0	0	0	FALSE	0	0	FALSE
REJO	REJO	start230630	3BNC-10orramp_F2-230731	G	0.90411	235	234	E	0.0547945	GGA	0.90411	GAA	0.0547945	GAG	0		0		0		0		0		0	0	0	FALSE	0	0	FALSE
REJO	REJO	start230630	3BNC-10orramp_F2-230731	G	0.914286	237	236	E	0.0571429	GGA	0.914286	GAA	0.0571429	GAG	0		0		0		0		0		0	0	0	FALSE	0	0	FALSE
REJO	REJO	start230630	3BNC-10orramp_F2-230731	I	0.00900901	420	422	N	0.990991	ATT	0.00900901	AAT	0.990991	AAC	0		0		0		0		0		0	3.03819	3.03819	TRUE	0.946662	0.946662	TRUE
REJO	REJO	start230630	3BNC-10orramp_F2-230731	G	0.931034	522	523	K	0.0603448	GGA	0.931034	AAA	0.0603448	AAG	0		0		0		0		0		0	0	0	FALSE	0	0	FALSE
REJO	REJO	start230630	3BNC-10orramp_F2-230731	G	0.909836	525	526	E	0.0737705	GGA	0.909836	GAA	0.0737705	GAG	0		0		0		0		0		0	0	0	FALSE	0	0	FALSE
REJO	REJO	start230630	3BNC-10orramp_F2-230731	M	0.940171	528	529	I	0.0598291	ATG	0.940171	ATA	0.0598291	ATT	0	ATC	0		0		0		0		0	0	0	FALSE	0	0	FALSE
REJO	REJO	start230630	3BNC-10orramp_F2-230731	R	0.92	555	556	K	0.08	AGA	0.92	AAA	0.08	AAG	0		0		0		0		0		0	0	0	FALSE	0	0	FALSE
REJO	REJO	start230630	3BNC-10orramp_F2-230731	E	0.755102	558	559	K	0.244898	GAG	0.755102	AAA	0.0204082	AAG	0.22449		0		0		0		0		0	0	0.000538112	FALSE	0	0	FALSE
REJO	REJO	start230630	3BNC-10orramp_F2-230731	W	0.872727	569	570	*	0.127273	TGG	0.872727	TAA	0.0545455	TAG	0.0363636	TGA	0.0363636		0		0		0		0	0	0	FALSE	0	0	FALSE
REJO	REJO	start230630	3BNC-10orramp_F2-230731	R	0.934783	577	578	K	0.0652174	AGA	0.934783	AAA	0.0652174	AAG	0		0		0		0		0		0	0	0	FALSE	0	0	FALSE
REJO	REJO	start230630	3BNC-10orramp_F2-230731	M	0.931818	581	582	I	0.0681818	ATG	0.931818	ATA	0.0681818	ATT	0	ATC	0		0		0		0		0	0	0.513838	FALSE	0	7.12918e-07	FALSE
REJO	REJO	start230630	3BNC-10orramp_F2-230731	E	0.911111	582	583	K	0.0888889	GAA	0.911111	AAA	0.0888889	AAG	0		0		0		0		0		0	0	0	FALSE	0	0	FALSE
REJO	REJO	start230630	3BNC-10orramp_F2-230731	D	0.933333	587	588	N	0.0666667	GAT	0.933333	AAT	0.0666667	AAC	0		0		0		0		0		0	0	0	FALSE	0	0	FALSE
REJO	REJO	start230630	3BNC-10orramp_F2-230731	I	0	593	594	F	1	ATT	0	TTT	1	TTC	0		0		0		0		0		0	0.0134484	0.0806904	FALSE	0	0	FALSE
REJO	REJO	start230630	3BNC-10orramp_F2-230731	W	0.938776	594	595	*	0.0612245	TGG	0.938776	TAA	0.0612245	TAG	0	TGA	0		0		0		0		0	0	0	FALSE	0	0	FALSE
REJO	REJO	start230630	3BNC-10orramp_F2-230731	G	0.897959	598	599	E	0.0816327	GGA	0.897959	GAA	0.0816327	GAG	0		0		0		0		0		0	0	0	FALSE	0	0	FALSE
REJO	REJO	start230630	3BNC-10orramp_F2-230731	W	0.945946	621	622	*	0.0540541	TGG	0.945946	TAA	0.027027	TAG	0.027027	TGA	0		0		0		0		0	0	0	FALSE	0	0	FALSE
REJO	REJO	start230630	3BNC-10orramp_F2-230731	G	0.944444	709	710	E	0.0555556	GGA	0.944444	GAA	0.0555556	GAG	0		0		0		0		0		0	0	0	FALSE	0	0	FALSE
REJO	REJO	start230630	3BNC-10orramp_F2-230731	W	0.913043	801	802	*	0.0869565	TGG	0.913043	TAA	0.0217391	TAG	0	TGA	0.0652174		0		0		0		0	0	0	FALSE	0	0	FALSE
REJO	REJO	start230630	3BNC-10orramp_F2-230731	E	0.921569	804	805	K	0.0784314	GAA	0.921569	AAA	0.0784314	AAG	0		0		0		0		0		0	0	0	FALSE	0	0	FALSE
REJO	REJO	start230630	3BNC-10orramp_F2-230731	E	0.931034	822	823	K	0.0689655	GAG	0.931034	AAA	0.0344828	AAG	0.0344828		0		0		0		0		0	0	0	FALSE	0	0	FALSE
REJO	REJO	start230630	3BNC-10orramp_F2-230731	E	0.933333	829	830	K	0.0666667	GAA	0.933333	AAA	0.0666667	AAG	0		0		0		0		0		0	0	0	FALSE	0	0	FALSE
REJO	REJO	start230630	3BNC-10orramp_F9-230730	N	0.190476	138	139	-	0.809524	AAT	0.190476	---	0	--T	0	-A-	0	-AT	0	A--	0	A-T	0	AA-	0.809524	0.00243386	0.0292063	FALSE	0	0	FALSE
REJO	REJO	start230630	3BNC-10orramp_F9-230730	S	0.190476	139	140	-	0.809524	AGC	0.190476	---	0.809524	--C	0	-G-	0	-GC	0	A--	0	A-C	0	AG-	0	0.00243386	0.0292063	FALSE	0	0	FALSE
REJO	REJO	start230630	3BNC-10orramp_F9-230730	T	0.190476	140	141	-	0.809524	ACT	0.190476	---	0.809524	--T	0	-C-	0	-CT	0	A--	0	A-T	0	AC-	0	0.00243386	0.0292063	FALSE	0	0	FALSE
REJO	REJO	start230630	3BNC-10orramp_F9-230730	D	0.190476	141	142	-	0.809524	GAT	0.190476	---	0.809524	--T	0	-A-	0	-AT	0	G--	0	G-T	0	GA-	0	0.00243386	0.0292063	FALSE	0	0	FALSE
REJO	REJO	start230630	3BNC-10orramp_F9-230730	H	0.190476	142	143	-	0.809524	CAT	0.190476	---	0.809524	--T	0	-A-	0	-AT	0	C--	0	C-T	0	CA-	0	0.00243386	0.0292063	FALSE	0	0	FALSE
REJO	REJO	start230630	3BNC-10orramp_F9-230730	S	0.190476	143	143	-	0.809524	AGC	0.190476	---	0.809524	--C	0	-G-	0	-GC	0	A--	0	A-C	0	AG-	0	0.00243386	0.0292063	FALSE	0	0	FALSE
REJO	REJO	start230630	3BNC-10orramp_F9-230730	T	0.190476	144	143	-	0.809524	ACT	0.190476	---	0.809524	--T	0	-C-	0	-CT	0	A--	0	A-T	0	AC-	0	0.00243386	0.0292063	FALSE	0	0	FALSE
REJO	REJO	start230630	3BNC-10orramp_F9-230730	N	0.190476	145	144	-	0.809524	AAT	0.190476	---	0.809524	--T	0	-A-	0	-AT	0	A--	0	A-T	0	AA-	0	0.00391842	0.0352658	FALSE	0	0	FALSE
REJO	REJO	start230630	3BNC-10orramp_F9-230730	S	0.190476	146	145	-	0.809524	AGT	0.190476	---	0	--T	0.809524	-G-	0	-GT	0	A--	0	A-T	0	AG-	0	0.00391842	0.0352658	FALSE	0	0	FALSE
REJO	REJO	start230630	3BNC-10orramp_F9-230730	R	0.813725	192	191	K	0.186275	AGG	0.813725	AAA	0	AAG	0.186275		0		0		0		0		0	0	3.23307e-05	FALSE	0	0	FALSE
REJO	REJO	start230630	3BNC-10orramp_F9-230730	N	0.288889	234	233	Y	0.711111	AAT	0.288889	TAT	0.711111	TAC	0		0		0		0		0		0	3.03819	3.03819	FALSE	0.946662	0.946662	FALSE
REJO	REJO	start230630	3BNC-10orramp_F9-230730	T	0.753086	236	235	A	0.246914	ACA	0.753086	GCT	0	GCC	0	GCA	0.246914	GCG	0		0		0		0	0	0	FALSE	0	0	FALSE
REJO	REJO	start230630	3BNC-10orramp_F9-230730	R	0.833333	555	556	K	0.166667	AGA	0.833333	AAA	0.166667	AAG	0		0		0		0		0		0	0	0	FALSE	0	0	FALSE
REJO	REJO	start230630	3BNC-10orramp_F9-230730	E	0.828125	558	559	K	0.171875	GAG	0.828125	AAA	0	AAG	0.171875		0		0		0		0		0	0	0.000538112	FALSE	0	0	FALSE
REJO	REJO	start230630	3BNC-10orramp_F9-230730	W	0.911392	569	570	*	0.0886076	TGG	0.911392	TAA	0.0253165	TAG	0.0379747	TGA	0.0253165		0		0		0		0	0	0	FALSE	0	0	FALSE
REJO	REJO	start230630	3BNC-10orramp_F9-230730	M	0	581	582	I	1	ATG	0	ATA	1	ATT	0	ATC	0		0		0		0		0	0.256919	0.513838	FALSE	3.56459e-07	7.12918e-07	FALSE
REJO	REJO	start230630	3BNC-10orramp_F9-230730	D	0.945652	587	588	N	0.0543478	GAT	0.945652	AAT	0.0543478	AAC	0		0		0		0		0		0	0	0	FALSE	0	0	FALSE
REJO	REJO	start230630	3BNC-10orramp_F9-230730	L	0.195652	600	601	F	0.804348	CTC	0.195652	TTT	0	TTC	0.804348		0		0		0		0		0	3.03819	6.07638	TRUE	0.946662	1.89332	TRUE
REJO	REJO	start230630	3BNC-10orramp_F9-230730	F	0.647059	671	672	L	0.343137	TTT	0.647059	TTA	0	TTG	0	CTT	0.343137	CTC	0	CTA	0	CTG	0		0	3.03819	3.03819	FALSE	0.946662	0.946662	FALSE
REJO	REJO	start230630	3BNC-10orramp_F9-230730	E	0.0606061	729	730	K	0.939394	GAA	0.0606061	AAA	0.939394	AAG	0		0		0		0		0		0	0	0	FALSE	0	0	FALSE
REJO	REJO	start230630	3BNC-10orramp_F9-230730	W	0.943662	801	802	*	0.056338	TGG	0.943662	TAA	0.0140845	TAG	0	TGA	0.0422535		0		0		0		0	0	0	FALSE	0	0	FALSE
REJO	REJO	start230630	3BNC-10orramp_G1-230731	W	0.94958	110	111	*	0.0504202	TGG	0.94958	TAA	0.00840336	TAG	0.0252101	TGA	0.0168067		0		0		0		0	0	0	FALSE	0	0	FALSE
REJO	REJO	start230630	3BNC-10orramp_G1-230731	N	0.580378	138	139	-	0.419622	AAT	0.580378	---	0.048193	--T	0	-A-	0	-AT	0	A--	0	A-T	0	AA-	0.371429	0.00243386	0.0292063	FALSE	0	0	FALSE
REJO	REJO	start230630	3BNC-10orramp_G1-230731	S	0.580378	139	140	-	0.419622	AGC	0.580378	---	0.419622	--C	0	-G-	0	-GC	0	A--	0	A-C	0	AG-	0	0.00243386	0.0292063	FALSE	0	0	FALSE
REJO	REJO	start230630	3BNC-10orramp_G1-230731	T	0.580378	140	141	-	0.419622	ACT	0.580378	---	0.419622	--T	0	-C-	0	-CT	0	A--	0	A-T	0	AC-	0	0.00243386	0.0292063	FALSE	0	0	FALSE
REJO	REJO	start230630	3BNC-10orramp_G1-230731	D	0.580378	141	142	-	0.419622	GAT	0.580378	---	0.419622	--T	0	-A-	0	-AT	0	G--	0	G-T	0	GA-	0	0.00243386	0.0292063	FALSE	0	0	FALSE
REJO	REJO	start230630	3BNC-10orramp_G1-230731	H	0.580378	142	143	-	0.419622	CAT	0.580378	---	0.419622	--T	0	-A-	0	-AT	0	C--	0	C-T	0	CA-	0	0.00243386	0.0292063	FALSE	0	0	FALSE
REJO	REJO	start230630	3BNC-10orramp_G1-230731	S	0.580378	143	143	-	0.419622	AGC	0.580378	---	0.419622	--C	0	-G-	0	-GC	0	A--	0	A-C	0	AG-	0	0.00243386	0.0292063	FALSE	0	0	FALSE
REJO	REJO	start230630	3BNC-10orramp_G1-230731	T	0	144	143	N	0.580378	ACT	0	AAT	0.580378	AAC	0		0		0		0		0		0	3.03819	3.03819	TRUE	0.946662	0.946662	TRUE
REJO	REJO	start230630	3BNC-10orramp_G1-230731	T	0	144	143	-	0.419622	ACT	0	---	0.371429	--T	0.048193	-C-	0	-CT	0	A--	0	A-T	0	AC-	0	0.00243386	0.0292063	FALSE	0	0	FALSE
REJO	REJO	start230630	3BNC-10orramp_G1-230731	N	0.628571	145	144	-	0.371429	AAT	0.628571	---	0.371429	--T	0	-A-	0	-AT	0	A--	0	A-T	0	AA-	0	0.00391842	0.0352658	FALSE	0	0	FALSE
REJO	REJO	start230630	3BNC-10orramp_G1-230731	S	0.628571	146	145	-	0.371429	AGT	0.628571	---	0	--T	0.371429	-G-	0	-GT	0	A--	0	A-T	0	AG-	0	0.00391842	0.0352658	FALSE	0	0	FALSE
REJO	REJO	start230630	3BNC-10orramp_G1-230731	R	0.422414	192	191	K	0.577586	AGG	0.422414	AAA	0	AAG	0.577586		0		0		0		0		0	4.04134e-06	3.23307e-05	FALSE	0	0	FALSE
REJO	REJO	start230630	3BNC-10orramp_G1-230731	E	0.905172	211	210	K	0.0948276	GAG	0.905172	AAA	0	AAG	0.0948276		0		0		0		0		0	0	0	FALSE	0	0	FALSE
REJO	REJO	start230630	3BNC-10orramp_G1-230731	D	0.910714	230	229	N	0.0892857	GAT	0.910714	AAT	0.0892857	AAC	0		0		0		0		0		0	0	0	FALSE	0	0	FALSE
REJO	REJO	start230630	3BNC-10orramp_G1-230731	G	0.92	235	234	E	0.08	GGA	0.92	GAA	0.08	GAG	0		0		0		0		0		0	0	0	FALSE	0	0	FALSE
REJO	REJO	start230630	3BNC-10orramp_G1-230731	G	0.944954	237	236	E	0.0550459	GGA	0.944954	GAA	0.0550459	GAG	0		0		0		0		0		0	0	0	FALSE	0	0	FALSE
REJO	REJO	start230630	3BNC-10orramp_G1-230731	A	0	281	280	D	0.988889	GCT	0	GAT	0.988889	GAC	0		0		0		0		0		0	3.03819	3.03819	TRUE	0.946662	0.946662	TRUE
REJO	REJO	start230630	3BNC-10orramp_G1-230731	G	0.945946	404	406	R	0.0540541	GGG	0.945946	CGT	0	CGC	0	CGA	0	CGG	0	AGA	0	AGG	0.0540541		0	0	0	FALSE	0	0	FALSE
REJO	REJO	start230630	3BNC-10orramp_G1-230731	E	0.92	407	409	K	0.08	GAA	0.92	AAA	0.08	AAG	0		0		0		0		0		0	0	0	FALSE	0	0	FALSE
REJO	REJO	start230630	3BNC-10orramp_G1-230731	G	0.905797	514	515	E	0.0652174	GGA	0.905797	GAA	0.0652174	GAG	0		0		0		0		0		0	0	0	FALSE	0	0	FALSE
REJO	REJO	start230630	3BNC-10orramp_G1-230731	G	0.880435	545	546	S	0.108696	GGT	0.880435	TCT	0	TCC	0	TCA	0	TCG	0	AGT	0.108696	AGC	0		0	0	0	FALSE	0	0	FALSE
REJO	REJO	start230630	3BNC-10orramp_G1-230731	R	0.808824	555	556	K	0.191176	AGA	0.808824	AAA	0.191176	AAG	0		0		0		0		0		0	0	0	FALSE	0	0	FALSE
REJO	REJO	start230630	3BNC-10orramp_G1-230731	E	0.735294	558	559	K	0.264706	GAG	0.735294	AAA	0.0147059	AAG	0.25		0		0		0		0		0	0.000134528	0.000538112	FALSE	0	0	FALSE
REJO	REJO	start230630	3BNC-10orramp_G1-230731	W	0.882353	569	570	*	0.117647	TGG	0.882353	TAA	0.0235294	TAG	0.0588235	TGA	0.0352941		0		0		0		0	0	0	FALSE	0	0	FALSE
REJO	REJO	start230630	3BNC-10orramp_G1-230731	R	0.903614	577	578	K	0.0963855	AGA	0.903614	AAA	0.0963855	AAG	0		0		0		0		0		0	0	0	FALSE	0	0	FALSE
REJO	REJO	start230630	3BNC-10orramp_G1-230731	M	0.915663	581	582	I	0.0843373	ATG	0.915663	ATA	0.0843373	ATT	0	ATC	0		0		0		0		0	0	0.513838	FALSE	0	7.12918e-07	FALSE
REJO	REJO	start230630	3BNC-10orramp_G1-230731	E	0.891566	582	583	K	0.108434	GAA	0.891566	AAA	0.108434	AAG	0		0		0		0		0		0	0	0	FALSE	0	0	FALSE
REJO	REJO	start230630	3BNC-10orramp_G1-230731	D	0.868421	587	588	N	0.131579	GAT	0.868421	AAT	0.131579	AAC	0		0		0		0		0		0	0	0	FALSE	0	0	FALSE
REJO	REJO	start230630	3BNC-10orramp_G1-230731	G	0.920455	592	593	E	0.0568182	GGA	0.920455	GAA	0.0568182	GAG	0		0		0		0		0		0	0	0	FALSE	0	0	FALSE
REJO	REJO	start230630	3BNC-10orramp_G1-230731	I	0.0120482	593	594	F	0.987952	ATT	0.0120482	TTT	0.987952	TTC	0		0		0		0		0		0	0.0134484	0.0806904	FALSE	0	0	FALSE
REJO	REJO	start230630	3BNC-10orramp_G1-230731	W	0.872865	594	595	*	0.116382	TGG	0.872865	TAA	0.0465528	TAG	0.058191	TGA	0.0116382		0		0		0		0	0	0	FALSE	0	0	FALSE
REJO	REJO	start230630	3BNC-10orramp_G1-230731	G	0.870588	598	599	E	0.117647	GGA	0.870588	GAA	0.117647	GAG	0		0		0		0		0		0	0	0	FALSE	0	0	FALSE
REJO	REJO	start230630	3BNC-10orramp_G1-230731	W	0.941176	626	627	*	0.0588235	TGG	0.941176	TAA	0	TAG	0.0588235	TGA	0		0		0		0		0	0	0	FALSE	0	0	FALSE
REJO	REJO	start230630	3BNC-10orramp_G1-230731	R	0.885246	694	695	K	0.114754	AGA	0.885246	AAA	0.114754	AAG	0		0		0		0		0		0	0	0	FALSE	0	0	FALSE
REJO	REJO	start230630	3BNC-10orramp_G1-230731	R	0.903614	705	706	K	0.0963855	AGA	0.903614	AAA	0.0963855	AAG	0		0		0		0		0		0	0	0	FALSE	0	0	FALSE
REJO	REJO	start230630	3BNC-10orramp_G1-230731	G	0.880435	709	710	E	0.0978261	GGA	0.880435	GAA	0.0978261	GAG	0		0		0		0		0		0	0	0	FALSE	0	0	FALSE
REJO	REJO	start230630	3BNC-10orramp_G1-230731	G	0.0517241	789	790	E	0.931034	GGA	0.0517241	GAA	0.931034	GAG	0		0		0		0		0		0	0	0	FALSE	0	0	FALSE
REJO	REJO	start230630	3BNC-10orramp_G1-230731	W	0.920635	801	802	*	0.0793651	TGG	0.920635	TAA	0.047619	TAG	0.015873	TGA	0.015873		0		0		0		0	0	0	FALSE	0	0	FALSE
REJO	REJO	start230630	3BNC-10orramp_G1-230731	E	0.909091	804	805	K	0.0909091	GAA	0.909091	AAA	0.0909091	AAG	0		0		0		0		0		0	0	0	FALSE	0	0	FALSE
REJO	REJO	start230630	3BNC-10orramp_G1-230731	E	0.944444	822	823	K	0.0555556	GAG	0.944444	AAA	0.0277778	AAG	0.0277778		0		0		0		0		0	0	0	FALSE	0	0	FALSE
REJO	REJO	start230630	3BNC-10orramp_G1-230731	R	0.923077	826	827	K	0.0769231	AGG	0.858974	AAA	0.0512821	AAG	0.025641		0		0		0		0		0	0	0	FALSE	0	0	FALSE
REJO	REJO	start230630	3BNC-10orramp_G1-230731	E	0.873016	829	830	K	0.126984	GAA	0.873016	AAA	0.126984	AAG	0		0		0		0		0		0	0	0	FALSE	0	0	FALSE
REJO	REJO	start230630	3BNC-10orramp_G1-230731	R	0.883333	833	834	K	0.116667	AGA	0.883333	AAA	0.116667	AAG	0		0		0		0		0		0	0	0	FALSE	0	0	FALSE
REJO	REJO	start230630	3BNC-10orramp_G1-230731	R	0.931507	844	845	K	0.0684932	AGA	0.931507	AAA	0.0684932	AAG	0		0		0		0		0		0	0	0	FALSE	0	0	FALSE
REJO	REJO	start230630	3BNC-10orramp_G1-230731	E	0.875	850	851	K	0.125	GAA	0.875	AAA	0.125	AAG	0		0		0		0		0		0	0	0	FALSE	0	0	FALSE
REJO	REJO	start230630	3BNC-10orramp_G1-230731	R	0.947368	851	852	K	0.0526316	AGG	0.947368	AAA	0	AAG	0.0526316		0		0		0		0		0	0	0	FALSE	0	0	FALSE
REJO	REJO	start230630	3BNC-10orramp_G2-230731	M	0.945055	24	25	I	0.0549451	ATG	0.945055	ATA	0.0549451	ATT	0	ATC	0		0		0		0		0	0	0	FALSE	0	0	FALSE
REJO	REJO	start230630	3BNC-10orramp_G2-230731	W	0.930233	43	44	*	0.0697674	TGG	0.930233	TAA	0.0232558	TAG	0	TGA	0.0465116		0		0		0		0	0	0	FALSE	0	0	FALSE
REJO	REJO	start230630	3BNC-10orramp_G2-230731	E	0.942857	45	46	K	0.0571429	GAA	0.942857	AAA	0.0571429	AAG	0		0		0		0		0		0	0	0	FALSE	0	0	FALSE
REJO	REJO	start230630	3BNC-10orramp_G2-230731	D	0.923077	60	61	N	0.0769231	GAC	0.923077	AAT	0	AAC	0.0769231		0		0		0		0		0	0	0	FALSE	0	0	FALSE
REJO	REJO	start230630	3BNC-10orramp_G2-230731	E	0.863636	62	63	K	0.136364	GAG	0.840909	AAA	0.113636	AAG	0.0227273		0		0		0		0		0	0	0	FALSE	0	0	FALSE
REJO	REJO	start230630	3BNC-10orramp_G2-230731	W	0.842105	67	68	*	0.157895	TGG	0.842105	TAA	0	TAG	0.131579	TGA	0.0263158		0		0		0		0	0	0	FALSE	0	0	FALSE
REJO	REJO	start230630	3BNC-10orramp_G2-230731	E	0.901961	81	82	K	0.0980392	GAA	0.901961	AAA	0.0980392	AAG	0		0		0		0		0		0	0	0	FALSE	0	0	FALSE
REJO	REJO	start230630	3BNC-10orramp_G2-230731	W	0.916667	94	95	*	0.0833333	TGG	0.916667	TAA	0	TAG	0	TGA	0.0833333		0		0		0		0	0	0	FALSE	0	0	FALSE
REJO	REJO	start230630	3BNC-10orramp_G2-230731	E	0.938462	100	101	K	0.0615385	GAA	0.938462	AAA	0.0615385	AAG	0		0		0		0		0		0	0	0	FALSE	0	0	FALSE
REJO	REJO	start230630	3BNC-10orramp_G2-230731	E	0.910448	104	105	K	0.0895522	GAG	0.910448	AAA	0.0597015	AAG	0.0298507		0		0		0		0		0	0	0	FALSE	0	0	FALSE
REJO	REJO	start230630	3BNC-10orramp_G2-230731	D	0.932203	105	106	N	0.0677966	GAT	0.932203	AAT	0.0677966	AAC	0		0		0		0		0		0	0	0	FALSE	0	0	FALSE
REJO	REJO	start230630	3BNC-10orramp_G2-230731	W	0.924528	110	111	*	0.0754717	TGG	0.924528	TAA	0.0188679	TAG	0.0566038	TGA	0		0		0		0		0	0	0	FALSE	0	0	FALSE
REJO	REJO	start230630	3BNC-10orramp_G2-230731	D	0.934783	111	112	N	0.0652174	GAT	0.934783	AAT	0.0652174	AAC	0		0		0		0		0		0	0	0	FALSE	0	0	FALSE
REJO	REJO	start230630	3BNC-10orramp_G2-230731	D	0.875	131	132	N	0.125	GAT	0.875	AAT	0.125	AAC	0		0		0		0		0		0	0	0	FALSE	0	0	FALSE
REJO	REJO	start230630	3BNC-10orramp_G2-230731	N	0.176471	136	137	-	0.823529	AAT	0.176471	---	0	--T	0	-A-	0	-AT	0	A--	0	A-T	0	AA-	0.823529	0.97275	2.91825	FALSE	0.0086996	0.0260988	FALSE
REJO	REJO	start230630	3BNC-10orramp_G2-230731	S	0.176471	137	138	-	0.823529	AGC	0.176471	---	0.823529	--C	0	-G-	0	-GC	0	A--	0	A-C	0	AG-	0	0.97275	2.91825	FALSE	0.0086996	0.0260988	FALSE
REJO	REJO	start230630	3BNC-10orramp_G2-230731	N	0.176471	138	139	-	0.823529	AAT	0.176471	---	0.823529	--T	0	-A-	0	-AT	0	A--	0	A-T	0	AA-	0	0.00243386	0.0292063	FALSE	0	0	FALSE
REJO	REJO	start230630	3BNC-10orramp_G2-230731	S	0.176471	139	140	-	0.823529	AGC	0.176471	---	0.823529	--C	0	-G-	0	-GC	0	A--	0	A-C	0	AG-	0	0.00243386	0.0292063	FALSE	0	0	FALSE
REJO	REJO	start230630	3BNC-10orramp_G2-230731	T	0.176471	140	141	-	0.823529	ACT	0.176471	---	0.823529	--T	0	-C-	0	-CT	0	A--	0	A-T	0	AC-	0	0.00243386	0.0292063	FALSE	0	0	FALSE
REJO	REJO	start230630	3BNC-10orramp_G2-230731	D	0.176471	141	142	-	0.823529	GAT	0.176471	---	0.823529	--T	0	-A-	0	-AT	0	G--	0	G-T	0	GA-	0	0.00243386	0.0292063	FALSE	0	0	FALSE
REJO	REJO	start230630	3BNC-10orramp_G2-230731	H	0.176471	142	143	-	0.823529	CAT	0.176471	---	0.823529	--T	0	-A-	0	-AT	0	C--	0	C-T	0	CA-	0	0.00243386	0.0292063	FALSE	0	0	FALSE
REJO	REJO	start230630	3BNC-10orramp_G2-230731	S	0.176471	143	143	-	0.823529	AGC	0.176471	---	0.823529	--C	0	-G-	0	-GC	0	A--	0	A-C	0	AG-	0	0.00243386	0.0292063	FALSE	0	0	FALSE
REJO	REJO	start230630	3BNC-10orramp_G2-230731	T	0.176471	144	143	-	0.823529	ACT	0.176471	---	0	--T	0.823529	-C-	0	-CT	0	A--	0	A-T	0	AC-	0	0.00243386	0.0292063	FALSE	0	0	FALSE
REJO	REJO	start230630	3BNC-10orramp_G2-230731	S	0.941176	146	145	N	0.0588235	AGT	0.941176	AAT	0.0588235	AAC	0		0		0		0		0		0	0	0	FALSE	0	0	FALSE
REJO	REJO	start230630	3BNC-10orramp_G2-230731	R	0.931034	166	165	K	0.0689655	AGA	0.931034	AAA	0.0689655	AAG	0		0		0		0		0		0	0	1.57938	FALSE	0	0.104759	FALSE
REJO	REJO	start230630	3BNC-10orramp_G2-230731	D	0.909091	167	166	N	0.0909091	GAT	0.909091	AAT	0.0909091	AAC	0		0		0		0		0		0	0	0	FALSE	0	0	FALSE
REJO	REJO	start230630	3BNC-10orramp_G2-230731	E	0.9	172	171	K	0.1	GAA	0.9	AAA	0.1	AAG	0		0		0		0		0		0	0	0	FALSE	0	0	FALSE
REJO	REJO	start230630	3BNC-10orramp_G2-230731	D	0.897436	180	179	N	0.102564	GAT	0.897436	AAT	0.102564	AAC	0		0		0		0		0		0	0	0	FALSE	0	0	FALSE
REJO	REJO	start230630	3BNC-10orramp_G2-230731	D	0.909091	187	186	N	0.0909091	GAT	0.909091	AAT	0.0909091	AAC	0		0		0		0		0		0	0	0	FALSE	0	0	FALSE
REJO	REJO	start230630	3BNC-10orramp_G2-230731	E	0.865385	211	210	K	0.134615	GAG	0.865385	AAA	0	AAG	0.134615		0		0		0		0		0	0	0	FALSE	0	0	FALSE
REJO	REJO	start230630	3BNC-10orramp_G2-230731	D	0.866667	230	229	N	0.133333	GAT	0.866667	AAT	0.133333	AAC	0		0		0		0		0		0	0	0	FALSE	0	0	FALSE
REJO	REJO	start230630	3BNC-10orramp_G2-230731	G	0.891304	237	236	E	0.108696	GGA	0.891304	GAA	0.108696	GAG	0		0		0		0		0		0	0	0	FALSE	0	0	FALSE
REJO	REJO	start230630	3BNC-10orramp_G2-230731	R	0.929825	273	272	K	0.0701754	AGA	0.929825	AAA	0.0701754	AAG	0		0		0		0		0		0	0	0	FALSE	0	0	FALSE
REJO	REJO	start230630	3BNC-10orramp_G2-230731	E	0.944444	320	321	K	0.0555556	GAA	0.944444	AAA	0.0555556	AAG	0		0		0		0		0		0	0	0	FALSE	0	0	FALSE
REJO	REJO	start230630	3BNC-10orramp_G2-230731	E	0.906977	334	334	K	0.0930233	GAA	0.906977	AAA	0.0930233	AAG	0		0		0		0		0		0	0	0	FALSE	0	0	FALSE
REJO	REJO	start230630	3BNC-10orramp_G2-230731	R	0.910714	349	349	K	0.0892857	AGA	0.910714	AAA	0.0892857	AAG	0		0		0		0		0		0	0	0	FALSE	0	0	FALSE
REJO	REJO	start230630	3BNC-10orramp_G2-230731	T	0.948718	385	386	A	0.0512821	ACA	0.948718	GCT	0	GCC	0	GCA	0.0512821	GCG	0		0		0		0	0	0	FALSE	0	0	FALSE
REJO	REJO	start230630	3BNC-10orramp_G2-230731	G	0.833333	448	450	E	0.166667	GGG	0.833333	GAA	0	GAG	0.166667		0		0		0		0		0	0	0	FALSE	0	0	FALSE
REJO	REJO	start230630	3BNC-10orramp_G2-230731	G	0.020833	456	458	-	0.979167	GGT	0.020833	---	0	--T	0	-G-	0	-GT	0	G--	0.979167	G-T	0	GG-	0	3.03819	3.03819	TRUE	0.946662	0.946662	TRUE
REJO	REJO	start230630	3BNC-10orramp_G2-230731	N	0.020833	457	459	-	0.979167	AAT	0.020833	---	0.979167	--T	0	-A-	0	-AT	0	A--	0	A-T	0	AA-	0	3.03819	3.03819	TRUE	0.946662	0.946662	TRUE
REJO	REJO	start230630	3BNC-10orramp_G2-230731	S	0.020833	458	460	-	0.979167	AGT	0.020833	---	0.979167	--T	0	-G-	0	-GT	0	A--	0	A-T	0	AG-	0	3.03819	3.03819	TRUE	0.946662	0.946662	TRUE
REJO	REJO	start230630	3BNC-10orramp_G2-230731	S	0.020833	459	461	-	0.979167	AGC	0.020833	---	0	--C	0	-G-	0	-GC	0.979167	A--	0	A-C	0	AG-	0	3.03819	3.03819	TRUE	0.946662	0.946662	TRUE
REJO	REJO	start230630	3BNC-10orramp_G2-230731	G	0.923077	470	471	K	0.0769231	GGA	0.923077	AAA	0.0769231	AAG	0		0		0		0		0		0	0	0	FALSE	0	0	FALSE
REJO	REJO	start230630	3BNC-10orramp_G2-230731	M	0.894737	473	474	I	0.105263	ATG	0.894737	ATA	0.105263	ATT	0	ATC	0		0		0		0		0	0	0	FALSE	0	0	FALSE
REJO	REJO	start230630	3BNC-10orramp_G2-230731	W	0.8	477	478	*	0.2	TGG	0.8	TAA	0	TAG	0.08	TGA	0.12		0		0		0		0	0	0	FALSE	0	0	FALSE
REJO	REJO	start230630	3BNC-10orramp_G2-230731	R	0.761905	478	479	K	0.238095	AGA	0.761905	AAA	0.238095	AAG	0		0		0		0		0		0	0	0	FALSE	0	0	FALSE
REJO	REJO	start230630	3BNC-10orramp_G2-230731	E	0.884615	480	481	K	0.115385	GAA	0.884615	AAA	0.115385	AAG	0		0		0		0		0		0	0	0	FALSE	0	0	FALSE
REJO	REJO	start230630	3BNC-10orramp_G2-230731	E	0.83871	490	491	K	0.16129	GAA	0.83871	AAA	0.16129	AAG	0		0		0		0		0		0	0	0	FALSE	0	0	FALSE
REJO	REJO	start230630	3BNC-10orramp_G2-230731	G	0.677966	493	494	E	0.0677966	GGA	0.677966	GAA	0.0677966	GAG	0		0		0		0		0		0	0	0	FALSE	0	0	FALSE
REJO	REJO	start230630	3BNC-10orramp_G2-230731	G	0.677966	493	494	K	0.169492	GGA	0.677966	AAA	0.169492	AAG	0		0		0		0		0		0	0	0	FALSE	0	0	FALSE
REJO	REJO	start230630	3BNC-10orramp_G2-230731	G	0.677966	493	494	R	0.0847458	GGA	0.677966	CGT	0	CGC	0	CGA	0	CGG	0	AGA	0.0847458	AGG	0		0	0	0	FALSE	0	0	FALSE
REJO	REJO	start230630	3BNC-10orramp_G2-230731	R	0.934113	501	502	K	0.0569581	AGA	0.934113	AAA	0.0569581	AAG	0		0		0		0		0		0	0	0	FALSE	0	0	FALSE
REJO	REJO	start230630	3BNC-10orramp_G2-230731	R	0.901113	502	503	K	0.0808691	AGA	0.901113	AAA	0.0808691	AAG	0		0		0		0		0		0	0	0	FALSE	0	0	FALSE
REJO	REJO	start230630	3BNC-10orramp_G2-230731	E	0.943182	507	508	K	0.0568182	GAA	0.931818	AAA	0.0568182	AAG	0		0		0		0		0		0	0	0	FALSE	0	0	FALSE
REJO	REJO	start230630	3BNC-10orramp_G2-230731	R	0.931034	509	510	K	0.0689655	AGA	0.931034	AAA	0.0689655	AAG	0		0		0		0		0		0	0	0	FALSE	0	0	FALSE
REJO	REJO	start230630	3BNC-10orramp_G2-230731	G	0.897959	512	513	K	0.0612245	GGA	0.897959	AAA	0.0612245	AAG	0		0		0		0		0		0	0	0	FALSE	0	0	FALSE
REJO	REJO	start230630	3BNC-10orramp_G2-230731	G	0.855556	514	515	E	0.0777778	GGA	0.855556	GAA	0.0777778	GAG	0		0		0		0		0		0	0	0	FALSE	0	0	FALSE
REJO	REJO	start230630	3BNC-10orramp_G2-230731	G	0.855556	514	515	K	0.0666667	GGA	0.855556	AAA	0.0666667	AAG	0		0		0		0		0		0	0	0	FALSE	0	0	FALSE
REJO	REJO	start230630	3BNC-10orramp_G2-230731	G	0.92	519	520	R	0.06	GGG	0.92	CGT	0	CGC	0	CGA	0	CGG	0	AGA	0	AGG	0.06		0	0	0	FALSE	0	0	FALSE
REJO	REJO	start230630	3BNC-10orramp_G2-230731	G	0.880952	522	523	K	0.0952381	GGA	0.880952	AAA	0.0952381	AAG	0		0		0		0		0		0	0	0	FALSE	0	0	FALSE
REJO	REJO	start230630	3BNC-10orramp_G2-230731	G	0.860215	525	526	E	0.139785	GGA	0.860215	GAA	0.139785	GAG	0		0		0		0		0		0	0	0	FALSE	0	0	FALSE
REJO	REJO	start230630	3BNC-10orramp_G2-230731	M	0.947368	528	529	I	0.0526316	ATG	0.947368	ATA	0.0526316	ATT	0	ATC	0		0		0		0		0	0	0	FALSE	0	0	FALSE
REJO	REJO	start230630	3BNC-10orramp_G2-230731	G	0.909091	545	546	S	0.0568182	GGT	0.909091	TCT	0	TCC	0	TCA	0	TCG	0	AGT	0.0568182	AGC	0		0	0	0	FALSE	0	0	FALSE
REJO	REJO	start230630	3BNC-10orramp_G2-230731	R	0.835294	555	556	K	0.164706	AGA	0.835294	AAA	0.164706	AAG	0		0		0		0		0		0	0	0	FALSE	0	0	FALSE
REJO	REJO	start230630	3BNC-10orramp_G2-230731	E	0.564706	558	559	K	0.435294	GAG	0.564706	AAA	0.0588235	AAG	0.376471		0		0		0		0		0	0.000134528	0.000538112	FALSE	0	0	FALSE
REJO	REJO	start230630	3BNC-10orramp_G2-230731	W	0.833333	569	570	*	0.166667	TGG	0.833333	TAA	0.0185185	TAG	0.12963	TGA	0.0185185		0		0		0		0	0	0	FALSE	0	0	FALSE
REJO	REJO	start230630	3BNC-10orramp_G2-230731	R	0.8	577	578	K	0.2	AGA	0.8	AAA	0.2	AAG	0		0		0		0		0		0	0	0	FALSE	0	0	FALSE
REJO	REJO	start230630	3BNC-10orramp_G2-230731	M	0.908046	581	582	I	0.091954	ATG	0.908046	ATA	0.091954	ATT	0	ATC	0		0		0		0		0	0	0.513838	FALSE	0	7.12918e-07	FALSE
REJO	REJO	start230630	3BNC-10orramp_G2-230731	E	0.844156	582	583	K	0.155844	GAA	0.844156	AAA	0.155844	AAG	0		0		0		0		0		0	0	0	FALSE	0	0	FALSE
REJO	REJO	start230630	3BNC-10orramp_G2-230731	D	0.760563	587	588	N	0.239437	GAT	0.760563	AAT	0.239437	AAC	0		0		0		0		0		0	0	0	FALSE	0	0	FALSE
REJO	REJO	start230630	3BNC-10orramp_G2-230731	G	0.852941	592	593	E	0.117647	GGA	0.852941	GAA	0.117647	GAG	0		0		0		0		0		0	0	0	FALSE	0	0	FALSE
REJO	REJO	start230630	3BNC-10orramp_G2-230731	I	0	593	594	F	1	ATT	0	TTT	1	TTC	0		0		0		0		0		0	0.0134484	0.0806904	FALSE	0	0	FALSE
REJO	REJO	start230630	3BNC-10orramp_G2-230731	W	0.878788	594	595	*	0.121212	TGG	0.878788	TAA	0.0606061	TAG	0.0606061	TGA	0		0		0		0		0	0	0	FALSE	0	0	FALSE
REJO	REJO	start230630	3BNC-10orramp_G2-230731	G	0.815385	598	599	E	0.123077	GGA	0.815385	GAA	0.123077	GAG	0		0		0		0		0		0	0	0	FALSE	0	0	FALSE
REJO	REJO	start230630	3BNC-10orramp_G2-230731	G	0.815385	598	599	K	0.0615385	GGA	0.815385	AAA	0.0615385	AAG	0		0		0		0		0		0	0	0	FALSE	0	0	FALSE
REJO	REJO	start230630	3BNC-10orramp_G2-230731	W	0.942857	612	613	*	0.0571429	TGG	0.942857	TAA	0.0285714	TAG	0.0285714	TGA	0		0		0		0		0	0	0	FALSE	0	0	FALSE
REJO	REJO	start230630	3BNC-10orramp_G2-230731	W	0.925926	621	622	*	0.0740741	TGG	0.925926	TAA	0	TAG	0.0740741	TGA	0		0		0		0		0	0	0	FALSE	0	0	FALSE
REJO	REJO	start230630	3BNC-10orramp_G2-230731	M	0.9375	624	625	I	0.0625	ATG	0.9375	ATA	0.0625	ATT	0	ATC	0		0		0		0		0	0	0	FALSE	0	0	FALSE
REJO	REJO	start230630	3BNC-10orramp_G2-230731	W	0.9375	626	627	*	0.0625	TGG	0.9375	TAA	0	TAG	0.03125	TGA	0.03125		0		0		0		0	0	0	FALSE	0	0	FALSE
REJO	REJO	start230630	3BNC-10orramp_G2-230731	E	0.9375	628	629	K	0.0625	GAG	0.9375	AAA	0	AAG	0.0625		0		0		0		0		0	0	0	FALSE	0	0	FALSE
REJO	REJO	start230630	3BNC-10orramp_G2-230731	W	0.866667	629	630	*	0.1	TGG	0.866667	TAA	0	TAG	0.0666667	TGA	0.0333333		0		0		0		0	0	0	FALSE	0	0	FALSE
REJO	REJO	start230630	3BNC-10orramp_G2-230731	E	0.941176	632	633	K	0.0588235	GAA	0.941176	AAA	0.0588235	AAG	0		0		0		0		0		0	0	0	FALSE	0	0	FALSE
REJO	REJO	start230630	3BNC-10orramp_G2-230731	D	0.9375	634	635	N	0.0625	GAC	0.9375	AAT	0	AAC	0.0625		0		0		0		0		0	0	0	FALSE	0	0	FALSE
REJO	REJO	start230630	3BNC-10orramp_G2-230731	E	0.897959	645	646	K	0.102041	GAA	0.897959	AAA	0.102041	AAG	0		0		0		0		0		0	0	0	FALSE	0	0	FALSE
REJO	REJO	start230630	3BNC-10orramp_G2-230731	E	0.93617	655	656	K	0.0638298	GAA	0.93617	AAA	0.0638298	AAG	0		0		0		0		0		0	0	0	FALSE	0	0	FALSE
REJO	REJO	start230630	3BNC-10orramp_G2-230731	E	0.938776	660	661	K	0.0612245	GAA	0.938776	AAA	0.0612245	AAG	0		0		0		0		0		0	0	0	FALSE	0	0	FALSE
REJO	REJO	start230630	3BNC-10orramp_G2-230731	D	0.943396	662	663	N	0.0566038	GAT	0.943396	AAT	0.0566038	AAC	0		0		0		0		0		0	0	0	FALSE	0	0	FALSE
REJO	REJO	start230630	3BNC-10orramp_G2-230731	W	0.943396	668	669	*	0.0566038	TGG	0.943396	TAA	0.0188679	TAG	0	TGA	0.0377358		0		0		0		0	0	0	FALSE	0	0	FALSE
REJO	REJO	start230630	3BNC-10orramp_G2-230731	F	0.45283	671	672	S	0.54717	TTT	0.45283	TCT	0.54717	TCC	0	TCA	0	TCG	0	AGT	0	AGC	0		0	3.03819	3.03819	TRUE	0.946662	0.946662	TRUE
REJO	REJO	start230630	3BNC-10orramp_G2-230731	R	0.875	694	695	K	0.125	AGA	0.875	AAA	0.125	AAG	0		0		0		0		0		0	0	0	FALSE	0	0	FALSE
REJO	REJO	start230630	3BNC-10orramp_G2-230731	R	0.928571	705	706	K	0.0714286	AGA	0.928571	AAA	0.0714286	AAG	0		0		0		0		0		0	0	0	FALSE	0	0	FALSE
REJO	REJO	start230630	3BNC-10orramp_G2-230731	R	0.878788	707	708	K	0.121212	AGG	0.878788	AAA	0	AAG	0.121212		0		0		0		0		0	0	0	FALSE	0	0	FALSE
REJO	REJO	start230630	3BNC-10orramp_G2-230731	G	0.885714	709	710	E	0.0857143	GGA	0.885714	GAA	0.0857143	GAG	0		0		0		0		0		0	0	0	FALSE	0	0	FALSE
REJO	REJO	start230630	3BNC-10orramp_G2-230731	G	0.927273	736	737	E	0.0545455	GGA	0.927273	GAA	0.0545455	GAG	0		0		0		0		0		0	0	0	FALSE	0	0	FALSE
REJO	REJO	start230630	3BNC-10orramp_G2-230731	E	0.913793	737	738	K	0.0862069	GAG	0.896552	AAA	0.0172414	AAG	0.0689655		0		0		0		0		0	0	0	FALSE	0	0	FALSE
REJO	REJO	start230630	3BNC-10orramp_G2-230731	R	0.945455	745	746	K	0.0545455	AGA	0.945455	AAA	0.0545455	AAG	0		0		0		0		0		0	0	0	FALSE	0	0	FALSE
[truncated: 7,343 more rows]

## Sheet: RDF_3
virus	key	antibody	concentration	infection_value	measurement
[truncated: 64,400 more rows]

## Sheet: RDF_4
key	percent_infected	uL used
[truncated: 902 more rows]

[truncated: 2 more sheets: RDF_5, RDF_6]
